# Supplementary material for: Dynamics of host immune responses and a potential function of Trem2hi interstitial macrophages in Pneumocystis pneumonia
Source: Respir Res. 2024 Feb 5;25:72. doi: 10.1186/s12931-024-02709-1 (PMC10845524; doi:10.1186/s12931-024-02709-1)
Supplement: Supplementary file 5 — Supplementary Material 5: Table S1. Antibodies used in the study [file 12931_2024_2709_MOESM5_ESM.xlsx]

## Sheet: Sheet1
Antibodies	Source	Cat. number
Ghost Dye™ Red 780	Tonbo Biosciences	13-0865
Rat anti-Mouse CD45, PerCP-Cy5.5, clone 30-F11	BD Biosciences	550994
Rat anti-mouse CD45, FITC, clone 30-F11	Tonbo Biosciences	35-0451
Rat anti-mouse Trem2, APC, clone 237920	R&D Systems	FAB17291A
Rat anti-mouse MerTK, PE, clone DS5MMER	Thermo Fisher Scientific	12-5751-82
Rat anti-mouse Siglec F, PerCP-eFluor 710, clone 1RNM44N	Thermo Fisher Scientific	46-1702-82
Mouse anti-mouse CD64, APC-eFluor 780, clone X54-5/7.1	Thermo Fisher Scientific	47-0641-82
Rat anti-mouse CD11b, PE-Cy7, clone M1/70	Tonbo Biosciences	60-0112
