# Supplementary material for: Dynamics of host immune responses and a potential function of Trem2hi interstitial macrophages in Pneumocystis pneumonia
Source: Respir Res. 2024 Feb 5;25:72. doi: 10.1186/s12931-024-02709-1 (PMC10845524; doi:10.1186/s12931-024-02709-1)
Supplement: Supplementary file 6 — Supplementary Material 6: Table S2. Canonical markers list [file 12931_2024_2709_MOESM6_ESM.xlsx]

## Sheet: Sheet2
Cell type	Marker
B cell	Cd79a, Cd79b, Cd19
Naïve B cells	Ccr7, Ighd
Proliferating B cells	Stmn1, Top2a, Mki67
Plasma B	Jchain, Igha
T cell	CD3d, Cd3e, Cd3g
Naive CD4+ T cells	CD4, Sell
Naive CD8+ T cells	CD8, Sell
Effector CD4+ T cells	CD4, CD44
Effector CD8+ T cells	CD8, CD44
γδT cells	Trdc
NK cell	Gzma,Ccl5, Nkg7
NKT	Cd3e, Nkg7,Klrc1
ILC	Il1rl1, Gata3
Neutrophil	Retnlg, S100a8, S100a9,Ly6g
Classical Monocytes	CD14− Ly6C− Fcgr4+
Non-classical Monocytes	CD14+ Ly6C+ Fcgr4−
AM	Lpl, Ear1, Ear2
IM	C1qa, C1qb, C1qc
cDC1	Cd24a, Ckb
DC2	Cd209a, Mgl2
Ccr7+ DC	Ccl22, Fscn1, Ccl17
pDC	Siglech, Bst2
Basophil	Mcpt8, Cd200r3
