# Supplementary material for: Dynamics of host immune responses and a potential function of Trem2hi interstitial macrophages in Pneumocystis pneumonia
Source: Respir Res. 2024 Feb 5;25:72. doi: 10.1186/s12931-024-02709-1 (PMC10845524; doi:10.1186/s12931-024-02709-1)
Supplement: Supplementary file 7 — Supplementary Material 7: Table S3. Information about quality controls for scRNA-seq. This table provides information regarding the quality control in our scRNA-seq for all six samples, and shows the data of Pre-QC (before performing quality control) and Post-QC (after performing quality control) [file 12931_2024_2709_MOESM7_ESM.xlsx]

## Sheet: Sheet1
Sample	Condition	Cell origin	Pre-QC (mean±sem)				QC			Post-QC
			Cell number	nGenes	nUMIs	Proportion of mitochondrial gene	Proportion of cells with nGene < 200 or >4000	Proportion of cells with mitochondrial genes > 0.2	Number of doublet cells removed by Scrublet	Cell number	nGenes	nUMI	Proportion of mitochondrial gene
0W	Healthy control	CD45+ cells from lungs	12485	1071±5	2880±21	4.04±0.03	0.0032	0.0493	1236	11249	1019±5	2675±19	3.83±0.02
1W	Mice infected with Pneumocystis for 1 week	CD45+ cells from lungs	8593	917±5	2352±21	3.97±0.06	0.0027	0.0536	538	8055	901±5	2294±21	3.51±0.03
2W	Mice infected with Pneumocystis for 2 weeks	CD45+ cells from lungs	10402	1129±6	3190±29	4.01±0.05	0.0052	0.0286	852	9550	1098±6	3059±29	3.55±0.02
3W	Mice infected with Pneumocystis for 3 weeks	CD45+ cells from lungs	14188	891±4	2239±18	3.81±0.02	0.0016	0.0381	1329	12859	856±4	2119±17	3.71±0.02
4W	Mice infected with Pneumocystis for 4 weeks	CD45+ cells from lungs	10205	1183±7	3687±37	3.14±0.05	0.0066	0.0955	1079	9126	1154±7	3547±36	2.76±0.02
5W	Mice infected with Pneumocystis for 5 weeks	CD45+ cells from lungs	7627	1020±7	2741±33	4.87±0.06	0.006	0.0305	457	7170	996±7	2632±31	4.54±0.03
