# Supplementary material for: Dynamics of host immune responses and a potential function of Trem2hi interstitial macrophages in Pneumocystis pneumonia
Source: Respir Res. 2024 Feb 5;25:72. doi: 10.1186/s12931-024-02709-1 (PMC10845524; doi:10.1186/s12931-024-02709-1)
Supplement: Supplementary file 8 — Supplementary Material 8: Table S4. Marker gene list. A list of marker genes from the cell clusters [file 12931_2024_2709_MOESM8_ESM.xlsx]

## Sheet: B cells
gene	p_val	avg_logFC	pct.1	pct.2	p_val_adj	cluster
Cd74	0	1.17419	0.999	0.998	0	Naive B cells
Rps24	7.09e-308	0.972305	0.998	0.994	1.32e-303	Naive B cells
Rps27	2e-306	1.28903	0.995	0.984	3.73e-302	Naive B cells
H2-Aa	7.11e-300	1.69868	0.976	0.735	1.32e-295	Naive B cells
Fau	5.4e-277	1.01658	0.999	0.99	1.01e-272	Naive B cells
Cd79a	4.45e-274	1.37011	0.977	0.926	8.29e-270	Naive B cells
Rps15a	2.47e-265	1.00202	0.991	0.979	4.6e-261	Naive B cells
Rpl30	2.35e-240	0.927682	0.995	0.989	4.37e-236	Naive B cells
Rpl18a	1.47e-238	0.921359	0.992	0.983	2.74e-234	Naive B cells
Rps7	4.6e-234	0.912203	0.985	0.983	8.57e-230	Naive B cells
H2-Eb1	8.22e-234	1.30422	0.96	0.835	1.53e-229	Naive B cells
H2-Ab1	5.58e-229	1.22132	0.969	0.91	1.04e-224	Naive B cells
Rpl36	9.68e-228	0.922942	0.981	0.984	1.8e-223	Naive B cells
Rpl23	4.23e-218	0.787342	0.995	0.986	7.89e-214	Naive B cells
Rpl13	4.26e-218	0.822894	0.994	0.99	7.93e-214	Naive B cells
Rpl34	1.82e-215	0.80014	0.989	0.984	3.39e-211	Naive B cells
Rps21	2.71e-213	0.846125	0.993	0.989	5.05e-209	Naive B cells
Rps5	1.86e-208	0.891835	0.982	0.979	3.47e-204	Naive B cells
Rpl27a	1.72e-205	0.858845	0.984	0.986	3.21e-201	Naive B cells
Btg1	1.77e-205	1.52886	0.898	0.585	3.3e-201	Naive B cells
Rpl37a	2.91e-205	0.831941	0.995	0.992	5.42e-201	Naive B cells
Rps9	8.19e-205	0.805354	0.988	0.986	1.53e-200	Naive B cells
Rps16	5.17e-204	0.776692	0.994	0.986	9.64e-200	Naive B cells
Rpl9-ps6	6.02e-203	0.981454	0.953	0.952	1.12e-198	Naive B cells
Ccr7	9.27e-203	2.36604	0.727	0.07	1.73e-198	Naive B cells
Rps4x	4.29e-202	0.81103	0.982	0.984	8e-198	Naive B cells
Uba52	7.72e-198	0.729557	0.994	0.987	1.44e-193	Naive B cells
Rps19	7.11e-197	0.865718	0.986	0.973	1.33e-192	Naive B cells
Rpl39	1.46e-196	0.81624	0.991	0.984	2.72e-192	Naive B cells
Stk17b	1.19e-195	1.74337	0.833	0.558	2.22e-191	Naive B cells
Rps10	2.79e-191	0.742177	0.988	0.983	5.2e-187	Naive B cells
Rps13	1.8e-189	0.822432	0.979	0.971	3.35e-185	Naive B cells
Ly6e	5.29e-188	0.983107	0.943	0.94	9.85e-184	Naive B cells
Rpl21	2.62e-184	0.894107	0.958	0.965	4.88e-180	Naive B cells
Rps3a1	1.47e-183	0.71338	0.992	0.992	2.75e-179	Naive B cells
mt-Co2	1.68e-181	0.591738	0.999	0.998	3.13e-177	Naive B cells
Rpl19	1.75e-181	0.769189	0.978	0.983	3.27e-177	Naive B cells
Ighd	3.01e-180	2.1937	0.682	0.063	5.61e-176	Naive B cells
mt-Atp8	8.52e-178	0.632639	0.995	0.995	1.59e-173	Naive B cells
Rpl12	2.3e-174	1.0058	0.916	0.938	4.3e-170	Naive B cells
Rpl38	3.01e-169	0.711351	0.992	0.994	5.61e-165	Naive B cells
Tmsb4x	2.51e-167	0.81426	0.996	0.965	4.68e-163	Naive B cells
Rpl32	3.96e-164	0.715894	0.976	0.986	7.39e-160	Naive B cells
Rpl13a	8.21e-164	0.840853	0.946	0.959	1.53e-159	Naive B cells
Rpl8	1.12e-162	0.769914	0.959	0.97	2.08e-158	Naive B cells
Rpl37	4.05e-162	0.688178	0.996	0.99	7.56e-158	Naive B cells
Rpl18	2.56e-159	0.699272	0.978	0.987	4.78e-155	Naive B cells
Rplp1	3.01e-158	0.672164	0.99	0.99	5.6e-154	Naive B cells
Rpl11	1.37e-155	0.687204	0.968	0.975	2.56e-151	Naive B cells
mt-Co3	1.74e-155	0.565015	0.998	1	3.24e-151	Naive B cells
Rpl17	5.85e-152	0.822931	0.93	0.965	1.09e-147	Naive B cells
Rps11	4.87e-150	0.696053	0.977	0.984	9.07e-146	Naive B cells
Rps20	4.77e-147	0.640183	0.998	0.987	8.89e-143	Naive B cells
Rps29	5.8e-147	0.687133	0.995	0.994	1.08e-142	Naive B cells
mt-Nd2	1.15e-146	0.7707	0.959	0.983	2.14e-142	Naive B cells
Rps23	1.06e-140	0.703227	0.956	0.978	1.98e-136	Naive B cells
H3f3a	1.07e-140	0.904606	0.929	0.946	2e-136	Naive B cells
Ebf1	2.45e-139	1.31867	0.793	0.387	4.56e-135	Naive B cells
Rps12	7.5e-139	0.758322	0.969	0.967	1.4e-134	Naive B cells
Rps3	7.85e-138	0.693811	0.956	0.973	1.46e-133	Naive B cells
mt-Co1	2.78e-137	0.495633	1	0.998	5.18e-133	Naive B cells
Rpl26	7.82e-137	0.698864	0.938	0.981	1.46e-132	Naive B cells
Rpl36a	1.62e-136	0.790439	0.933	0.956	3.03e-132	Naive B cells
Fth1	6.15e-136	0.807468	0.958	0.976	1.15e-131	Naive B cells
Rps14	6.55e-136	0.619838	0.968	0.979	1.22e-131	Naive B cells
Rpl35	7.89e-132	0.601187	0.981	0.981	1.47e-127	Naive B cells
Ly6d	2.22e-129	1.66253	0.75	0.455	4.15e-125	Naive B cells
Tpt1	1.11e-127	0.530448	0.989	0.992	2.07e-123	Naive B cells
Rps18	5.47e-121	0.678072	0.95	0.978	1.02e-116	Naive B cells
mt-Cytb	1.38e-120	0.540258	0.994	0.997	2.57e-116	Naive B cells
Klf2	1.75e-120	1.77725	0.665	0.293	3.26e-116	Naive B cells
Tmsb10	4.73e-120	0.696532	0.992	0.956	8.82e-116	Naive B cells
Rps28	6.17e-120	0.618346	0.987	0.987	1.15e-115	Naive B cells
Rpl6	9.45e-118	0.603151	0.964	0.978	1.76e-113	Naive B cells
mt-Atp6	1.22e-115	0.569273	0.981	0.99	2.28e-111	Naive B cells
Rps8	5e-115	0.486238	0.997	0.994	9.31e-111	Naive B cells
Eef1a1	7.72e-113	0.54092	0.98	0.992	1.44e-108	Naive B cells
Nr4a1	2.45e-111	1.8363	0.623	0.244	4.57e-107	Naive B cells
Rpl27	7.45e-109	0.592201	0.945	0.973	1.39e-104	Naive B cells
Rpsa	2.61e-108	0.578476	0.984	0.987	4.87e-104	Naive B cells
Rpl35a	1.83e-107	0.59541	0.972	0.987	3.41e-103	Naive B cells
Rps26	1.85e-106	0.53837	0.991	0.992	3.44e-102	Naive B cells
Rpl10a	2.19e-106	0.638506	0.928	0.965	4.08e-102	Naive B cells
Shisa5	7.1e-106	1.2653	0.734	0.656	1.32e-101	Naive B cells
Fcmr	2.57e-105	1.56249	0.579	0.17	4.79e-101	Naive B cells
mt-Nd1	5.8e-103	0.56887	0.967	0.99	1.08e-98	Naive B cells
Eif1	2.57e-100	0.598722	0.945	0.987	4.78e-96	Naive B cells
mt-Nd4l	5.22e-98	0.610943	0.932	0.981	9.73e-94	Naive B cells
H2-DMb2	1.15e-97	1.33262	0.615	0.269	2.14e-93	Naive B cells
Rpl7	1.9e-97	0.614142	0.915	0.965	3.54e-93	Naive B cells
Junb	3.31e-92	1.30743	0.721	0.572	6.18e-88	Naive B cells
Rps27a	6.23e-90	0.476538	0.981	0.986	1.16e-85	Naive B cells
H2-Ob	7.01e-89	1.25956	0.653	0.407	1.31e-84	Naive B cells
Rps2	9.72e-87	0.540822	0.958	0.981	1.81e-82	Naive B cells
Foxp1	1.23e-85	1.33633	0.653	0.464	2.29e-81	Naive B cells
Satb1	1.33e-85	1.56514	0.523	0.17	2.48e-81	Naive B cells
Rplp2	3.07e-82	0.4817	0.984	0.994	5.73e-78	Naive B cells
Ets1	4.14e-80	1.17194	0.687	0.548	7.72e-76	Naive B cells
Rps15	2.8e-78	0.617452	0.892	0.948	5.21e-74	Naive B cells
Scd1	1.55e-76	1.38768	0.538	0.225	2.88e-72	Naive B cells
mt-Nd5	1.05e-75	0.683893	0.835	0.929	1.96e-71	Naive B cells
Cd83	2.1e-74	1.25944	0.621	0.393	3.92e-70	Naive B cells
Rpl22	1.56e-72	0.474751	0.954	0.97	2.91e-68	Naive B cells
Sell	2.07e-72	1.46804	0.414	0.065	3.85e-68	Naive B cells
Rpl3	1.4e-70	0.57412	0.87	0.949	2.6e-66	Naive B cells
Cd55	4.1e-69	1.51114	0.461	0.154	7.64e-65	Naive B cells
Rpl9	6.5e-67	0.640473	0.843	0.933	1.21e-62	Naive B cells
Bank1	6.72e-65	1.32197	0.487	0.209	1.25e-60	Naive B cells
Ddx5	3.37e-63	0.673766	0.81	0.945	6.27e-59	Naive B cells
Cd37	4.69e-63	1.1106	0.634	0.529	8.74e-59	Naive B cells
Rpl15	1.96e-62	0.498625	0.89	0.959	3.65e-58	Naive B cells
Vps37b	3.95e-62	1.51256	0.45	0.162	7.37e-58	Naive B cells
Fcer2a	6.51e-61	1.31527	0.391	0.078	1.21e-56	Naive B cells
H3f3b	3.1e-59	0.502274	0.949	0.987	5.79e-55	Naive B cells
Plac8	2.24e-58	1.3877	0.503	0.249	4.18e-54	Naive B cells
Tsc22d3	3.37e-58	1.21416	0.624	0.566	6.28e-54	Naive B cells
Rack1	2.76e-57	0.536185	0.843	0.951	5.14e-53	Naive B cells
Rpl29	1.21e-54	0.550796	0.832	0.941	2.26e-50	Naive B cells
Rpl14	1.02e-52	0.511894	0.836	0.946	1.91e-48	Naive B cells
mt-Nd4	3.43e-52	0.430134	0.928	0.992	6.4e-48	Naive B cells
Rpl5	1.35e-50	0.474733	0.867	0.962	2.52e-46	Naive B cells
Rps6	3.47e-50	0.451228	0.873	0.941	6.47e-46	Naive B cells
Rpl24	1.23e-49	0.434724	0.889	0.975	2.29e-45	Naive B cells
Rps25	7.99e-45	0.500206	0.823	0.941	1.49e-40	Naive B cells
H2-Oa	3.05e-42	1.08465	0.387	0.158	5.69e-38	Naive B cells
Srgn	1.17e-41	0.469938	0.857	0.954	2.18e-37	Naive B cells
Cd19	3.05e-40	0.881018	0.533	0.374	5.68e-36	Naive B cells
Rel	2.85e-36	1.11633	0.429	0.254	5.31e-32	Naive B cells
Rpl28	5.34e-36	0.305075	0.95	0.975	9.95e-32	Naive B cells
H2-DMa	2.41e-35	0.822252	0.58	0.504	4.5e-31	Naive B cells
Jund	4.06e-34	0.554808	0.855	0.975	7.56e-30	Naive B cells
Sh3bgrl3	8.81e-34	0.519867	0.761	0.794	1.64e-29	Naive B cells
Snn	2.45e-33	1.00531	0.277	0.076	4.56e-29	Naive B cells
Rpl10-ps3	7.1e-33	0.343262	0.886	0.954	1.32e-28	Naive B cells
Slc50a1	8.37e-33	0.291614	0.177	0.442	1.56e-28	Naive B cells
Peli1	4.2e-32	0.27212	0.168	0.42	7.82e-28	Naive B cells
Arhgdib	4.33e-32	0.636487	0.689	0.819	8.08e-28	Naive B cells
Rpl4	4.7e-32	0.464261	0.775	0.929	8.77e-28	Naive B cells
Zfp36l1	6.55e-32	0.984686	0.556	0.532	1.22e-27	Naive B cells
Ly86	6.8e-32	0.936035	0.387	0.214	1.27e-27	Naive B cells
Pax5	9.11e-32	0.838882	0.437	0.261	1.7e-27	Naive B cells
Rilpl2	1.44e-31	0.277263	0.197	0.475	2.68e-27	Naive B cells
Gm8369	7.26e-31	1.00411	0.325	0.138	1.35e-26	Naive B cells
Rpl22l1	9.94e-31	0.638858	0.68	0.745	1.85e-26	Naive B cells
Ero1lb	7.48e-30	0.251848	0.227	0.534	1.39e-25	Naive B cells
Cytip	8.2e-30	0.899525	0.593	0.704	1.53e-25	Naive B cells
Ms4a1	1.25e-29	0.563045	0.611	0.403	2.32e-25	Naive B cells
Coro1a	1.37e-29	0.436003	0.786	0.816	2.56e-25	Naive B cells
Prkcb	1.67e-29	0.956784	0.399	0.247	3.11e-25	Naive B cells
H2-D1	3.67e-28	0.343511	0.866	0.94	6.84e-24	Naive B cells
Taf6l	4.09e-28	0.300552	0.225	0.526	7.63e-24	Naive B cells
Cmah	1.13e-27	0.258967	0.172	0.409	2.1e-23	Naive B cells
Tpr	1.63e-27	0.251341	0.226	0.521	3.05e-23	Naive B cells
Rbm39	4.35e-27	0.55681	0.709	0.892	8.1e-23	Naive B cells
Slc16a6	8.42e-27	0.262484	0.117	0.295	1.57e-22	Naive B cells
Tapbp	1.78e-26	0.269283	0.283	0.648	3.32e-22	Naive B cells
Ier2	2.57e-26	1.12114	0.48	0.442	4.8e-22	Naive B cells
Pde4b	2.91e-26	1.04292	0.517	0.526	5.43e-22	Naive B cells
P2ry10	1.03e-25	1.18118	0.38	0.261	1.92e-21	Naive B cells
Crlf2	1.14e-25	0.255919	0.132	0.322	2.12e-21	Naive B cells
Ncor1	1.6e-25	0.262414	0.213	0.483	2.98e-21	Naive B cells
Gimap6	3.04e-25	1.07648	0.494	0.493	5.67e-21	Naive B cells
Ptk2b	4.46e-25	0.266597	0.252	0.564	8.31e-21	Naive B cells
S1pr1	2.27e-24	0.961969	0.27	0.113	4.23e-20	Naive B cells
Lrp10	4.26e-24	0.342483	0.209	0.474	7.94e-20	Naive B cells
Zfp36l2	1.03e-23	0.251441	0.254	0.555	1.91e-19	Naive B cells
Ltb	1.77e-23	0.881513	0.406	0.284	3.29e-19	Naive B cells
Sdcbp	3.12e-23	0.257028	0.182	0.409	5.82e-19	Naive B cells
Rpl23a	5.8e-23	0.389485	0.785	0.93	1.08e-18	Naive B cells
Eef2	1.36e-22	0.473272	0.705	0.895	2.54e-18	Naive B cells
Cox14	1.36e-22	0.284433	0.201	0.445	2.54e-18	Naive B cells
Got1	2.23e-22	0.274224	0.127	0.298	4.16e-18	Naive B cells
Il2rg	2.34e-22	1.04573	0.431	0.385	4.36e-18	Naive B cells
Prpf8	4.02e-22	0.287501	0.164	0.371	7.5e-18	Naive B cells
Kdm6b	4.13e-22	1.03091	0.347	0.222	7.7e-18	Naive B cells
Bclaf1	7.54e-22	0.275737	0.207	0.452	1.41e-17	Naive B cells
Ripor2	9.15e-22	0.947533	0.336	0.211	1.71e-17	Naive B cells
Mettl23	1.34e-21	0.274786	0.182	0.404	2.49e-17	Naive B cells
Csde1	1.65e-21	0.278649	0.253	0.547	3.08e-17	Naive B cells
Clk4	4.42e-21	0.298802	0.168	0.374	8.24e-17	Naive B cells
Eif3f	8.12e-21	0.631987	0.63	0.83	1.51e-16	Naive B cells
Rpl7a	1.08e-20	0.335077	0.786	0.946	2.02e-16	Naive B cells
Cebpz	1.26e-20	0.299753	0.203	0.439	2.34e-16	Naive B cells
Fam174a	2.83e-20	0.255409	0.117	0.271	5.27e-16	Naive B cells
Snu13	5.55e-20	0.260889	0.298	0.635	1.03e-15	Naive B cells
Gmfg	9.28e-20	0.86846	0.43	0.376	1.73e-15	Naive B cells
Fam32a	1.09e-19	0.262282	0.154	0.338	2.03e-15	Naive B cells
Rab8a	1.13e-19	0.287756	0.181	0.391	2.1e-15	Naive B cells
Wnk1	1.96e-19	0.256452	0.295	0.613	3.66e-15	Naive B cells
Dennd4a	1.99e-19	0.906745	0.538	0.628	3.71e-15	Naive B cells
Btla	2.66e-19	0.828051	0.252	0.119	4.95e-15	Naive B cells
Fuca1	2.73e-19	0.278733	0.123	0.279	5.09e-15	Naive B cells
Rp9	3.7e-19	0.284712	0.267	0.563	6.9e-15	Naive B cells
Gm2a	5.42e-19	0.276702	0.152	0.333	1.01e-14	Naive B cells
Bloc1s1	7.32e-19	0.344819	0.211	0.45	1.37e-14	Naive B cells
Pdcd10	7.97e-19	0.283706	0.15	0.328	1.49e-14	Naive B cells
Bnip3l	9.86e-19	0.327686	0.182	0.39	1.84e-14	Naive B cells
Pnisr	1.13e-18	0.287876	0.171	0.366	2.1e-14	Naive B cells
Brd2	3.61e-18	0.294067	0.29	0.604	6.73e-14	Naive B cells
Atp6ap1	5.08e-18	0.365105	0.173	0.371	9.47e-14	Naive B cells
Gpr132	5.19e-18	0.952389	0.271	0.152	9.68e-14	Naive B cells
Arf6	8.25e-18	0.274275	0.34	0.719	1.54e-13	Naive B cells
Leng8	8.93e-18	0.328887	0.161	0.345	1.66e-13	Naive B cells
Rab14	1.02e-17	0.304024	0.246	0.51	1.9e-13	Naive B cells
Syf2	1.12e-17	0.361902	0.214	0.448	2.09e-13	Naive B cells
Elk4	1.26e-17	0.278638	0.144	0.312	2.34e-13	Naive B cells
Mob4	1.45e-17	0.34314	0.157	0.336	2.71e-13	Naive B cells
Atp6v0b	1.69e-17	0.329595	0.305	0.643	3.14e-13	Naive B cells
Cd79b	1.9e-17	0.525384	0.716	0.927	3.54e-13	Naive B cells
Eef1b2	2.18e-17	0.362456	0.75	0.924	4.07e-13	Naive B cells
Cxcr4	2.28e-17	0.800705	0.548	0.618	4.26e-13	Naive B cells
Etnk1	2.59e-17	0.305024	0.227	0.468	4.83e-13	Naive B cells
Ubb	2.64e-17	0.288181	0.872	0.978	4.92e-13	Naive B cells
Ppp1r11	2.71e-17	0.351397	0.239	0.499	5.05e-13	Naive B cells
Bcl10	2.97e-17	0.324243	0.165	0.35	5.54e-13	Naive B cells
Pbxip1	3.46e-17	0.3102	0.184	0.384	6.46e-13	Naive B cells
Jmjd1c	3.54e-17	0.289409	0.193	0.399	6.59e-13	Naive B cells
Rpl31	3.95e-17	0.443341	0.703	0.905	7.37e-13	Naive B cells
Smchd1	4.34e-17	0.297816	0.202	0.42	8.1e-13	Naive B cells
Atxn2l	4.4e-17	0.272766	0.205	0.42	8.21e-13	Naive B cells
Ubr4	4.85e-17	0.282666	0.14	0.301	9.05e-13	Naive B cells
Gtf3c2	6.46e-17	0.268635	0.134	0.288	1.2e-12	Naive B cells
Hnrnph3	6.94e-17	0.263922	0.146	0.311	1.29e-12	Naive B cells
Pfdn2	7.12e-17	0.308947	0.188	0.391	1.33e-12	Naive B cells
Dusp2	7.77e-17	0.836913	0.392	0.3	1.45e-12	Naive B cells
Ddx21	8.46e-17	0.297086	0.173	0.36	1.58e-12	Naive B cells
Hnrnpdl	1.3e-16	0.27438	0.274	0.555	2.43e-12	Naive B cells
Lbh	1.56e-16	0.874809	0.41	0.361	2.91e-12	Naive B cells
N4bp2l2	1.71e-16	0.289083	0.15	0.317	3.19e-12	Naive B cells
Pfdn5	1.89e-16	0.683359	0.582	0.802	3.52e-12	Naive B cells
Myl12b	1.9e-16	0.82589	0.518	0.632	3.54e-12	Naive B cells
Gramd3	2.01e-16	0.300098	0.151	0.317	3.75e-12	Naive B cells
Birc3	2.02e-16	0.958261	0.342	0.26	3.77e-12	Naive B cells
5031425E22Rik	2.42e-16	0.302903	0.122	0.265	4.5e-12	Naive B cells
Mpc1	3.33e-16	0.393646	0.238	0.493	6.21e-12	Naive B cells
Mark2	5e-16	0.27221	0.145	0.304	9.32e-12	Naive B cells
Tor1aip1	6.31e-16	0.27232	0.162	0.334	1.18e-11	Naive B cells
Ifi27l2a	9.1e-16	0.966205	0.447	0.407	1.7e-11	Naive B cells
Ppp1r18	9.53e-16	0.262727	0.148	0.309	1.78e-11	Naive B cells
Nsd1	1.16e-15	0.265948	0.142	0.296	2.17e-11	Naive B cells
Ddx18	1.25e-15	0.264383	0.145	0.301	2.33e-11	Naive B cells
Gimap1	1.66e-15	0.371565	0.21	0.429	3.1e-11	Naive B cells
Dusp11	1.76e-15	0.329716	0.17	0.35	3.28e-11	Naive B cells
Smarca5	1.82e-15	0.286474	0.211	0.423	3.39e-11	Naive B cells
Blk	1.88e-15	0.734136	0.331	0.231	3.5e-11	Naive B cells
Ralgps2	2.89e-15	0.984828	0.493	0.583	5.39e-11	Naive B cells
Atf4	3.01e-15	0.279062	0.346	0.7	5.62e-11	Naive B cells
Brd4	3.81e-15	0.297167	0.223	0.447	7.1e-11	Naive B cells
Ddx50	4.3e-15	0.324232	0.169	0.345	8.02e-11	Naive B cells
Naca	5.87e-15	0.402428	0.702	0.903	1.09e-10	Naive B cells
Puf60	6.94e-15	0.325885	0.228	0.456	1.29e-10	Naive B cells
4930523C07Rik	7.93e-15	0.983489	0.423	0.428	1.48e-10	Naive B cells
Ubap2l	8.12e-15	0.29229	0.208	0.414	1.51e-10	Naive B cells
Rchy1	9.35e-15	0.36774	0.142	0.295	1.74e-10	Naive B cells
Ptp4a1	1.24e-14	0.308453	0.145	0.3	2.3e-10	Naive B cells
Zdhhc20	1.72e-14	0.331013	0.166	0.338	3.2e-10	Naive B cells
Smndc1	2.08e-14	0.288087	0.172	0.345	3.87e-10	Naive B cells
Tnrc6b	3.45e-14	0.397379	0.264	0.528	6.43e-10	Naive B cells
Pcif1	3.53e-14	0.333351	0.167	0.338	6.58e-10	Naive B cells
Cops8	3.91e-14	0.256825	0.131	0.271	7.28e-10	Naive B cells
Ezr	4.92e-14	0.794676	0.483	0.531	9.17e-10	Naive B cells
Cdk11b	4.94e-14	0.331243	0.179	0.358	9.21e-10	Naive B cells
Gpbp1	6.1e-14	0.300503	0.153	0.309	1.14e-09	Naive B cells
Cmtm7	6.33e-14	0.342786	0.225	0.448	1.18e-09	Naive B cells
Cd22	7.66e-14	0.631178	0.312	0.211	1.43e-09	Naive B cells
Safb2	8.18e-14	0.347295	0.225	0.444	1.52e-09	Naive B cells
Tagln2	9.12e-14	0.292522	0.29	0.556	1.7e-09	Naive B cells
Tprgl	9.7e-14	0.313411	0.167	0.333	1.81e-09	Naive B cells
Luc7l2	1.27e-13	0.337599	0.332	0.664	2.36e-09	Naive B cells
Prpf38b	1.47e-13	0.286321	0.184	0.361	2.73e-09	Naive B cells
Sik1	2e-13	0.388767	0.181	0.36	3.73e-09	Naive B cells
Arhgef1	2.23e-13	0.761756	0.521	0.623	4.16e-09	Naive B cells
Chd8	2.75e-13	0.26025	0.129	0.261	5.13e-09	Naive B cells
Pias1	3.6e-13	0.285033	0.124	0.254	6.71e-09	Naive B cells
Alkbh1	4.94e-13	0.269174	0.185	0.358	9.21e-09	Naive B cells
Eef1d	6.72e-13	0.265253	0.35	0.7	1.25e-08	Naive B cells
Rab11b	7.17e-13	0.357718	0.237	0.463	1.34e-08	Naive B cells
Tgoln1	8.16e-13	0.402434	0.191	0.376	1.52e-08	Naive B cells
Vamp2	8.53e-13	0.304006	0.129	0.26	1.59e-08	Naive B cells
Add3	8.87e-13	0.932338	0.293	0.22	1.65e-08	Naive B cells
Nfkbid	1.03e-12	0.827673	0.255	0.16	1.91e-08	Naive B cells
Sf3b3	1.04e-12	0.287894	0.234	0.445	1.93e-08	Naive B cells
Wbp2	1.4e-12	0.417217	0.197	0.385	2.62e-08	Naive B cells
H2-T23	1.62e-12	0.280903	0.364	0.729	3.01e-08	Naive B cells
Ttc14	1.69e-12	0.370109	0.173	0.339	3.15e-08	Naive B cells
Atxn7l3b	3.08e-12	0.34625	0.188	0.363	5.74e-08	Naive B cells
Fcgr2b	3.37e-12	0.251387	0.138	0.271	6.28e-08	Naive B cells
Pten	3.57e-12	0.306453	0.246	0.466	6.65e-08	Naive B cells
Maf1	3.88e-12	0.332838	0.164	0.319	7.23e-08	Naive B cells
mt-Nd6	4.34e-12	0.295936	0.187	0.357	8.09e-08	Naive B cells
Syk	4.71e-12	0.733485	0.521	0.626	8.78e-08	Naive B cells
Trmt112	5.47e-12	0.283329	0.329	0.634	1.02e-07	Naive B cells
Pak2	5.51e-12	0.306804	0.208	0.396	1.03e-07	Naive B cells
Rsrc2	5.97e-12	0.327592	0.223	0.423	1.11e-07	Naive B cells
Ddx3y	6.78e-12	0.365413	0.171	0.33	1.26e-07	Naive B cells
Top2b	7.02e-12	0.2882	0.191	0.363	1.31e-07	Naive B cells
Cyba	8.21e-12	0.483044	0.63	0.872	1.53e-07	Naive B cells
Wbp11	1.14e-11	0.28326	0.149	0.288	2.12e-07	Naive B cells
Ppp1r16b	1.15e-11	0.331426	0.224	0.423	2.15e-07	Naive B cells
Pgls	1.55e-11	0.390938	0.272	0.531	2.89e-07	Naive B cells
AC149090.1	1.69e-11	0.407052	0.21	0.399	3.15e-07	Naive B cells
Tacc1	2.96e-11	0.314252	0.214	0.401	5.51e-07	Naive B cells
Ehd1	2.96e-11	0.349818	0.15	0.288	5.53e-07	Naive B cells
H2afj	3.21e-11	0.305739	0.363	0.723	5.99e-07	Naive B cells
Isca1	4.32e-11	0.400732	0.152	0.293	8.05e-07	Naive B cells
Tmem123	4.73e-11	0.457089	0.276	0.536	8.81e-07	Naive B cells
Fam107b	5.3e-11	0.770487	0.533	0.712	9.88e-07	Naive B cells
Ctsa	5.38e-11	0.359132	0.154	0.295	1e-06	Naive B cells
BC005537	6.28e-11	0.345946	0.28	0.526	1.17e-06	Naive B cells
Arhgdia	7.21e-11	0.253596	0.369	0.707	1.34e-06	Naive B cells
Nipbl	7.53e-11	0.387011	0.224	0.423	1.4e-06	Naive B cells
Sbno1	8.03e-11	0.322129	0.196	0.366	1.5e-06	Naive B cells
Rtf1	8.38e-11	0.314562	0.194	0.363	1.56e-06	Naive B cells
Mcl1	1.24e-10	0.265218	0.418	0.821	2.32e-06	Naive B cells
Crebbp	1.26e-10	0.345182	0.165	0.312	2.34e-06	Naive B cells
Kdm2a	1.75e-10	0.264796	0.146	0.274	3.26e-06	Naive B cells
Sri	1.83e-10	0.401663	0.236	0.447	3.42e-06	Naive B cells
Emd	1.85e-10	0.318346	0.169	0.315	3.44e-06	Naive B cells
Pxk	2.05e-10	0.773151	0.255	0.182	3.82e-06	Naive B cells
Llph	2.15e-10	0.408009	0.256	0.483	4.01e-06	Naive B cells
Napsa	2.31e-10	0.836917	0.441	0.509	4.31e-06	Naive B cells
Egln2	2.65e-10	0.328756	0.193	0.357	4.93e-06	Naive B cells
Rbbp6	2.75e-10	0.260607	0.149	0.279	5.12e-06	Naive B cells
Swap70	3.08e-10	0.258384	0.233	0.42	5.74e-06	Naive B cells
Kras	3.26e-10	0.863059	0.289	0.235	6.08e-06	Naive B cells
Limd1	3.79e-10	0.323188	0.189	0.349	7.07e-06	Naive B cells
Lmbrd1	4.27e-10	0.348587	0.16	0.3	7.96e-06	Naive B cells
Wasf2	4.5e-10	0.387178	0.196	0.365	8.39e-06	Naive B cells
Elf1	5.43e-10	0.38632	0.285	0.532	1.01e-05	Naive B cells
Git2	5.49e-10	0.282829	0.136	0.255	1.02e-05	Naive B cells
Scand1	7.57e-10	0.416265	0.338	0.662	1.41e-05	Naive B cells
Paip2	8.28e-10	0.358029	0.295	0.548	1.54e-05	Naive B cells
Tmod3	8.89e-10	0.82068	0.275	0.217	1.66e-05	Naive B cells
Uqcrh	1.09e-09	0.355395	0.688	0.926	2.03e-05	Naive B cells
Kdm5a	1.2e-09	0.321095	0.169	0.311	2.23e-05	Naive B cells
Stat3	1.22e-09	0.358975	0.211	0.387	2.28e-05	Naive B cells
Gatad2b	1.23e-09	0.309441	0.173	0.317	2.29e-05	Naive B cells
Ccdc12	2.02e-09	0.277009	0.176	0.32	3.77e-05	Naive B cells
Sat1	2.57e-09	0.259359	0.212	0.376	4.79e-05	Naive B cells
Arhgap45	2.58e-09	0.719763	0.524	0.697	4.81e-05	Naive B cells
Lamp1	2.79e-09	0.31673	0.159	0.292	5.2e-05	Naive B cells
Msn	2.81e-09	0.678214	0.469	0.545	5.24e-05	Naive B cells
Ptprcap	3.37e-09	0.567878	0.527	0.628	6.28e-05	Naive B cells
BC005624	3.62e-09	0.386473	0.178	0.326	6.76e-05	Naive B cells
Dok3	3.8e-09	0.288406	0.212	0.38	7.09e-05	Naive B cells
Neat1	4.38e-09	0.400577	0.251	0.458	8.16e-05	Naive B cells
Epc1	4.44e-09	0.294414	0.144	0.263	8.28e-05	Naive B cells
Arid1a	4.94e-09	0.381445	0.254	0.461	9.21e-05	Naive B cells
Ikzf3	5.56e-09	0.337212	0.267	0.48	0.000103579	Naive B cells
B4galnt1	7.59e-09	0.780178	0.271	0.219	0.000141401	Naive B cells
Fcrla	8.4e-09	0.894025	0.434	0.513	0.000156546	Naive B cells
Gem	8.74e-09	0.273809	0.141	0.255	0.000162888	Naive B cells
Crebrf	1.25e-08	0.324606	0.16	0.287	0.000233404	Naive B cells
Matr3	1.27e-08	0.320661	0.209	0.371	0.000237212	Naive B cells
Samhd1	2.01e-08	0.326893	0.372	0.691	0.00037499	Naive B cells
Malt1	2.12e-08	0.788449	0.259	0.208	0.000395508	Naive B cells
Hnrnph2	2.58e-08	0.349998	0.169	0.303	0.000481422	Naive B cells
Arid4b	3.37e-08	0.346529	0.157	0.281	0.000627476	Naive B cells
Atg101	3.72e-08	0.353516	0.161	0.287	0.000692807	Naive B cells
Pml	4.59e-08	0.417491	0.165	0.296	0.000856122	Naive B cells
Dusp1	5.14e-08	0.260097	0.195	0.334	0.000958836	Naive B cells
Cnbp	6.83e-08	0.593197	0.549	0.777	0.00127322	Naive B cells
Sf3b1	6.95e-08	0.307987	0.391	0.726	0.00129502	Naive B cells
Rac2	7.48e-08	0.516058	0.576	0.767	0.00139533	Naive B cells
Cdc42se1	1.02e-07	0.469272	0.227	0.407	0.0019092	Naive B cells
A630001G21Rik	1.41e-07	0.250489	0.144	0.252	0.00263403	Naive B cells
Rabgap1l	1.44e-07	0.388209	0.265	0.466	0.00267527	Naive B cells
Kansl1	1.78e-07	0.306587	0.157	0.274	0.00332132	Naive B cells
Irf2bp2	2.09e-07	0.368202	0.179	0.309	0.0039053	Naive B cells
H2-Q4	2.12e-07	0.470406	0.253	0.452	0.00395224	Naive B cells
Pkn1	2.87e-07	0.359284	0.194	0.336	0.00534571	Naive B cells
Tbca	3.12e-07	0.411509	0.324	0.594	0.0058088	Naive B cells
Klf13	3.53e-07	0.46502	0.215	0.377	0.00658982	Naive B cells
Med13	3.73e-07	0.396562	0.193	0.336	0.00694843	Naive B cells
Lsp1	4.03e-07	0.696182	0.468	0.593	0.00751655	Naive B cells
Sf1	4.04e-07	0.36001	0.31	0.548	0.00753598	Naive B cells
Gm8186	4.16e-07	0.562345	0.515	0.648	0.00776374	Naive B cells
Mef2c	4.25e-07	0.480558	0.633	0.887	0.00792148	Naive B cells
Ier5	4.44e-07	0.840511	0.4	0.458	0.00828164	Naive B cells
Capg	4.85e-07	0.382849	0.28	0.498	0.0090379	Naive B cells
Slc38a1	7.79e-07	0.361642	0.249	0.425	0.0145152	Naive B cells
Cd47	9.81e-07	0.311245	0.382	0.702	0.0182786	Naive B cells
Ccnl1	1.01e-06	0.463515	0.303	0.544	0.0188662	Naive B cells
Stap1	1.07e-06	0.642087	0.285	0.247	0.0199759	Naive B cells
Ncf4	1.18e-06	0.385196	0.15	0.258	0.0219306	Naive B cells
Ccm2	1.3e-06	0.310619	0.186	0.312	0.024193	Naive B cells
Bach2	1.3e-06	0.401316	0.34	0.277	0.0242253	Naive B cells
Rasgrp2	1.42e-06	0.843669	0.302	0.293	0.0265118	Naive B cells
Diaph1	1.61e-06	0.375003	0.176	0.3	0.0300374	Naive B cells
Gabarap	1.65e-06	0.263545	0.418	0.781	0.0306958	Naive B cells
Ablim1	1.77e-06	0.642902	0.363	0.368	0.0330571	Naive B cells
Plek	1.81e-06	0.298589	0.227	0.376	0.0337613	Naive B cells
Wdr26	2.2e-06	0.472902	0.239	0.414	0.0409488	Naive B cells
Smim14	2.52e-06	0.622754	0.411	0.448	0.0469787	Naive B cells
Isy1	2.68e-06	0.349118	0.148	0.252	0.0499837	Naive B cells
Macf1	2.87e-06	0.748341	0.381	0.423	0.053573	Naive B cells
Samsn1	4.44e-06	0.379846	0.152	0.254	0.0826961	Naive B cells
Btf3	5.86e-06	0.269842	0.677	0.9	0.109273	Naive B cells
Zc3hav1	6.12e-06	0.36969	0.187	0.312	0.11403	Naive B cells
Prrc2c	6.14e-06	0.305226	0.261	0.431	0.11444	Naive B cells
Ptprc	7.07e-06	0.4907	0.541	0.693	0.131793	Naive B cells
Ddx24	7.19e-06	0.506895	0.269	0.469	0.133957	Naive B cells
Nrbp1	7.23e-06	0.409172	0.151	0.254	0.134716	Naive B cells
Sorl1	7.45e-06	0.576384	0.288	0.257	0.138821	Naive B cells
Irf2	8.09e-06	0.47216	0.234	0.398	0.150827	Naive B cells
Apobec3	8.2e-06	0.334248	0.361	0.626	0.152889	Naive B cells
Ddx3x	1.03e-05	0.455547	0.307	0.536	0.191865	Naive B cells
Tpm3	1.1e-05	0.291274	0.384	0.67	0.204153	Naive B cells
Rbms1	1.18e-05	0.454421	0.181	0.303	0.220381	Naive B cells
Srrm2	1.38e-05	0.349376	0.415	0.769	0.256961	Naive B cells
Fam168b	1.46e-05	0.362332	0.193	0.317	0.271264	Naive B cells
Ctsc	1.68e-05	0.357631	0.156	0.258	0.312591	Naive B cells
Cirbp	2.16e-05	0.820301	0.307	0.317	0.401923	Naive B cells
Eif3e	2.23e-05	0.368837	0.346	0.607	0.415825	Naive B cells
Csnk1g3	2.31e-05	0.491735	0.194	0.323	0.431166	Naive B cells
Mknk2	2.58e-05	0.354205	0.175	0.285	0.481754	Naive B cells
Stk24	2.93e-05	0.500717	0.23	0.387	0.546833	Naive B cells
Rhog	2.97e-05	0.423863	0.217	0.36	0.554274	Naive B cells
Esyt1	3.54e-05	0.430995	0.162	0.266	0.660043	Naive B cells
Use1	3.78e-05	0.428026	0.187	0.306	0.704788	Naive B cells
Snx2	4.48e-05	0.725525	0.284	0.281	0.834893	Naive B cells
Hnrnph1	4.87e-05	0.336974	0.365	0.616	0.907684	Naive B cells
Tpm4	5.56e-05	0.371682	0.243	0.395	1	Naive B cells
Son	6.15e-05	0.579308	0.533	0.784	1	Naive B cells
Limd2	7.33e-05	0.622729	0.467	0.599	1	Naive B cells
Tra2a	8.47e-05	0.396245	0.265	0.433	1	Naive B cells
Map3k1	0.000100159	0.829647	0.319	0.347	1	Naive B cells
Sptbn1	0.000100327	0.44861	0.178	0.288	1	Naive B cells
Man1a	0.00010176	0.510991	0.309	0.534	1	Naive B cells
Fli1	0.000111922	0.540079	0.213	0.35	1	Naive B cells
Eml4	0.000112684	0.297594	0.194	0.304	1	Naive B cells
Sh3bp5	0.000118633	0.55857	0.251	0.223	1	Naive B cells
Dazap2	0.000118919	0.627038	0.469	0.626	1	Naive B cells
Tax1bp1	0.000124494	0.51314	0.28	0.472	1	Naive B cells
Ptp4a3	0.000129399	0.688555	0.361	0.41	1	Naive B cells
Cybb	0.000137933	0.395526	0.276	0.444	1	Naive B cells
Gimap4	0.00014157	0.427894	0.191	0.307	1	Naive B cells
Ccnt1	0.000147924	0.440302	0.204	0.328	1	Naive B cells
Adgre5	0.000180616	0.811625	0.34	0.387	1	Naive B cells
Mat2a	0.00019128	0.452901	0.219	0.352	1	Naive B cells
Chd4	0.000250832	0.364407	0.295	0.472	1	Naive B cells
Fchsd2	0.000255944	0.690161	0.267	0.26	1	Naive B cells
Tgfb1	0.000267038	0.76737	0.3	0.317	1	Naive B cells
Sipa1	0.000289906	0.294962	0.211	0.323	1	Naive B cells
Smg1	0.000337259	0.424225	0.217	0.344	1	Naive B cells
Hcls1	0.00041362	0.341549	0.258	0.409	1	Naive B cells
Phf20l1	0.000431607	0.483592	0.207	0.33	1	Naive B cells
Grcc10	0.000455242	0.62676	0.467	0.643	1	Naive B cells
Sp110	0.000491785	0.398018	0.212	0.331	1	Naive B cells
Ctss	0.000528406	0.617776	0.474	0.681	1	Naive B cells
Arpc5	0.000659098	0.379938	0.37	0.626	1	Naive B cells
Dgkd	0.000694476	0.520729	0.318	0.536	1	Naive B cells
Psap	0.000840245	0.305453	0.404	0.689	1	Naive B cells
Jak1	0.000902827	0.653959	0.359	0.418	1	Naive B cells
Camk2d	0.00113354	0.402968	0.252	0.391	1	Naive B cells
Nop10	0.00120136	0.422734	0.372	0.634	1	Naive B cells
Stk4	0.00159325	0.391379	0.208	0.319	1	Naive B cells
Abhd17b	0.00161467	0.528084	0.228	0.36	1	Naive B cells
Map4k2	0.00175673	0.394755	0.194	0.295	1	Naive B cells
Siglecg	0.00190893	0.595551	0.268	0.269	1	Naive B cells
Zcchc6	0.00191052	0.424976	0.184	0.281	1	Naive B cells
Txnip	0.00214211	0.850251	0.345	0.418	1	Naive B cells
Mycbp2	0.0021957	0.469502	0.247	0.385	1	Naive B cells
Arpc3	0.00235505	0.379028	0.57	0.796	1	Naive B cells
Retreg1	0.00379539	0.357074	0.193	0.285	1	Naive B cells
Add1	0.00401954	0.440478	0.189	0.284	1	Naive B cells
Polr2a	0.00438941	0.468821	0.291	0.46	1	Naive B cells
Rps12-ps3	0.0048363	0.466281	0.317	0.517	1	Naive B cells
Myo1c	0.00560204	0.411408	0.174	0.258	1	Naive B cells
Eef1g	0.00591143	0.434303	0.537	0.794	1	Naive B cells
Rbm5	0.00610481	0.419621	0.208	0.309	1	Naive B cells
Inpp5d	0.00660208	0.607542	0.364	0.442	1	Naive B cells
Arpc1b	0.00729668	0.319274	0.437	0.746	1	Naive B cells
Ppdpf	0.00733283	0.471905	0.379	0.65	1	Naive B cells
Arhgap15	0.00770794	0.492873	0.195	0.292	1	Naive B cells
Ywhaz	0.00817612	0.414892	0.555	0.818	1	Naive B cells
Clk1	0.00825068	0.643279	0.439	0.605	1	Naive B cells
Rap1b	0.00894599	0.507178	0.378	0.648	1	Naive B cells
Morf4l1	0.00897582	0.390076	0.42	0.716	1	Naive B cells
Ighg1	0	5.72141	0.383	0.018	0	Plasma B cells
Jchain	0	5.52869	0.998	0.028	0	Plasma B cells
Igha	0	5.48849	0.531	0.02	0	Plasma B cells
Ighg2b	0	5.17156	0.336	0.016	0	Plasma B cells
Slpi	0	4.34283	0.821	0.012	0	Plasma B cells
Ly6c2	0	2.80847	0.763	0.013	0	Plasma B cells
Iglv1	0	2.73782	0.889	0.084	0	Plasma B cells
Xbp1	0	2.1518	0.986	0.071	0	Plasma B cells
Ssr4	0	2.01221	0.979	0.213	0	Plasma B cells
Creld2	0	1.89345	0.94	0.046	0	Plasma B cells
Mt1	0	1.88578	0.594	0.012	0	Plasma B cells
Manf	0	1.81764	0.965	0.168	0	Plasma B cells
Edem1	0	1.72614	0.951	0.08	0	Plasma B cells
Sec11c	0	1.61558	0.981	0.285	0	Plasma B cells
Pdia4	0	1.59759	0.937	0.098	0	Plasma B cells
Iglv3	0	1.57898	0.633	0.062	0	Plasma B cells
Rexo2	0	1.55134	0.944	0.091	0	Plasma B cells
Fam46c	0	1.50663	0.93	0.026	0	Plasma B cells
H13	0	1.5024	0.97	0.121	0	Plasma B cells
Txndc5	0	1.44666	0.831	0.114	0	Plasma B cells
Prdx4	0	1.43806	0.879	0.038	0	Plasma B cells
Spcs1	0	1.43435	0.974	0.198	0	Plasma B cells
Trp53inp1	0	1.42977	0.903	0.075	0	Plasma B cells
Derl3	0	1.40499	0.803	0.005	0	Plasma B cells
Pycard	0	1.39339	0.789	0.082	0	Plasma B cells
Fkbp2	0	1.39308	0.923	0.085	0	Plasma B cells
Sdf2l1	0	1.39153	0.852	0.045	0	Plasma B cells
Lgals1	0	1.35176	0.838	0.067	0	Plasma B cells
Edem2	0	1.27368	0.861	0.034	0	Plasma B cells
Lman1	0	1.26018	0.865	0.035	0	Plasma B cells
Fkbp11	0	1.24136	0.77	0.013	0	Plasma B cells
Pdia6	0	1.23506	0.921	0.141	0	Plasma B cells
Spcs2	0	1.20225	0.954	0.172	0	Plasma B cells
Glipr1	0	1.19706	0.784	0.026	0	Plasma B cells
Eaf2	0	1.17511	0.852	0.033	0	Plasma B cells
Ddost	0	1.17478	0.905	0.104	0	Plasma B cells
Tmem176b	0	1.16945	0.668	0.01	0	Plasma B cells
Dnajc3	0	1.15955	0.926	0.128	0	Plasma B cells
Rrbp1	0	1.113	0.933	0.137	0	Plasma B cells
Rpn1	0	1.09392	0.889	0.121	0	Plasma B cells
Ssr2	0	1.09341	0.831	0.081	0	Plasma B cells
Ckap4	0	1.0656	0.856	0.045	0	Plasma B cells
Tmem176a	0	1.02718	0.652	0.005	0	Plasma B cells
Mt2	0	1.02195	0.369	0.002	0	Plasma B cells
Kcnn4	0	0.992813	0.805	0.026	0	Plasma B cells
Bst2	0	0.988673	0.884	0.106	0	Plasma B cells
Ergic1	0	0.927114	0.752	0.02	0	Plasma B cells
Ssr3	0	0.926386	0.882	0.098	0	Plasma B cells
Spcs3	0	0.911957	0.865	0.073	0	Plasma B cells
Txndc11	0	0.890889	0.9	0.128	0	Plasma B cells
Ift20	0	0.886641	0.835	0.079	0	Plasma B cells
Gm5547	0	0.864361	0.701	0.007	0	Plasma B cells
Sdc1	0	0.835779	0.749	0.02	0	Plasma B cells
Cacna1s	0	0.83488	0.705	0.01	0	Plasma B cells
Dusp4	0	0.831394	0.615	0.033	0	Plasma B cells
Dnajb11	0	0.826146	0.803	0.073	0	Plasma B cells
Selenom	0	0.813679	0.652	0.003	0	Plasma B cells
Rpn2	0	0.800587	0.838	0.101	0	Plasma B cells
P4hb	0	0.793666	0.863	0.115	0	Plasma B cells
H1f0	0	0.793322	0.466	0.018	0	Plasma B cells
Pon3	0	0.788108	0.561	0.003	0	Plasma B cells
Cnpy2	0	0.775042	0.763	0.031	0	Plasma B cells
Mrpl57	0	0.772509	0.879	0.134	0	Plasma B cells
Sel1l	0	0.759192	0.773	0.066	0	Plasma B cells
Isg20	0	0.739056	0.643	0.028	0	Plasma B cells
Nucb1	0	0.735337	0.798	0.064	0	Plasma B cells
Ube2j1	0	0.725921	0.852	0.103	0	Plasma B cells
Slamf7	0	0.725488	0.754	0.052	0	Plasma B cells
Cd28	0	0.683738	0.517	0.002	0	Plasma B cells
Grn	0	0.682999	0.633	0.039	0	Plasma B cells
Lax1	0	0.665971	0.724	0.053	0	Plasma B cells
Derl1	0	0.66518	0.831	0.112	0	Plasma B cells
Plpp5	0	0.660216	0.643	0.005	0	Plasma B cells
Oosp1	0	0.65063	0.534	0.005	0	Plasma B cells
Fut8	0	0.648877	0.594	0.021	0	Plasma B cells
Pafah1b3	0	0.642204	0.821	0.109	0	Plasma B cells
Hdlbp	0	0.630806	0.756	0.075	0	Plasma B cells
Erp44	0	0.621551	0.794	0.102	0	Plasma B cells
Slc35b1	0	0.613322	0.733	0.065	0	Plasma B cells
Creb3l2	0	0.602506	0.585	0.009	0	Plasma B cells
Surf4	0	0.587317	0.787	0.095	0	Plasma B cells
Ctla4	0	0.5848	0.394	0.012	0	Plasma B cells
Creg1	0	0.578316	0.671	0.035	0	Plasma B cells
Prdm1	0	0.576547	0.497	0.01	0	Plasma B cells
Ctsb	0	0.570601	0.742	0.087	0	Plasma B cells
Prg2	0	0.555262	0.339	0	0	Plasma B cells
Ell2	0	0.553003	0.814	0.097	0	Plasma B cells
Fgl2	0	0.544596	0.45	0.01	0	Plasma B cells
Selplg	0	0.537869	0.763	0.094	0	Plasma B cells
Ppa1	0	0.536573	0.561	0.032	0	Plasma B cells
Cited2	0	0.536212	0.596	0.059	0	Plasma B cells
Tram2	0	0.535639	0.608	0.018	0	Plasma B cells
Srm	0	0.533199	0.585	0.039	0	Plasma B cells
a	0	0.532821	0.494	0.001	0	Plasma B cells
Trib1	0	0.530353	0.624	0.042	0	Plasma B cells
Kdelr1	0	0.525606	0.715	0.069	0	Plasma B cells
Kdelr2	0	0.505011	0.652	0.062	0	Plasma B cells
Bet1	0	0.503493	0.638	0.038	0	Plasma B cells
Tnfrsf17	0	0.500098	0.339	0.001	0	Plasma B cells
Nans	0	0.493263	0.626	0.042	0	Plasma B cells
Magt1	0	0.488938	0.705	0.062	0	Plasma B cells
Gusb	0	0.470959	0.594	0.031	0	Plasma B cells
Spn	0	0.465514	0.452	0.014	0	Plasma B cells
Cxcr3	0	0.462316	0.355	0.003	0	Plasma B cells
Rcbtb2	0	0.455594	0.513	0.014	0	Plasma B cells
Rhobtb1	0	0.442289	0.436	0.003	0	Plasma B cells
Itm2c	0	0.439631	0.492	0.021	0	Plasma B cells
Fndc3b	0	0.435607	0.418	0.002	0	Plasma B cells
Mki67	0	0.43538	0.292	0.011	0	Plasma B cells
Sec24d	0	0.430991	0.432	0.005	0	Plasma B cells
Mlec	0	0.430892	0.722	0.09	0	Plasma B cells
Erlec1	0	0.423684	0.571	0.033	0	Plasma B cells
Stard5	0	0.421114	0.52	0.034	0	Plasma B cells
Snd1	0	0.416193	0.601	0.056	0	Plasma B cells
Tpst2	0	0.416179	0.682	0.072	0	Plasma B cells
Gm4316	0	0.414599	0.485	0.032	0	Plasma B cells
2610524H06Rik	0	0.407626	0.466	0.031	0	Plasma B cells
Gmppa	0	0.403886	0.534	0.027	0	Plasma B cells
Rgs10	0	0.40272	0.473	0.014	0	Plasma B cells
Cpeb2	0	0.402391	0.392	0.013	0	Plasma B cells
Hyou1	0	0.401225	0.545	0.039	0	Plasma B cells
Stt3a	0	0.401014	0.631	0.063	0	Plasma B cells
Fndc3a	0	0.394509	0.633	0.057	0	Plasma B cells
Spint2	0	0.392101	0.606	0.055	0	Plasma B cells
Cd9	0	0.379883	0.441	0.034	0	Plasma B cells
Tmem154	0	0.378923	0.49	0.022	0	Plasma B cells
Pycr1	0	0.361985	0.394	0.001	0	Plasma B cells
Hid1	0	0.357706	0.348	0	0	Plasma B cells
Vsir	0	0.355034	0.524	0.03	0	Plasma B cells
Tigit	0	0.349389	0.306	0.001	0	Plasma B cells
Trabd	0	0.345221	0.606	0.052	0	Plasma B cells
Slc39a7	0	0.344846	0.631	0.066	0	Plasma B cells
Uba5	0	0.338386	0.566	0.044	0	Plasma B cells
Chid1	0	0.334208	0.457	0.015	0	Plasma B cells
Fdps	0	0.328341	0.445	0.034	0	Plasma B cells
Trf	0	0.327416	0.316	0.001	0	Plasma B cells
Tmed3	0	0.321697	0.517	0.04	0	Plasma B cells
Dap	0	0.309141	0.517	0.046	0	Plasma B cells
Basp1	0	0.303497	0.383	0.021	0	Plasma B cells
Pqlc3	0	0.30345	0.42	0.017	0	Plasma B cells
Saraf	0	0.301848	0.622	0.066	0	Plasma B cells
Glrx	0	0.299434	0.374	0.021	0	Plasma B cells
Rbm47	0	0.296964	0.304	0.006	0	Plasma B cells
Hspa13	0	0.295142	0.387	0.012	0	Plasma B cells
Arid3a	0	0.288861	0.394	0.024	0	Plasma B cells
Srprb	0	0.287719	0.418	0.028	0	Plasma B cells
Idh2	0	0.284915	0.432	0.027	0	Plasma B cells
Tmem214	0	0.283945	0.492	0.033	0	Plasma B cells
Dhrs7	0	0.2793	0.457	0.029	0	Plasma B cells
Epcam	0	0.278565	0.304	0.011	0	Plasma B cells
Slc44a1	0	0.27746	0.364	0.011	0	Plasma B cells
Htatip2	0	0.27481	0.406	0.023	0	Plasma B cells
Entpd1	0	0.271838	0.387	0.014	0	Plasma B cells
Cacna1h	0	0.27162	0.267	0.003	0	Plasma B cells
Socs2	0	0.271534	0.295	0.003	0	Plasma B cells
Bckdk	0	0.262185	0.517	0.046	0	Plasma B cells
Tns3	0	0.254646	0.357	0.009	0	Plasma B cells
Tmem248	1.77e-305	0.362099	0.698	0.085	3.3e-301	Plasma B cells
Hsp90b1	3.15e-303	2.50029	0.998	0.409	5.87e-299	Plasma B cells
Mydgf	6.25e-303	0.368393	0.582	0.062	1.17e-298	Plasma B cells
Sec61a1	7.81e-303	0.701884	0.863	0.131	1.46e-298	Plasma B cells
Evi2a	1.04e-298	0.290673	0.427	0.034	1.93e-294	Plasma B cells
Man1b1	1.5e-294	0.266242	0.483	0.044	2.8e-290	Plasma B cells
Clptm1l	4.99e-294	0.459432	0.731	0.097	9.31e-290	Plasma B cells
Cd44	8.73e-294	0.55831	0.78	0.11	1.63e-289	Plasma B cells
Calu	2.8e-292	0.252278	0.503	0.048	5.22e-288	Plasma B cells
Txn1	2.9e-292	1.06859	0.912	0.168	5.41e-288	Plasma B cells
Os9	1.82e-281	0.361787	0.636	0.077	3.39e-277	Plasma B cells
Cope	1.84e-281	0.763378	0.884	0.149	3.43e-277	Plasma B cells
Yif1b	9.98e-281	0.291122	0.49	0.047	1.86e-276	Plasma B cells
Ebp	1.29e-280	0.291533	0.455	0.041	2.4e-276	Plasma B cells
Pik3cg	3.06e-278	0.272804	0.541	0.058	5.7e-274	Plasma B cells
Mgat1	3.01e-277	0.289438	0.671	0.086	5.6e-273	Plasma B cells
Cks1b	1.73e-274	0.355502	0.309	0.019	3.23e-270	Plasma B cells
Mzb1	7.02e-273	2.16664	0.986	0.396	1.31e-268	Plasma B cells
Tmem208	3.86e-268	0.315654	0.638	0.081	7.19e-264	Plasma B cells
Ssr1	2.78e-262	0.359489	0.654	0.087	5.18e-258	Plasma B cells
Tmem147	1.43e-260	0.254679	0.594	0.073	2.67e-256	Plasma B cells
Ubxn4	5.01e-258	0.40495	0.738	0.109	9.34e-254	Plasma B cells
Igkc	1.05e-254	3.44112	0.988	0.912	1.95e-250	Plasma B cells
Tceal9	3.3e-254	0.314766	0.638	0.085	6.16e-250	Plasma B cells
Nars	3.47e-252	0.26309	0.552	0.066	6.46e-248	Plasma B cells
Pdia3	4.19e-248	0.788869	0.831	0.15	7.81e-244	Plasma B cells
Rps27l	2.4e-246	0.955334	0.94	0.201	4.48e-242	Plasma B cells
1700017B05Rik	2.09e-242	0.35002	0.719	0.108	3.9e-238	Plasma B cells
Sec61b	7.84e-241	1.48011	0.988	0.431	1.46e-236	Plasma B cells
Srpr	1.71e-236	0.350344	0.724	0.112	3.18e-232	Plasma B cells
Cyb5a	8.62e-236	0.266586	0.582	0.077	1.61e-231	Plasma B cells
Fam214a	5.54e-235	0.582351	0.694	0.108	1.03e-230	Plasma B cells
Ostc	2.24e-234	0.81029	0.865	0.172	4.17e-230	Plasma B cells
Herpud1	1.16e-231	0.884295	0.884	0.18	2.17e-227	Plasma B cells
Srp19	5.77e-227	0.495951	0.77	0.132	1.08e-222	Plasma B cells
Phgdh	7.73e-225	0.377602	0.615	0.089	1.44e-220	Plasma B cells
Tram1	1.23e-223	0.375942	0.796	0.136	2.29e-219	Plasma B cells
Bsg	6.04e-222	0.5132	0.84	0.154	1.13e-217	Plasma B cells
Selenos	2.97e-220	0.731072	0.907	0.185	5.54e-216	Plasma B cells
Itgb2	4.79e-218	0.252912	0.585	0.082	8.92e-214	Plasma B cells
Krtcap2	1.7e-212	1.14124	0.963	0.305	3.17e-208	Plasma B cells
Ergic3	4.1e-212	0.256134	0.615	0.091	7.64e-208	Plasma B cells
Ccnd2	8.05e-212	0.607653	0.787	0.147	1.5e-207	Plasma B cells
Lman2	3.64e-208	0.481211	0.821	0.154	6.79e-204	Plasma B cells
Ctsd	4.24e-207	0.258734	0.448	0.053	7.9e-203	Plasma B cells
Rap1a	1.01e-199	0.633325	0.87	0.182	1.88e-195	Plasma B cells
Dnajb9	1.18e-198	0.308935	0.633	0.102	2.2e-194	Plasma B cells
Tmed2	7.45e-198	0.647449	0.903	0.196	1.39e-193	Plasma B cells
Ufm1	8.56e-198	0.319693	0.703	0.122	1.6e-193	Plasma B cells
Nme1	4.07e-193	0.421309	0.782	0.149	7.59e-189	Plasma B cells
Tmed10	1.33e-185	0.728112	0.926	0.223	2.49e-181	Plasma B cells
Tmbim4	2.75e-184	0.260285	0.717	0.13	5.12e-180	Plasma B cells
Laptm4a	7.05e-184	0.392018	0.807	0.16	1.31e-179	Plasma B cells
Ndufs5	1.46e-177	0.398407	0.803	0.164	2.72e-173	Plasma B cells
Degs1	6.23e-177	0.261315	0.52	0.08	1.16e-172	Plasma B cells
Syvn1	1.59e-174	0.274398	0.675	0.124	2.95e-170	Plasma B cells
Iglc1	1.04e-171	1.86992	0.838	0.239	1.93e-167	Plasma B cells
Ndufa1	1.39e-170	0.782054	0.949	0.262	2.58e-166	Plasma B cells
Mpc2	6.26e-170	0.282291	0.708	0.136	1.17e-165	Plasma B cells
Tmem167	6.68e-169	0.290069	0.777	0.157	1.25e-164	Plasma B cells
Ptms	1.31e-168	0.264361	0.503	0.079	2.44e-164	Plasma B cells
Ppib	2.56e-165	0.997559	0.954	0.327	4.77e-161	Plasma B cells
Tmem160	1.94e-162	0.252621	0.807	0.169	3.62e-158	Plasma B cells
Slc3a2	1.12e-156	0.6027	0.749	0.167	2.09e-152	Plasma B cells
Anxa2	2.02e-155	0.595574	0.341	0.043	3.77e-151	Plasma B cells
Srp9	6.23e-152	0.740246	0.961	0.288	1.16e-147	Plasma B cells
Ndufv3	1.13e-149	0.376902	0.854	0.199	2.11e-145	Plasma B cells
Tmed9	3.47e-148	0.377608	0.805	0.184	6.47e-144	Plasma B cells
Fxyd5	2.34e-146	0.377218	0.705	0.152	4.35e-142	Plasma B cells
Npc2	1.75e-142	0.327011	0.833	0.194	3.26e-138	Plasma B cells
Top1	8.3e-138	0.489508	0.877	0.226	1.55e-133	Plasma B cells
Selenof	2.84e-136	0.356394	0.796	0.189	5.29e-132	Plasma B cells
Uqcr11	1.1e-130	0.40762	0.879	0.229	2.05e-126	Plasma B cells
Tspo	2.65e-130	0.375537	0.824	0.206	4.95e-126	Plasma B cells
Atp5g1	1.87e-127	0.478171	0.831	0.219	3.49e-123	Plasma B cells
Vcp	4.52e-127	0.283476	0.849	0.213	8.42e-123	Plasma B cells
Cst3	3.82e-126	0.691444	0.949	0.308	7.12e-122	Plasma B cells
Calr	3.89e-126	0.783069	0.937	0.315	7.24e-122	Plasma B cells
Ndufb9	1.19e-122	0.346446	0.875	0.228	2.22e-118	Plasma B cells
Ly6a	1.14e-119	1.1226	0.817	0.283	2.13e-115	Plasma B cells
Ighm	4.2e-118	1.26485	0.35	0.944	7.82e-114	Plasma B cells
Ddt	4.45e-117	0.267564	0.452	0.086	8.3e-113	Plasma B cells
Hspa5	9.12e-117	1.0512	0.947	0.35	1.7e-112	Plasma B cells
Tmem258	2e-112	0.642526	0.933	0.316	3.73e-108	Plasma B cells
Psmb9	6.67e-107	0.266647	0.773	0.205	1.24e-102	Plasma B cells
Selenok	5.02e-99	0.646813	0.965	0.395	9.36e-95	Plasma B cells
Reep5	6.05e-99	0.495187	0.912	0.301	1.13e-94	Plasma B cells
Mtdh	9.34e-97	0.508443	0.933	0.314	1.74e-92	Plasma B cells
Uqcrq	1.04e-96	0.502861	0.949	0.321	1.93e-92	Plasma B cells
Gstp1	9.44e-95	0.482898	0.842	0.256	1.76e-90	Plasma B cells
Odc1	2.49e-89	0.297201	0.717	0.206	4.64e-85	Plasma B cells
Sec61g	3.86e-87	0.767131	0.963	0.504	7.2e-83	Plasma B cells
Nme2	1.51e-81	0.631838	0.935	0.428	2.82e-77	Plasma B cells
Cycs	2.27e-81	0.273985	0.858	0.273	4.23e-77	Plasma B cells
B2m	6.47e-79	0.570164	0.991	0.889	1.21e-74	Plasma B cells
Igkj2	8.58e-78	1.94775	0.265	0.054	1.6e-73	Plasma B cells
Tspan13	1.04e-75	0.322687	0.919	0.314	1.95e-71	Plasma B cells
Rabac1	1.65e-71	0.266942	0.893	0.301	3.07e-67	Plasma B cells
Iglc2	7.47e-68	0.95473	0.944	0.663	1.39e-63	Plasma B cells
Itm2b	7.08e-64	0.484884	0.942	0.445	1.32e-59	Plasma B cells
Rpl36al	7.07e-61	0.478819	0.977	0.731	1.32e-56	Plasma B cells
Ndufa4	8.33e-59	0.492554	0.937	0.417	1.55e-54	Plasma B cells
H2-Q7	4.98e-54	0.346034	0.835	0.338	9.29e-50	Plasma B cells
Atp5j2	2.91e-48	0.346808	0.93	0.4	5.42e-44	Plasma B cells
Cox17	2.31e-47	0.252089	0.907	0.366	4.32e-43	Plasma B cells
Ost4	2.25e-41	0.267955	0.935	0.411	4.2e-37	Plasma B cells
Atp5g3	9.08e-31	0.262639	0.923	0.445	1.69e-26	Plasma B cells
Cox6a1	1.05e-29	0.256335	0.94	0.463	1.95e-25	Plasma B cells
Sub1	7.33e-25	0.453589	0.981	0.766	1.37e-20	Plasma B cells
Hist1h2ap	2.41e-20	0.488986	0.645	0.322	4.49e-16	Plasma B cells
Crip1	1.08e-09	0.35316	0.891	0.561	2.01e-05	Plasma B cells
Basp1	0	2.12637	0.92	0.019	0	Proliferating B cells
Pclaf	0	2.08736	0.545	0.007	0	Proliferating B cells
Stmn1	0	1.75239	0.685	0.039	0	Proliferating B cells
Top2a	0	1.63203	0.55	0.016	0	Proliferating B cells
Mki67	0	1.5419	0.545	0.012	0	Proliferating B cells
H1fx	0	1.27377	0.545	0	0	Proliferating B cells
Rgs13	0	1.24429	0.62	0.003	0	Proliferating B cells
Mef2b	0	1.21021	0.695	0.012	0	Proliferating B cells
Mcm3	0	1.10491	0.61	0.037	0	Proliferating B cells
S1pr2	0	1.04794	0.515	0.002	0	Proliferating B cells
Cks1b	0	1.04671	0.53	0.02	0	Proliferating B cells
Nt5e	0	1.01475	0.52	0.005	0	Proliferating B cells
Aicda	0	0.959788	0.52	0.002	0	Proliferating B cells
Birc5	0	0.945419	0.41	0.005	0	Proliferating B cells
Uhrf1	0	0.939096	0.44	0.007	0	Proliferating B cells
Ube2c	0	0.925196	0.365	0.006	0	Proliferating B cells
Hells	0	0.923342	0.49	0.016	0	Proliferating B cells
Lig1	0	0.883972	0.445	0.019	0	Proliferating B cells
Plxnb2	0	0.87894	0.49	0.01	0	Proliferating B cells
Nuggc	0	0.81648	0.475	0.006	0	Proliferating B cells
Rrm2	0	0.814571	0.365	0.006	0	Proliferating B cells
Dtl	0	0.799057	0.46	0.013	0	Proliferating B cells
Ccna2	0	0.796166	0.36	0.003	0	Proliferating B cells
Cdca3	0	0.795456	0.395	0.006	0	Proliferating B cells
Gmnn	0	0.784416	0.45	0.017	0	Proliferating B cells
Cdca8	0	0.761307	0.375	0.006	0	Proliferating B cells
Cenps	0	0.741272	0.5	0.024	0	Proliferating B cells
Fas	0	0.739615	0.425	0.014	0	Proliferating B cells
Dhfr	0	0.720942	0.44	0.009	0	Proliferating B cells
Mybl1	0	0.700253	0.385	0.001	0	Proliferating B cells
Tox	0	0.688326	0.33	0.003	0	Proliferating B cells
Gatm	0	0.66221	0.325	0.003	0	Proliferating B cells
Clspn	0	0.656724	0.315	0.003	0	Proliferating B cells
Cenpe	0	0.656502	0.32	0.003	0	Proliferating B cells
Ccnb2	0	0.634764	0.3	0.003	0	Proliferating B cells
Kif23	0	0.631031	0.35	0.009	0	Proliferating B cells
Kif11	0	0.607506	0.345	0.003	0	Proliferating B cells
Asf1b	0	0.603566	0.36	0.007	0	Proliferating B cells
Cdk1	0	0.578037	0.3	0.005	0	Proliferating B cells
Gcsam	0	0.564969	0.31	0	0	Proliferating B cells
Pdzd2	0	0.564777	0.3	0.008	0	Proliferating B cells
Tpx2	0	0.548468	0.275	0.004	0	Proliferating B cells
Ncaph	0	0.530946	0.31	0.006	0	Proliferating B cells
Esco2	0	0.530185	0.265	0.002	0	Proliferating B cells
Nusap1	0	0.530092	0.255	0.005	0	Proliferating B cells
Chaf1a	0	0.508559	0.32	0.005	0	Proliferating B cells
Nek2	0	0.504052	0.265	0.003	0	Proliferating B cells
Ncapg	0	0.50302	0.27	0.004	0	Proliferating B cells
Spc24	0	0.496538	0.285	0.006	0	Proliferating B cells
Rassf6	0	0.489488	0.31	0.001	0	Proliferating B cells
Cep55	0	0.482372	0.305	0.005	0	Proliferating B cells
Cpne5	0	0.469918	0.29	0.004	0	Proliferating B cells
Ect2	0	0.455865	0.265	0.005	0	Proliferating B cells
Kif15	0	0.382197	0.255	0.003	0	Proliferating B cells
Nsd2	1.47e-301	0.921515	0.585	0.035	2.74e-297	Proliferating B cells
Ezh2	1.93e-301	0.792816	0.52	0.028	3.59e-297	Proliferating B cells
Anxa2	2.53e-300	1.22361	0.635	0.044	4.72e-296	Proliferating B cells
Ada	3.81e-294	0.597989	0.335	0.011	7.1e-290	Proliferating B cells
Mcm6	1.56e-293	1.32672	0.67	0.051	2.9e-289	Proliferating B cells
Mcm5	2.53e-293	1.09489	0.565	0.034	4.71e-289	Proliferating B cells
Aurkb	6.04e-290	0.436673	0.265	0.006	1.13e-285	Proliferating B cells
Helq	6.13e-283	0.579539	0.355	0.013	1.14e-278	Proliferating B cells
Dck	8.37e-282	1.05988	0.69	0.054	1.56e-277	Proliferating B cells
Smco4	1.27e-281	0.71955	0.41	0.018	2.36e-277	Proliferating B cells
Rgs1	2.27e-280	1.31663	0.64	0.048	4.23e-276	Proliferating B cells
Ndc1	6.36e-280	0.58587	0.33	0.011	1.19e-275	Proliferating B cells
Ncapd2	3.18e-274	0.843039	0.465	0.024	5.93e-270	Proliferating B cells
Dut	1.1e-272	1.4285	0.685	0.059	2.05e-268	Proliferating B cells
Mbd4	1.09e-264	0.78703	0.47	0.026	2.03e-260	Proliferating B cells
Tfdp1	1.12e-253	0.565558	0.38	0.017	2.09e-249	Proliferating B cells
E2f1	9.6e-253	0.492959	0.28	0.009	1.79e-248	Proliferating B cells
Pola1	2.24e-252	0.464606	0.285	0.009	4.18e-248	Proliferating B cells
Bzw2	2.76e-249	0.73222	0.49	0.03	5.14e-245	Proliferating B cells
Scimp	5.58e-246	0.753514	0.505	0.033	1.04e-241	Proliferating B cells
Xrcc1	1.63e-244	0.815898	0.515	0.034	3.03e-240	Proliferating B cells
Ssbp3	3.42e-237	0.878808	0.575	0.045	6.38e-233	Proliferating B cells
Cbx5	4.72e-232	0.711676	0.515	0.036	8.8e-228	Proliferating B cells
Osbpl3	6.88e-232	0.463032	0.265	0.009	1.28e-227	Proliferating B cells
Incenp	1.53e-226	0.589934	0.315	0.013	2.85e-222	Proliferating B cells
Lmnb1	1.54e-226	1.10118	0.705	0.072	2.87e-222	Proliferating B cells
Rrm1	6.7e-226	0.80005	0.505	0.036	1.25e-221	Proliferating B cells
Rgs10	1.42e-224	0.679428	0.4	0.023	2.64e-220	Proliferating B cells
Mtmr14	9.16e-223	0.797772	0.58	0.047	1.71e-218	Proliferating B cells
Dnmt1	1.88e-222	0.950313	0.585	0.049	3.5e-218	Proliferating B cells
Cdca7	4.19e-222	0.544438	0.33	0.015	7.82e-218	Proliferating B cells
Tacc3	5.96e-221	0.463587	0.32	0.014	1.11e-216	Proliferating B cells
Mtf2	2.93e-219	1.08247	0.725	0.076	5.46e-215	Proliferating B cells
Clip2	8.03e-214	0.471676	0.265	0.009	1.5e-209	Proliferating B cells
Hmces	9.82e-214	1.13003	0.65	0.064	1.83e-209	Proliferating B cells
Ube2t	2.67e-213	0.429497	0.325	0.015	4.98e-209	Proliferating B cells
Mcm7	3.09e-210	0.843399	0.545	0.044	5.77e-206	Proliferating B cells
Ppp4r2	5.65e-208	1.04039	0.795	0.095	1.05e-203	Proliferating B cells
Slc41a2	8.51e-203	0.454386	0.27	0.011	1.59e-198	Proliferating B cells
Arhgap11a	1.01e-198	0.53015	0.3	0.014	1.88e-194	Proliferating B cells
Racgap1	3.55e-194	0.476875	0.275	0.012	6.62e-190	Proliferating B cells
Psat1	2.31e-193	0.548898	0.36	0.021	4.3e-189	Proliferating B cells
Smc2	9.03e-191	0.646686	0.375	0.023	1.68e-186	Proliferating B cells
Txn1	5.96e-190	1.53904	0.935	0.18	1.11e-185	Proliferating B cells
Lpin2	1.68e-188	0.756809	0.54	0.049	3.14e-184	Proliferating B cells
Cks2	1.99e-188	1.04024	0.545	0.051	3.72e-184	Proliferating B cells
Pitpnc1	2.17e-188	0.820367	0.495	0.041	4.04e-184	Proliferating B cells
Dstn	1.17e-187	0.685463	0.465	0.037	2.19e-183	Proliferating B cells
Ccdc34	1.69e-186	0.494772	0.305	0.015	3.15e-182	Proliferating B cells
Smagp	8.36e-182	0.531439	0.385	0.025	1.56e-177	Proliferating B cells
Mms22l	1.98e-181	0.368179	0.28	0.013	3.69e-177	Proliferating B cells
Mcm2	2.03e-179	0.641128	0.43	0.032	3.79e-175	Proliferating B cells
Gng12	2.18e-178	0.553224	0.36	0.023	4.06e-174	Proliferating B cells
Tmem131	4.79e-178	0.829129	0.565	0.056	8.94e-174	Proliferating B cells
Tipin	7.6e-177	0.573409	0.43	0.033	1.42e-172	Proliferating B cells
Lst1	9.03e-177	0.624326	0.38	0.026	1.68e-172	Proliferating B cells
Cdc7	2e-170	0.449744	0.255	0.011	3.73e-166	Proliferating B cells
Mcm4	2.19e-168	0.580694	0.46	0.039	4.08e-164	Proliferating B cells
Mad2l1	4.72e-165	0.376082	0.3	0.017	8.8e-161	Proliferating B cells
Hmgn3	2.58e-163	0.635593	0.395	0.031	4.81e-159	Proliferating B cells
Hpf1	2.68e-161	0.794915	0.57	0.062	5e-157	Proliferating B cells
Rfc3	7.74e-161	0.492835	0.355	0.025	1.44e-156	Proliferating B cells
Cenpw	2.43e-160	0.502799	0.39	0.03	4.54e-156	Proliferating B cells
Tmpo	9.1e-157	0.911121	0.63	0.079	1.7e-152	Proliferating B cells
Psip1	3.75e-156	1.06629	0.755	0.117	6.99e-152	Proliferating B cells
Mbd2	6.39e-155	0.926642	0.705	0.099	1.19e-150	Proliferating B cells
Ehd3	9.45e-155	0.400123	0.265	0.014	1.76e-150	Proliferating B cells
Neil1	1.62e-154	1.05901	0.73	0.107	3.03e-150	Proliferating B cells
Abr	3.03e-154	0.491204	0.325	0.022	5.64e-150	Proliferating B cells
Bid	7.01e-153	0.500215	0.375	0.029	1.31e-148	Proliferating B cells
Rfc4	1.36e-152	0.341053	0.285	0.017	2.53e-148	Proliferating B cells
Prim1	1.84e-151	0.374305	0.27	0.015	3.44e-147	Proliferating B cells
Eaf2	2.79e-150	0.75949	0.5	0.053	5.2e-146	Proliferating B cells
Wdhd1	4.44e-150	0.398991	0.32	0.021	8.27e-146	Proliferating B cells
Nup62	6.03e-150	0.540987	0.435	0.039	1.12e-145	Proliferating B cells
Mthfd2	2.75e-148	0.434697	0.33	0.023	5.12e-144	Proliferating B cells
Rfwd3	6.6e-146	0.45413	0.375	0.03	1.23e-141	Proliferating B cells
Rfc5	3e-145	0.357608	0.28	0.017	5.6e-141	Proliferating B cells
Atad2	1.87e-137	0.593175	0.42	0.04	3.48e-133	Proliferating B cells
Parp8	2.5e-136	0.542945	0.36	0.03	4.66e-132	Proliferating B cells
Tnfaip8	4.62e-136	0.820437	0.705	0.108	8.6e-132	Proliferating B cells
Siva1	1.58e-135	0.702859	0.51	0.06	2.94e-131	Proliferating B cells
Cpsf2	3.62e-133	0.778128	0.67	0.098	6.75e-129	Proliferating B cells
Ildr1	2.78e-130	0.604505	0.475	0.052	5.19e-126	Proliferating B cells
Ccdc50	6.87e-129	0.861196	0.74	0.123	1.28e-124	Proliferating B cells
Dcaf12	4.45e-128	0.664966	0.655	0.096	8.29e-124	Proliferating B cells
Zbtb38	9.18e-127	0.555415	0.365	0.034	1.71e-122	Proliferating B cells
Sypl	1.75e-126	1.01284	0.84	0.166	3.26e-122	Proliferating B cells
Cbx3	2.34e-126	0.882867	0.68	0.109	4.36e-122	Proliferating B cells
Lpp	3.29e-126	0.865814	0.605	0.087	6.14e-122	Proliferating B cells
Msh6	6.58e-126	0.413384	0.35	0.03	1.23e-121	Proliferating B cells
Tpi1	1.04e-125	0.710144	0.48	0.058	1.93e-121	Proliferating B cells
Csrp2	1.64e-124	0.484914	0.41	0.041	3.06e-120	Proliferating B cells
Zbtb20	5.17e-123	1.08571	0.78	0.15	9.64e-119	Proliferating B cells
Akt1	6.51e-123	0.598216	0.485	0.058	1.21e-118	Proliferating B cells
Dbi	1.82e-122	1.10886	0.88	0.203	3.39e-118	Proliferating B cells
Glrx3	7.44e-122	0.733536	0.565	0.08	1.39e-117	Proliferating B cells
Rnf157	8.61e-122	0.515722	0.42	0.044	1.61e-117	Proliferating B cells
Bfsp2	7.76e-121	0.656396	0.46	0.053	1.45e-116	Proliferating B cells
Polr2g	2.83e-119	0.928233	0.67	0.113	5.27e-115	Proliferating B cells
Dap	4.23e-117	0.582421	0.455	0.055	7.89e-113	Proliferating B cells
Naa40	7.4e-116	0.519863	0.38	0.039	1.38e-111	Proliferating B cells
Anp32b	1.41e-115	1.16684	0.9	0.236	2.63e-111	Proliferating B cells
Pycr2	1.57e-115	0.628064	0.45	0.055	2.92e-111	Proliferating B cells
Ift22	4.71e-115	0.410887	0.32	0.028	8.79e-111	Proliferating B cells
Usp1	1.01e-114	0.533248	0.505	0.065	1.88e-110	Proliferating B cells
Orc6	1.29e-114	0.472015	0.32	0.028	2.4e-110	Proliferating B cells
Rangap1	1.35e-114	0.507319	0.46	0.055	2.52e-110	Proliferating B cells
Scai	1.43e-114	0.507251	0.39	0.041	2.67e-110	Proliferating B cells
Mapre2	2.36e-114	0.621999	0.555	0.08	4.4e-110	Proliferating B cells
Hist1h2ae	5.45e-112	0.685673	0.33	0.031	1.02e-107	Proliferating B cells
Pcna	1.9e-111	1.21768	0.76	0.162	3.55e-107	Proliferating B cells
Cmc2	2.62e-111	0.361	0.33	0.031	4.88e-107	Proliferating B cells
Cyp51	8.17e-107	0.660968	0.41	0.049	1.52e-102	Proliferating B cells
Pnp	3.85e-106	0.521353	0.48	0.064	7.18e-102	Proliferating B cells
Snrpa1	4.89e-106	0.539993	0.495	0.068	9.12e-102	Proliferating B cells
Bcl7a	5.74e-106	0.533134	0.5	0.068	1.07e-101	Proliferating B cells
Uba2	3.51e-105	0.566576	0.545	0.081	6.54e-101	Proliferating B cells
Hat1	4.48e-105	0.501369	0.41	0.048	8.36e-101	Proliferating B cells
E130308A19Rik	5.12e-105	0.439187	0.26	0.02	9.55e-101	Proliferating B cells
Gm47283	5.66e-105	0.602494	0.455	0.059	1.05e-100	Proliferating B cells
Suz12	7.83e-105	0.636344	0.57	0.088	1.46e-100	Proliferating B cells
Alyref	2.81e-104	0.761177	0.6	0.1	5.24e-100	Proliferating B cells
Ppil1	1.68e-103	0.401058	0.36	0.038	3.14e-99	Proliferating B cells
E2f2	1.87e-103	0.519301	0.365	0.04	3.49e-99	Proliferating B cells
Rfc1	2.84e-103	0.742636	0.67	0.12	5.29e-99	Proliferating B cells
Metap2	4.9e-103	0.849421	0.78	0.166	9.13e-99	Proliferating B cells
Rnaseh2b	1.79e-102	0.300072	0.305	0.029	3.33e-98	Proliferating B cells
Erp44	6.21e-102	0.721239	0.645	0.116	1.16e-97	Proliferating B cells
Rufy3	1.1e-101	0.327508	0.255	0.02	2.04e-97	Proliferating B cells
H2afz	2.79e-101	1.64364	0.915	0.352	5.2e-97	Proliferating B cells
Lpxn	1.89e-100	0.629456	0.635	0.11	3.53e-96	Proliferating B cells
Cdk2	5.63e-100	0.349867	0.315	0.031	1.05e-95	Proliferating B cells
Rev1	2.24e-99	0.400211	0.325	0.033	4.18e-95	Proliferating B cells
Cep164	5.66e-98	0.529546	0.4	0.049	1.06e-93	Proliferating B cells
Gadd45b	4.29e-97	0.66666	0.565	0.095	8e-93	Proliferating B cells
Smc4	4.46e-97	0.794911	0.62	0.113	8.32e-93	Proliferating B cells
Paxip1	2.73e-96	0.35264	0.275	0.025	5.1e-92	Proliferating B cells
Top1	6.33e-96	1.11793	0.855	0.238	1.18e-91	Proliferating B cells
Hpse	1.28e-95	0.496395	0.295	0.029	2.39e-91	Proliferating B cells
Marcksl1	2.32e-95	0.652044	0.625	0.11	4.32e-91	Proliferating B cells
Oxct1	4.71e-95	0.456718	0.46	0.066	8.78e-91	Proliferating B cells
Myl4	7.83e-95	0.429336	0.285	0.027	1.46e-90	Proliferating B cells
Rpa3	2.01e-94	0.504897	0.465	0.066	3.75e-90	Proliferating B cells
Nasp	2.94e-94	0.591763	0.52	0.081	5.48e-90	Proliferating B cells
Ints7	3.79e-94	0.434213	0.415	0.054	7.06e-90	Proliferating B cells
Pgk1	1.47e-93	0.644404	0.6	0.108	2.74e-89	Proliferating B cells
Hmgb2	5.31e-93	1.75365	0.935	0.437	9.9e-89	Proliferating B cells
Tnfrsf13c	1.74e-92	0.697887	0.7	0.141	3.25e-88	Proliferating B cells
Nap1l1	1.99e-92	1.15285	0.97	0.408	3.7e-88	Proliferating B cells
Cecr2	2.25e-92	0.450105	0.42	0.055	4.19e-88	Proliferating B cells
Msh3	2.56e-92	0.305509	0.275	0.025	4.78e-88	Proliferating B cells
Itgb3bp	1.37e-91	0.422717	0.285	0.028	2.54e-87	Proliferating B cells
Dpysl2	4.24e-91	0.355454	0.335	0.037	7.9e-87	Proliferating B cells
Prkd3	2.54e-90	0.379881	0.345	0.04	4.73e-86	Proliferating B cells
Cisd1	5.36e-90	0.460188	0.465	0.07	1e-85	Proliferating B cells
Dek	1.81e-89	1.01742	0.78	0.198	3.37e-85	Proliferating B cells
Smc1a	2.53e-88	0.53657	0.565	0.098	4.72e-84	Proliferating B cells
Actb	4.05e-88	0.803012	1	0.972	7.55e-84	Proliferating B cells
Lsm2	6.08e-88	0.457699	0.47	0.072	1.13e-83	Proliferating B cells
Rbm38	1.73e-87	0.722085	0.715	0.149	3.22e-83	Proliferating B cells
Nup93	7.11e-87	0.376307	0.26	0.024	1.33e-82	Proliferating B cells
Bub3	7.36e-87	0.559165	0.565	0.1	1.37e-82	Proliferating B cells
Topbp1	2.34e-86	0.447712	0.465	0.07	4.36e-82	Proliferating B cells
Srrt	6.85e-86	0.54683	0.6	0.111	1.28e-81	Proliferating B cells
Tkt	1.02e-85	0.663601	0.715	0.154	1.91e-81	Proliferating B cells
Arpc5l	1.48e-85	0.903494	0.87	0.236	2.76e-81	Proliferating B cells
Pabpc4	1.77e-85	0.543508	0.485	0.078	3.3e-81	Proliferating B cells
Smarcc1	8.53e-85	0.420041	0.465	0.072	1.59e-80	Proliferating B cells
Nup107	1.16e-84	0.272802	0.255	0.024	2.15e-80	Proliferating B cells
H2afx	3.64e-84	1.00579	0.46	0.077	6.78e-80	Proliferating B cells
Arl5a	9.59e-84	0.481759	0.415	0.061	1.79e-79	Proliferating B cells
Azin1	1.36e-83	0.492957	0.565	0.103	2.53e-79	Proliferating B cells
Cdkn2aipnl	3.27e-83	0.421586	0.39	0.054	6.09e-79	Proliferating B cells
Pola2	9.81e-83	0.29475	0.265	0.026	1.83e-78	Proliferating B cells
Supt16	1.04e-82	0.528186	0.5	0.084	1.94e-78	Proliferating B cells
Dtymk	1.14e-82	0.439887	0.405	0.058	2.12e-78	Proliferating B cells
Cdca4	1.21e-82	0.415216	0.345	0.043	2.25e-78	Proliferating B cells
Anp32e	1.86e-82	0.951501	0.77	0.202	3.47e-78	Proliferating B cells
Pptc7	2.38e-82	0.394839	0.37	0.049	4.44e-78	Proliferating B cells
Pla2g12a	4.29e-82	0.378977	0.27	0.028	8.01e-78	Proliferating B cells
Tlk1	9.63e-82	0.47967	0.51	0.087	1.8e-77	Proliferating B cells
Samd1	2.56e-81	0.286475	0.265	0.027	4.77e-77	Proliferating B cells
Slc20a2	4.29e-81	0.354951	0.26	0.026	8e-77	Proliferating B cells
Uchl3	6.08e-81	0.683053	0.685	0.151	1.13e-76	Proliferating B cells
Cdk4	6.18e-81	0.570664	0.555	0.104	1.15e-76	Proliferating B cells
Rbbp7	6.82e-81	0.626296	0.575	0.111	1.27e-76	Proliferating B cells
Eif1ax	1.05e-80	0.526527	0.545	0.1	1.97e-76	Proliferating B cells
Ckap5	4.2e-80	0.349567	0.29	0.032	7.83e-76	Proliferating B cells
Rpa1	5.1e-80	0.497485	0.47	0.077	9.5e-76	Proliferating B cells
Nup85	7.83e-80	0.269566	0.3	0.034	1.46e-75	Proliferating B cells
Mrpl18	1.21e-79	0.56401	0.565	0.109	2.25e-75	Proliferating B cells
Actg1	1.51e-79	0.959523	0.995	0.658	2.81e-75	Proliferating B cells
Pds5a	2.11e-79	0.52419	0.63	0.125	3.94e-75	Proliferating B cells
Sae1	2.43e-79	0.402865	0.4	0.058	4.52e-75	Proliferating B cells
Phf6	2.63e-79	0.503073	0.41	0.061	4.9e-75	Proliferating B cells
Slc30a5	3.46e-79	0.539726	0.565	0.107	6.46e-75	Proliferating B cells
Larp7	3.96e-79	0.426403	0.505	0.087	7.39e-75	Proliferating B cells
Khsrp	8.78e-79	0.475377	0.49	0.084	1.64e-74	Proliferating B cells
Cfl1	1.57e-78	0.896267	0.995	0.74	2.94e-74	Proliferating B cells
Snrpd1	1.77e-78	0.810266	0.765	0.197	3.3e-74	Proliferating B cells
Pik3c2b	2.3e-78	0.383793	0.365	0.05	4.29e-74	Proliferating B cells
Coro1c	2.41e-78	0.369014	0.32	0.039	4.5e-74	Proliferating B cells
Tgfbr1	3.16e-78	0.424589	0.365	0.051	5.89e-74	Proliferating B cells
Plagl2	6.79e-78	0.351845	0.285	0.032	1.27e-73	Proliferating B cells
Vdac3	9.67e-78	0.467409	0.53	0.097	1.8e-73	Proliferating B cells
Hjurp	1.8e-77	0.358274	0.315	0.039	3.35e-73	Proliferating B cells
Rfc2	3.1e-77	0.551464	0.52	0.095	5.78e-73	Proliferating B cells
Tcea1	4.16e-77	0.776533	0.79	0.205	7.76e-73	Proliferating B cells
Eri1	2.09e-76	0.311214	0.305	0.037	3.89e-72	Proliferating B cells
Dctpp1	2.43e-76	0.381798	0.335	0.044	4.53e-72	Proliferating B cells
Nelfe	1.19e-75	0.335415	0.315	0.04	2.23e-71	Proliferating B cells
Bcar3	1.2e-75	0.495669	0.51	0.092	2.24e-71	Proliferating B cells
Amz2	2.18e-75	0.394139	0.37	0.053	4.06e-71	Proliferating B cells
Tcof1	8.06e-75	0.552199	0.625	0.131	1.5e-70	Proliferating B cells
Mprip	9.86e-75	0.456019	0.45	0.074	1.84e-70	Proliferating B cells
Baz1a	1.07e-74	0.608112	0.73	0.17	1.99e-70	Proliferating B cells
Epb41l2	1.16e-74	0.454328	0.51	0.092	2.16e-70	Proliferating B cells
Epb41	1.02e-73	0.41376	0.48	0.084	1.9e-69	Proliferating B cells
Cacybp	1.1e-73	0.415711	0.44	0.074	2.06e-69	Proliferating B cells
Klhl6	1.58e-73	0.576186	0.505	0.093	2.94e-69	Proliferating B cells
Usp6nl	1.78e-73	0.361065	0.385	0.057	3.31e-69	Proliferating B cells
Sms	1.8e-73	0.545254	0.605	0.126	3.36e-69	Proliferating B cells
Ran	2.26e-73	0.999334	0.87	0.316	4.22e-69	Proliferating B cells
Pnn	2.55e-73	0.463544	0.465	0.08	4.76e-69	Proliferating B cells
Bex3	4.35e-73	0.34753	0.4	0.062	8.1e-69	Proliferating B cells
Pkmyt1	4.92e-73	0.27267	0.26	0.028	9.18e-69	Proliferating B cells
Slbp	1.21e-72	0.728637	0.665	0.155	2.26e-68	Proliferating B cells
Hmgn2	1.28e-72	1.03455	0.805	0.267	2.38e-68	Proliferating B cells
Uap1	1.83e-72	0.391929	0.36	0.052	3.4e-68	Proliferating B cells
Mrpl57	3.51e-72	0.65129	0.655	0.151	6.54e-68	Proliferating B cells
Ccnd3	4.62e-72	0.466323	0.5	0.092	8.61e-68	Proliferating B cells
Dtx1	1.19e-71	0.431529	0.365	0.053	2.22e-67	Proliferating B cells
Nudt21	1.41e-71	0.524098	0.645	0.142	2.63e-67	Proliferating B cells
Rere	1.52e-71	0.555378	0.65	0.144	2.84e-67	Proliferating B cells
9430038I01Rik	1.63e-71	0.506709	0.435	0.073	3.03e-67	Proliferating B cells
Ddx19a	3.55e-71	0.335015	0.335	0.046	6.61e-67	Proliferating B cells
Bptf	6.94e-71	0.799747	0.885	0.265	1.29e-66	Proliferating B cells
Lsm14a	8.76e-71	0.42272	0.565	0.112	1.63e-66	Proliferating B cells
Fen1	1.04e-70	0.307301	0.285	0.035	1.94e-66	Proliferating B cells
Naa50	3.45e-70	0.459455	0.505	0.096	6.42e-66	Proliferating B cells
Atad1	6.06e-70	0.344768	0.355	0.052	1.13e-65	Proliferating B cells
Tubb5	6.15e-70	1.27386	0.735	0.239	1.15e-65	Proliferating B cells
Med14	6.66e-70	0.327152	0.285	0.035	1.24e-65	Proliferating B cells
Cmpk1	7.06e-70	0.592823	0.6	0.134	1.32e-65	Proliferating B cells
Pgam1	1.03e-69	0.516201	0.585	0.125	1.93e-65	Proliferating B cells
Fam46c	1.45e-69	0.443998	0.345	0.051	2.71e-65	Proliferating B cells
Tmem256	2.32e-69	0.503933	0.485	0.093	4.33e-65	Proliferating B cells
Pfkp	2.5e-69	0.412054	0.335	0.048	4.66e-65	Proliferating B cells
Clcn3	3.79e-69	0.551952	0.53	0.106	7.07e-65	Proliferating B cells
Kpna2	3.85e-69	0.450148	0.285	0.036	7.17e-65	Proliferating B cells
Baz1b	1.06e-68	0.449441	0.535	0.106	1.98e-64	Proliferating B cells
Slamf7	2.81e-68	0.523709	0.405	0.069	5.24e-64	Proliferating B cells
Fnbp1	3e-68	0.557279	0.7	0.168	5.59e-64	Proliferating B cells
Tuba1b	3.45e-68	1.36334	0.735	0.245	6.44e-64	Proliferating B cells
Ube2n	4.27e-68	0.414328	0.65	0.145	7.96e-64	Proliferating B cells
Kcnn4	6.79e-68	0.400997	0.325	0.047	1.27e-63	Proliferating B cells
Erh	1.17e-67	0.799529	0.855	0.27	2.18e-63	Proliferating B cells
Slc25a19	1.99e-67	0.415996	0.46	0.084	3.71e-63	Proliferating B cells
Ranbp1	3.24e-67	0.760073	0.68	0.175	6.04e-63	Proliferating B cells
Gapdh	4.67e-67	0.939205	0.96	0.527	8.7e-63	Proliferating B cells
Ssrp1	6.42e-67	0.508375	0.585	0.126	1.2e-62	Proliferating B cells
Calm3	6.58e-67	0.679251	0.74	0.198	1.23e-62	Proliferating B cells
Dnajc2	9.76e-67	0.391267	0.48	0.091	1.82e-62	Proliferating B cells
Lbr	1.37e-66	0.54659	0.67	0.159	2.54e-62	Proliferating B cells
Dbf4	1.52e-66	0.326739	0.26	0.031	2.83e-62	Proliferating B cells
Elavl1	1.93e-66	0.405392	0.58	0.123	3.6e-62	Proliferating B cells
Hipk3	7.63e-66	0.425556	0.355	0.055	1.42e-61	Proliferating B cells
Selenoh	1.07e-65	0.548761	0.585	0.13	1.99e-61	Proliferating B cells
Ak2	1.55e-65	0.50599	0.585	0.129	2.88e-61	Proliferating B cells
Icam1	2.35e-65	0.35331	0.28	0.036	4.38e-61	Proliferating B cells
Slc4a7	2.49e-65	0.504892	0.58	0.125	4.64e-61	Proliferating B cells
Paics	3.83e-65	0.422212	0.41	0.072	7.14e-61	Proliferating B cells
Srsf1	4.22e-65	0.472693	0.57	0.122	7.87e-61	Proliferating B cells
Syncrip	8.97e-65	0.474758	0.585	0.129	1.67e-60	Proliferating B cells
Snx25	1.47e-64	0.307739	0.28	0.036	2.74e-60	Proliferating B cells
Lsm6	1.8e-64	0.688442	0.77	0.218	3.36e-60	Proliferating B cells
Hira	2.07e-64	0.318472	0.265	0.033	3.86e-60	Proliferating B cells
Psmd14	2.75e-64	0.403342	0.49	0.097	5.12e-60	Proliferating B cells
Ak6	2.97e-64	0.397961	0.405	0.071	5.53e-60	Proliferating B cells
Rnf19b	3.18e-64	0.442346	0.6	0.133	5.92e-60	Proliferating B cells
Ncoa1	3.78e-64	0.34642	0.405	0.069	7.04e-60	Proliferating B cells
Nrip1	8.95e-64	0.300988	0.355	0.056	1.67e-59	Proliferating B cells
Stip1	2.02e-63	0.407802	0.43	0.079	3.77e-59	Proliferating B cells
Atp5k	4.68e-63	0.756069	0.885	0.305	8.73e-59	Proliferating B cells
Pgd	1.44e-62	0.316993	0.345	0.054	2.68e-58	Proliferating B cells
Cnot6	1.51e-62	0.350871	0.48	0.094	2.82e-58	Proliferating B cells
U2af1	1.6e-62	0.568531	0.775	0.21	2.99e-58	Proliferating B cells
Tomm40	4.09e-62	0.325709	0.38	0.064	7.62e-58	Proliferating B cells
Uqcc2	8.94e-62	0.43765	0.615	0.145	1.67e-57	Proliferating B cells
Dars	1.08e-61	0.351897	0.385	0.067	2.01e-57	Proliferating B cells
Blmh	1.45e-61	0.357655	0.365	0.061	2.7e-57	Proliferating B cells
Mrps18c	2.67e-61	0.469922	0.55	0.122	4.98e-57	Proliferating B cells
Ppih	3.19e-61	0.284902	0.29	0.041	5.95e-57	Proliferating B cells
Dkc1	3.47e-61	0.348803	0.31	0.046	6.46e-57	Proliferating B cells
Ubqln1	3.57e-61	0.37357	0.45	0.086	6.66e-57	Proliferating B cells
Hdac1	4.78e-61	0.407316	0.59	0.133	8.92e-57	Proliferating B cells
AU020206	5.61e-61	0.463523	0.52	0.112	1.05e-56	Proliferating B cells
Higd1a	8.3e-61	0.467062	0.525	0.115	1.55e-56	Proliferating B cells
Dynll2	9.66e-61	0.277698	0.28	0.039	1.8e-56	Proliferating B cells
Enpp1	1.84e-60	0.323634	0.265	0.036	3.42e-56	Proliferating B cells
Exosc8	2.32e-60	0.356974	0.375	0.064	4.32e-56	Proliferating B cells
Rgcc	6e-60	0.34606	0.33	0.052	1.12e-55	Proliferating B cells
Rif1	6.59e-60	0.361376	0.36	0.06	1.23e-55	Proliferating B cells
Minos1	7.11e-60	0.61315	0.775	0.223	1.33e-55	Proliferating B cells
Hmgcs1	7.67e-60	0.350592	0.3	0.044	1.43e-55	Proliferating B cells
Sumo3	8.36e-60	0.330771	0.41	0.075	1.56e-55	Proliferating B cells
Actl6a	1e-59	0.359068	0.39	0.069	1.87e-55	Proliferating B cells
Dnajc9	1.09e-59	0.526543	0.585	0.136	2.04e-55	Proliferating B cells
Mrps9	1.13e-59	0.264138	0.31	0.046	2.1e-55	Proliferating B cells
Sod1	1.2e-59	0.520084	0.59	0.14	2.24e-55	Proliferating B cells
Cdv3	1.29e-59	0.400616	0.605	0.142	2.41e-55	Proliferating B cells
Mcmbp	1.4e-59	0.319403	0.375	0.064	2.61e-55	Proliferating B cells
Fbxw7	1.59e-59	0.391002	0.4	0.074	2.96e-55	Proliferating B cells
Smc3	1.9e-59	0.353208	0.48	0.097	3.54e-55	Proliferating B cells
Scaf11	2.01e-59	0.695418	0.885	0.286	3.75e-55	Proliferating B cells
Cops3	2.24e-59	0.351	0.4	0.072	4.17e-55	Proliferating B cells
Prdx1	2.88e-59	0.838386	0.85	0.325	5.37e-55	Proliferating B cells
4833439L19Rik	3.92e-59	0.295742	0.285	0.041	7.31e-55	Proliferating B cells
Psmd13	7.84e-59	0.417015	0.52	0.114	1.46e-54	Proliferating B cells
Hcfc1	9.11e-59	0.346403	0.405	0.074	1.7e-54	Proliferating B cells
Gnb1	1.04e-58	0.502977	0.72	0.192	1.93e-54	Proliferating B cells
Ubfd1	1.74e-58	0.252367	0.345	0.057	3.25e-54	Proliferating B cells
Bicra	2.08e-58	0.433179	0.45	0.089	3.88e-54	Proliferating B cells
Nme1	2.9e-58	0.545236	0.635	0.163	5.41e-54	Proliferating B cells
Smarca4	3e-58	0.614521	0.56	0.135	5.6e-54	Proliferating B cells
Pgp	3.24e-58	0.262617	0.325	0.052	6.03e-54	Proliferating B cells
Thoc7	4.11e-58	0.342281	0.52	0.112	7.66e-54	Proliferating B cells
Hsph1	4.38e-58	0.290734	0.27	0.037	8.17e-54	Proliferating B cells
H2afv	4.73e-58	0.886454	0.8	0.282	8.83e-54	Proliferating B cells
Ttc39b	5.22e-58	0.290683	0.32	0.05	9.73e-54	Proliferating B cells
Cdk2ap1	5.95e-58	0.308199	0.355	0.06	1.11e-53	Proliferating B cells
Sema4d	6.63e-58	0.492589	0.635	0.158	1.24e-53	Proliferating B cells
Fmr1	6.76e-58	0.32203	0.335	0.054	1.26e-53	Proliferating B cells
Mrpl42	6.79e-58	0.327875	0.43	0.084	1.27e-53	Proliferating B cells
Tcp1	8.91e-58	0.507139	0.685	0.181	1.66e-53	Proliferating B cells
Nudc	9.85e-58	0.348893	0.48	0.1	1.84e-53	Proliferating B cells
Anapc16	1.01e-57	0.37175	0.465	0.095	1.89e-53	Proliferating B cells
Wdr1	1.02e-57	0.464957	0.72	0.189	1.91e-53	Proliferating B cells
Apobec1	1.27e-57	0.390095	0.345	0.058	2.36e-53	Proliferating B cells
Pfdn4	1.66e-57	0.317939	0.375	0.067	3.1e-53	Proliferating B cells
Suclg2	1.91e-57	0.27469	0.265	0.037	3.57e-53	Proliferating B cells
Atp2a2	2.04e-57	0.368707	0.415	0.08	3.8e-53	Proliferating B cells
Ncaph2	2.33e-57	0.375838	0.5	0.107	4.35e-53	Proliferating B cells
Fem1b	2.42e-57	0.294387	0.315	0.049	4.51e-53	Proliferating B cells
Pithd1	8.01e-57	0.342347	0.33	0.054	1.49e-52	Proliferating B cells
Bnip2	1.01e-56	0.29377	0.405	0.076	1.88e-52	Proliferating B cells
Hspd1	1.04e-56	0.520963	0.505	0.113	1.94e-52	Proliferating B cells
Ppp1r35	1.44e-56	0.279284	0.3	0.046	2.68e-52	Proliferating B cells
Gm4316	1.5e-56	0.312854	0.285	0.043	2.8e-52	Proliferating B cells
Ldha	1.92e-56	0.637031	0.74	0.217	3.58e-52	Proliferating B cells
Ppp1r8	2.19e-56	0.271449	0.285	0.042	4.08e-52	Proliferating B cells
Snrpb2	2.27e-56	0.41732	0.52	0.115	4.24e-52	Proliferating B cells
Sf3a3	2.9e-56	0.329605	0.365	0.065	5.41e-52	Proliferating B cells
Ndufc2	3.88e-56	0.48972	0.705	0.193	7.23e-52	Proliferating B cells
Blvrb	4.13e-56	0.662988	0.63	0.167	7.7e-52	Proliferating B cells
Anapc5	5.31e-56	0.477758	0.575	0.14	9.89e-52	Proliferating B cells
Cct3	7.05e-56	0.481221	0.565	0.135	1.32e-51	Proliferating B cells
Larp4b	7.19e-56	0.430938	0.535	0.122	1.34e-51	Proliferating B cells
Il17ra	1.56e-55	0.417886	0.555	0.13	2.9e-51	Proliferating B cells
Kpnb1	2.5e-55	0.375705	0.475	0.101	4.66e-51	Proliferating B cells
Ywhab	2.65e-55	0.524228	0.69	0.189	4.94e-51	Proliferating B cells
Akr1a1	2.68e-55	0.505523	0.68	0.183	4.99e-51	Proliferating B cells
Rock2	2.72e-55	0.356812	0.485	0.104	5.07e-51	Proliferating B cells
Appbp2	5.98e-55	0.313296	0.36	0.064	1.11e-50	Proliferating B cells
Hnrnpd	6.3e-55	0.441177	0.64	0.163	1.17e-50	Proliferating B cells
Ppia	8.35e-55	0.647363	0.99	0.902	1.56e-50	Proliferating B cells
Mbd3	9.22e-55	0.316685	0.41	0.081	1.72e-50	Proliferating B cells
Dhx9	1.13e-54	0.444988	0.63	0.16	2.1e-50	Proliferating B cells
Ddx39	1.69e-54	0.399119	0.495	0.11	3.15e-50	Proliferating B cells
Psmb7	1.77e-54	0.344587	0.49	0.108	3.3e-50	Proliferating B cells
Arl6ip6	1.92e-54	0.277911	0.26	0.037	3.59e-50	Proliferating B cells
Arhgef2	2.13e-54	0.296388	0.36	0.065	3.98e-50	Proliferating B cells
Rubcn	2.33e-54	0.396984	0.485	0.105	4.34e-50	Proliferating B cells
Cops9	4.87e-54	0.563708	0.785	0.237	9.08e-50	Proliferating B cells
Pomp	5.09e-54	0.574451	0.775	0.234	9.48e-50	Proliferating B cells
Hspa14	6.32e-54	0.320459	0.465	0.098	1.18e-49	Proliferating B cells
Stard7	9e-54	0.270239	0.315	0.052	1.68e-49	Proliferating B cells
Ipo5	9.46e-54	0.366391	0.3	0.048	1.76e-49	Proliferating B cells
Fyttd1	1.2e-53	0.312026	0.285	0.044	2.23e-49	Proliferating B cells
Lrmp	1.21e-53	0.41402	0.605	0.148	2.26e-49	Proliferating B cells
Maz	1.84e-53	0.337558	0.51	0.115	3.44e-49	Proliferating B cells
Eif3c	1.94e-53	0.528628	0.775	0.232	3.61e-49	Proliferating B cells
Rps27l	2.18e-53	0.565771	0.745	0.217	4.06e-49	Proliferating B cells
Ktn1	2.24e-53	0.389473	0.515	0.117	4.17e-49	Proliferating B cells
Dap3	2.54e-53	0.279684	0.355	0.064	4.74e-49	Proliferating B cells
Psmd1	2.79e-53	0.338681	0.395	0.077	5.2e-49	Proliferating B cells
Sfxn1	3.11e-53	0.346458	0.375	0.072	5.8e-49	Proliferating B cells
Rad21	6.15e-53	0.43207	0.555	0.134	1.15e-48	Proliferating B cells
Abca3	7.35e-53	0.289181	0.275	0.041	1.37e-48	Proliferating B cells
Casp3	1.04e-52	0.320002	0.26	0.038	1.94e-48	Proliferating B cells
Hnrnpa0	2.41e-52	0.703543	0.88	0.323	4.49e-48	Proliferating B cells
Fkbp1a	2.85e-52	0.454145	0.56	0.14	5.31e-48	Proliferating B cells
Psmd2	3.27e-52	0.326071	0.425	0.088	6.1e-48	Proliferating B cells
Xpo1	3.39e-52	0.33533	0.43	0.089	6.32e-48	Proliferating B cells
Rpa2	3.49e-52	0.323113	0.315	0.053	6.5e-48	Proliferating B cells
Rbbp4	3.61e-52	0.386159	0.53	0.125	6.72e-48	Proliferating B cells
Cs	3.93e-52	0.400025	0.47	0.105	7.32e-48	Proliferating B cells
Cotl1	5.22e-52	0.574453	0.84	0.269	9.73e-48	Proliferating B cells
Chsy1	1.11e-51	0.319882	0.315	0.053	2.08e-47	Proliferating B cells
Snrpe	1.12e-51	0.744828	0.94	0.472	2.09e-47	Proliferating B cells
Pafah1b3	1.15e-51	0.597069	0.51	0.126	2.15e-47	Proliferating B cells
Pa2g4	1.35e-51	0.437051	0.51	0.122	2.52e-47	Proliferating B cells
Snrpa	1.4e-51	0.304236	0.385	0.076	2.61e-47	Proliferating B cells
Mrps14	1.62e-51	0.425484	0.62	0.164	3.02e-47	Proliferating B cells
Efhd2	1.72e-51	0.2886	0.335	0.06	3.2e-47	Proliferating B cells
Ndufab1	1.8e-51	0.43092	0.59	0.152	3.36e-47	Proliferating B cells
Edem1	1.92e-51	0.325478	0.47	0.103	3.58e-47	Proliferating B cells
Plekho1	2.41e-51	0.532844	0.705	0.201	4.49e-47	Proliferating B cells
Purb	2.42e-51	0.547334	0.71	0.206	4.52e-47	Proliferating B cells
Alkbh5	2.76e-51	0.3959	0.41	0.085	5.14e-47	Proliferating B cells
Uchl5	2.78e-51	0.306879	0.305	0.051	5.18e-47	Proliferating B cells
Hdgf	2.93e-51	0.423257	0.52	0.124	5.46e-47	Proliferating B cells
Fam111a	3.12e-51	0.37857	0.49	0.111	5.82e-47	Proliferating B cells
Trim35	4.22e-51	0.344055	0.445	0.095	7.86e-47	Proliferating B cells
Nucks1	4.52e-51	0.710182	0.64	0.189	8.43e-47	Proliferating B cells
Hnrnpa2b1	5e-51	0.727138	0.97	0.576	9.32e-47	Proliferating B cells
Sav1	5.24e-51	0.282388	0.295	0.048	9.77e-47	Proliferating B cells
Uqcr11	5.34e-51	0.565404	0.775	0.242	9.96e-47	Proliferating B cells
Hnrnpm	6.05e-51	0.477297	0.785	0.235	1.13e-46	Proliferating B cells
Tcf4	6.19e-51	0.636317	0.795	0.257	1.15e-46	Proliferating B cells
Eif4h	7.9e-51	0.39804	0.635	0.168	1.47e-46	Proliferating B cells
Pkm	9.73e-51	0.556403	0.65	0.185	1.81e-46	Proliferating B cells
Zc3h12d	9.81e-51	0.313516	0.28	0.045	1.83e-46	Proliferating B cells
Bak1	1.03e-50	0.288937	0.275	0.043	1.92e-46	Proliferating B cells
Caprin1	1.37e-50	0.332149	0.49	0.111	2.56e-46	Proliferating B cells
Atxn10	1.7e-50	0.290214	0.355	0.067	3.17e-46	Proliferating B cells
AI314180	2.09e-50	0.282346	0.36	0.068	3.9e-46	Proliferating B cells
Pold1	2.14e-50	0.290655	0.415	0.085	3.99e-46	Proliferating B cells
Dnajc10	2.14e-50	0.262186	0.295	0.049	4e-46	Proliferating B cells
Trpc4ap	2.16e-50	0.342387	0.525	0.124	4.03e-46	Proliferating B cells
Eif3j1	2.88e-50	0.38505	0.575	0.147	5.37e-46	Proliferating B cells
Akr1b3	3.97e-50	0.430428	0.625	0.168	7.41e-46	Proliferating B cells
Eif4enif1	4.19e-50	0.316463	0.355	0.067	7.8e-46	Proliferating B cells
Ube2j1	4.38e-50	0.447989	0.505	0.122	8.17e-46	Proliferating B cells
Cited2	4.55e-50	0.342536	0.365	0.072	8.49e-46	Proliferating B cells
Gtf2a2	6.29e-50	0.394672	0.595	0.153	1.17e-45	Proliferating B cells
Tuba1c	7.88e-50	0.487147	0.42	0.092	1.47e-45	Proliferating B cells
Abl2	8.37e-50	0.300822	0.265	0.041	1.56e-45	Proliferating B cells
Otulin	9.02e-50	0.289725	0.535	0.127	1.68e-45	Proliferating B cells
Mical1	9.91e-50	0.36893	0.415	0.087	1.85e-45	Proliferating B cells
Cct8	1.07e-49	0.399349	0.57	0.146	1.99e-45	Proliferating B cells
Cox6c	1.16e-49	0.772062	0.955	0.526	2.17e-45	Proliferating B cells
Actn4	1.21e-49	0.39311	0.48	0.111	2.26e-45	Proliferating B cells
Slirp	1.25e-49	0.320484	0.405	0.085	2.32e-45	Proliferating B cells
Mrps36	1.93e-49	0.320688	0.425	0.092	3.59e-45	Proliferating B cells
Ap2s1	2.03e-49	0.382368	0.54	0.134	3.79e-45	Proliferating B cells
Tardbp	2.05e-49	0.336634	0.565	0.142	3.81e-45	Proliferating B cells
Tmem14c	2.13e-49	0.432785	0.52	0.129	3.97e-45	Proliferating B cells
Vcp	2.3e-49	0.544758	0.735	0.226	4.28e-45	Proliferating B cells
Grb2	2.9e-49	0.660451	0.9	0.329	5.4e-45	Proliferating B cells
Prdx2	3.99e-49	0.426523	0.585	0.155	7.45e-45	Proliferating B cells
Nutf2	4.21e-49	0.291178	0.325	0.059	7.85e-45	Proliferating B cells
Fam76b	4.34e-49	0.355796	0.44	0.095	8.1e-45	Proliferating B cells
Ywhae	6.65e-49	0.550018	0.76	0.243	1.24e-44	Proliferating B cells
Rprd1b	7.42e-49	0.266592	0.28	0.045	1.38e-44	Proliferating B cells
Synrg	7.72e-49	0.271083	0.305	0.053	1.44e-44	Proliferating B cells
Tmf1	8.57e-49	0.275222	0.3	0.051	1.6e-44	Proliferating B cells
Rae1	1.05e-48	0.332496	0.32	0.058	1.97e-44	Proliferating B cells
Vdac2	1.18e-48	0.43937	0.615	0.168	2.19e-44	Proliferating B cells
Celf1	1.21e-48	0.39745	0.65	0.177	2.26e-44	Proliferating B cells
Tbl1xr1	1.25e-48	0.308436	0.44	0.097	2.33e-44	Proliferating B cells
Hmgb1	1.28e-48	0.881771	0.905	0.482	2.39e-44	Proliferating B cells
Psmd6	1.4e-48	0.299518	0.405	0.086	2.62e-44	Proliferating B cells
Mtch1	1.64e-48	0.331247	0.345	0.066	3.06e-44	Proliferating B cells
Smarcb1	1.85e-48	0.251232	0.415	0.088	3.45e-44	Proliferating B cells
Rasgrp3	2.2e-48	0.390785	0.57	0.146	4.1e-44	Proliferating B cells
Sart3	2.47e-48	0.272363	0.345	0.065	4.6e-44	Proliferating B cells
Hdac7	2.6e-48	0.291806	0.43	0.093	4.84e-44	Proliferating B cells
Gna13	2.72e-48	0.549561	0.795	0.256	5.07e-44	Proliferating B cells
Emg1	3.32e-48	0.457248	0.73	0.216	6.19e-44	Proliferating B cells
Eif3a	3.86e-48	0.641296	0.85	0.315	7.19e-44	Proliferating B cells
Nup50	4.21e-48	0.328399	0.365	0.072	7.86e-44	Proliferating B cells
Tab2	4.44e-48	0.354678	0.54	0.135	8.28e-44	Proliferating B cells
Wapl	5.16e-48	0.313852	0.38	0.078	9.62e-44	Proliferating B cells
Id3	5.32e-48	0.370809	0.455	0.102	9.91e-44	Proliferating B cells
Psma7	7.11e-48	0.637178	0.855	0.315	1.33e-43	Proliferating B cells
Mta2	7.2e-48	0.328087	0.5	0.12	1.34e-43	Proliferating B cells
Fkbp4	7.99e-48	0.380592	0.45	0.104	1.49e-43	Proliferating B cells
Sf3a1	9.34e-48	0.312349	0.33	0.062	1.74e-43	Proliferating B cells
Raf1	9.88e-48	0.31405	0.365	0.073	1.84e-43	Proliferating B cells
Syvn1	1.02e-47	0.468397	0.53	0.136	1.9e-43	Proliferating B cells
Atp5j	1.09e-47	0.663799	0.905	0.384	2.04e-43	Proliferating B cells
Set	1.27e-47	0.663251	0.82	0.3	2.37e-43	Proliferating B cells
Uqcr10	1.32e-47	0.613011	0.83	0.295	2.47e-43	Proliferating B cells
Sh3bgrl	1.51e-47	0.33128	0.4	0.085	2.82e-43	Proliferating B cells
Tcerg1	1.61e-47	0.281034	0.34	0.064	3e-43	Proliferating B cells
Eif4b	1.66e-47	0.395168	0.655	0.182	3.09e-43	Proliferating B cells
Nsmaf	2.33e-47	0.29657	0.35	0.069	4.34e-43	Proliferating B cells
Ddx1	2.81e-47	0.275058	0.265	0.043	5.24e-43	Proliferating B cells
Eed	2.99e-47	0.255833	0.385	0.079	5.57e-43	Proliferating B cells
Hmgn1	3.92e-47	0.676219	0.89	0.377	7.3e-43	Proliferating B cells
Sfpq	3.92e-47	0.580567	0.84	0.295	7.3e-43	Proliferating B cells
Zdhhc21	8.66e-47	0.28873	0.255	0.04	1.61e-42	Proliferating B cells
Rgs2	1.01e-46	0.528728	0.79	0.255	1.89e-42	Proliferating B cells
Usp7	1.06e-46	0.42035	0.595	0.161	1.97e-42	Proliferating B cells
Eif3l	1.2e-46	0.36211	0.475	0.115	2.24e-42	Proliferating B cells
Npepps	1.24e-46	0.259211	0.325	0.061	2.32e-42	Proliferating B cells
Ubald2	1.26e-46	0.494748	0.765	0.242	2.34e-42	Proliferating B cells
Psmb4	1.41e-46	0.538938	0.77	0.249	2.62e-42	Proliferating B cells
Smarce1	1.49e-46	0.306134	0.495	0.12	2.78e-42	Proliferating B cells
Rnf41	1.75e-46	0.323269	0.29	0.05	3.26e-42	Proliferating B cells
Tceal9	2.67e-46	0.296285	0.43	0.098	4.98e-42	Proliferating B cells
Polr3k	3.09e-46	0.279394	0.265	0.044	5.76e-42	Proliferating B cells
Pbdc1	4.15e-46	0.307654	0.32	0.061	7.74e-42	Proliferating B cells
Psmd4	4.18e-46	0.293016	0.54	0.137	7.78e-42	Proliferating B cells
Hprt	4.38e-46	0.384448	0.505	0.127	8.16e-42	Proliferating B cells
Pdcd6ip	5.07e-46	0.295436	0.545	0.139	9.45e-42	Proliferating B cells
Mrpl34	5.98e-46	0.337455	0.43	0.099	1.12e-41	Proliferating B cells
Api5	6.08e-46	0.311762	0.37	0.076	1.13e-41	Proliferating B cells
Cggbp1	6.11e-46	0.283994	0.5	0.122	1.14e-41	Proliferating B cells
Hnrnpa3	8.59e-46	0.702754	0.93	0.546	1.6e-41	Proliferating B cells
Gtf2h5	9.78e-46	0.393693	0.605	0.168	1.82e-41	Proliferating B cells
U2af2	9.95e-46	0.427282	0.675	0.198	1.86e-41	Proliferating B cells
Mrpl33	1.06e-45	0.397831	0.63	0.178	1.97e-41	Proliferating B cells
Hypk	1.3e-45	0.269742	0.545	0.138	2.42e-41	Proliferating B cells
Dcp2	1.4e-45	0.326049	0.365	0.075	2.6e-41	Proliferating B cells
Ccdc25	1.41e-45	0.33496	0.315	0.059	2.63e-41	Proliferating B cells
Nono	1.44e-45	0.397662	0.65	0.185	2.68e-41	Proliferating B cells
Ikzf1	1.58e-45	0.461002	0.69	0.203	2.95e-41	Proliferating B cells
Rapgef1	1.64e-45	0.284997	0.52	0.13	3.06e-41	Proliferating B cells
Anapc11	1.79e-45	0.407552	0.54	0.142	3.34e-41	Proliferating B cells
Ube2d2a	2.04e-45	0.538277	0.795	0.267	3.81e-41	Proliferating B cells
Eif2s1	2.27e-45	0.358078	0.39	0.085	4.22e-41	Proliferating B cells
Hnrnpul1	2.84e-45	0.363427	0.59	0.16	5.29e-41	Proliferating B cells
Sdhb	3.02e-45	0.376051	0.555	0.149	5.62e-41	Proliferating B cells
Aftph	3.34e-45	0.302494	0.405	0.089	6.23e-41	Proliferating B cells
Ppp2r5a	4.62e-45	0.426947	0.605	0.172	8.62e-41	Proliferating B cells
Dync1i2	4.89e-45	0.32425	0.39	0.084	9.12e-41	Proliferating B cells
Ngdn	4.89e-45	0.268704	0.455	0.106	9.12e-41	Proliferating B cells
Asf1a	5.85e-45	0.266022	0.295	0.053	1.09e-40	Proliferating B cells
Pdap1	6.05e-45	0.323324	0.475	0.116	1.13e-40	Proliferating B cells
Atp5g3	6.18e-45	0.708039	0.905	0.454	1.15e-40	Proliferating B cells
Khdrbs1	6.56e-45	0.360081	0.64	0.18	1.22e-40	Proliferating B cells
5031439G07Rik	7.26e-45	0.289013	0.395	0.085	1.35e-40	Proliferating B cells
Elof1	7.33e-45	0.29357	0.375	0.08	1.37e-40	Proliferating B cells
Cbx4	7.8e-45	0.368423	0.485	0.121	1.45e-40	Proliferating B cells
Cd2ap	8.52e-45	0.257593	0.435	0.099	1.59e-40	Proliferating B cells
Mrps21	1.14e-44	0.522876	0.77	0.258	2.12e-40	Proliferating B cells
Ccng2	1.25e-44	0.312775	0.325	0.063	2.34e-40	Proliferating B cells
Phf5a	1.32e-44	0.380426	0.535	0.141	2.46e-40	Proliferating B cells
Hspa4	1.34e-44	0.434837	0.7	0.212	2.49e-40	Proliferating B cells
Rps6kb1	1.4e-44	0.350695	0.41	0.093	2.61e-40	Proliferating B cells
Rev3l	1.69e-44	0.304374	0.26	0.043	3.15e-40	Proliferating B cells
Dhx15	1.88e-44	0.416159	0.66	0.193	3.51e-40	Proliferating B cells
Stx7	1.91e-44	0.335998	0.46	0.11	3.56e-40	Proliferating B cells
Eif3b	2.15e-44	0.395792	0.51	0.132	4e-40	Proliferating B cells
Snrpb	2.41e-44	0.543594	0.83	0.294	4.49e-40	Proliferating B cells
Cnn2	2.6e-44	0.532095	0.805	0.272	4.85e-40	Proliferating B cells
Cnot1	2.71e-44	0.301959	0.54	0.14	5.05e-40	Proliferating B cells
Prkcd	4.09e-44	0.365918	0.62	0.175	7.62e-40	Proliferating B cells
Tbl1x	4.42e-44	0.276706	0.335	0.067	8.25e-40	Proliferating B cells
Arpc4	6.62e-44	0.588195	0.79	0.28	1.23e-39	Proliferating B cells
Pim1	7.05e-44	0.605774	0.82	0.303	1.31e-39	Proliferating B cells
Ube2h	7.13e-44	0.373732	0.515	0.133	1.33e-39	Proliferating B cells
Etfb	1.02e-43	0.255129	0.34	0.069	1.9e-39	Proliferating B cells
Ubtf	1.19e-43	0.399048	0.535	0.143	2.21e-39	Proliferating B cells
Szrd1	1.25e-43	0.302547	0.475	0.116	2.33e-39	Proliferating B cells
Laptm5	1.42e-43	0.67809	0.985	0.616	2.64e-39	Proliferating B cells
Lsm3	1.43e-43	0.331443	0.53	0.137	2.67e-39	Proliferating B cells
Myl6	2.86e-43	0.630285	0.98	0.628	5.33e-39	Proliferating B cells
Rab30	5.18e-43	0.315558	0.31	0.06	9.66e-39	Proliferating B cells
Hsp90aa1	5.25e-43	0.801127	0.875	0.463	9.78e-39	Proliferating B cells
Brd3	6.11e-43	0.254285	0.345	0.07	1.14e-38	Proliferating B cells
Cyc1	6.83e-43	0.288089	0.54	0.144	1.27e-38	Proliferating B cells
Elmo1	6.97e-43	0.329142	0.475	0.118	1.3e-38	Proliferating B cells
Psmc3	1.2e-42	0.297281	0.485	0.124	2.23e-38	Proliferating B cells
Psmb9	1.25e-42	0.531969	0.675	0.217	2.33e-38	Proliferating B cells
Fdps	1.38e-42	0.294072	0.255	0.044	2.58e-38	Proliferating B cells
Slc25a4	1.48e-42	0.317414	0.445	0.108	2.75e-38	Proliferating B cells
Dcun1d5	1.61e-42	0.360964	0.535	0.145	3.01e-38	Proliferating B cells
Cox6b1	1.92e-42	0.65159	0.92	0.438	3.59e-38	Proliferating B cells
Fcf1	2.24e-42	0.269018	0.425	0.1	4.18e-38	Proliferating B cells
Srsf10	2.29e-42	0.332774	0.66	0.192	4.26e-38	Proliferating B cells
Crip1	2.29e-42	0.603352	0.965	0.565	4.28e-38	Proliferating B cells
Cbl	2.5e-42	0.304052	0.555	0.149	4.67e-38	Proliferating B cells
Pfdn1	2.52e-42	0.321433	0.395	0.091	4.69e-38	Proliferating B cells
Ttc3	3.17e-42	0.272374	0.335	0.068	5.91e-38	Proliferating B cells
Trim28	3.8e-42	0.369052	0.555	0.153	7.08e-38	Proliferating B cells
Ptbp1	6.29e-42	0.341096	0.56	0.154	1.17e-37	Proliferating B cells
Oaz1	6.73e-42	0.581161	0.985	0.76	1.25e-37	Proliferating B cells
Luc7l3	7.19e-42	0.279827	0.455	0.112	1.34e-37	Proliferating B cells
Lnpep	7.46e-42	0.3958	0.67	0.202	1.39e-37	Proliferating B cells
Eif5b	8.03e-42	0.427328	0.655	0.204	1.5e-37	Proliferating B cells
Cdc25b	9.63e-42	0.326875	0.315	0.062	1.8e-37	Proliferating B cells
Vps29	1.84e-41	0.251729	0.4	0.092	3.43e-37	Proliferating B cells
Tmco1	1.95e-41	0.329477	0.4	0.095	3.64e-37	Proliferating B cells
Sptssa	2.63e-41	0.328604	0.445	0.112	4.9e-37	Proliferating B cells
Cct5	2.78e-41	0.42139	0.61	0.182	5.19e-37	Proliferating B cells
Txndc16	3.14e-41	0.353676	0.595	0.168	5.85e-37	Proliferating B cells
Gtf2b	3.6e-41	0.330495	0.475	0.122	6.72e-37	Proliferating B cells
Cbx1	4.37e-41	0.289988	0.465	0.117	8.14e-37	Proliferating B cells
Hif1a	4.88e-41	0.274834	0.47	0.118	9.11e-37	Proliferating B cells
Kcnq1ot1	6.01e-41	0.322649	0.385	0.088	1.12e-36	Proliferating B cells
Timm13	6.3e-41	0.434896	0.705	0.228	1.17e-36	Proliferating B cells
Lsm5	6.3e-41	0.355465	0.62	0.181	1.18e-36	Proliferating B cells
Gsk3b	7.26e-41	0.30632	0.48	0.124	1.35e-36	Proliferating B cells
Nmt1	7.35e-41	0.267817	0.33	0.069	1.37e-36	Proliferating B cells
Snrpc	1.85e-40	0.371122	0.605	0.178	3.45e-36	Proliferating B cells
Cib1	1.88e-40	0.269044	0.54	0.146	3.51e-36	Proliferating B cells
Cyb5b	2.04e-40	0.315235	0.415	0.101	3.81e-36	Proliferating B cells
Ewsr1	2.1e-40	0.427434	0.72	0.234	3.91e-36	Proliferating B cells
Pou2af1	2.35e-40	0.566908	0.83	0.325	4.38e-36	Proliferating B cells
Plcg2	2.66e-40	0.344204	0.65	0.197	4.96e-36	Proliferating B cells
Taf15	2.94e-40	0.311772	0.495	0.13	5.48e-36	Proliferating B cells
Hist1h2ao	3.9e-40	0.370707	0.26	0.047	7.27e-36	Proliferating B cells
Tnpo3	5.21e-40	0.270334	0.365	0.082	9.71e-36	Proliferating B cells
Fam96a	5.63e-40	0.339193	0.46	0.12	1.05e-35	Proliferating B cells
Max	6.22e-40	0.2983	0.39	0.09	1.16e-35	Proliferating B cells
Dazap1	6.68e-40	0.27771	0.43	0.106	1.25e-35	Proliferating B cells
Hnrnpab	8.12e-40	0.676966	0.745	0.295	1.51e-35	Proliferating B cells
Etf1	8.79e-40	0.331622	0.5	0.136	1.64e-35	Proliferating B cells
Sarnp	9.58e-40	0.305468	0.625	0.185	1.79e-35	Proliferating B cells
Apoe	1.02e-39	0.471737	0.675	0.219	1.9e-35	Proliferating B cells
Csnk2b	1.44e-39	0.320522	0.63	0.188	2.69e-35	Proliferating B cells
Ndufa11	1.53e-39	0.448134	0.72	0.24	2.84e-35	Proliferating B cells
Eif4ebp2	1.7e-39	0.315465	0.63	0.188	3.17e-35	Proliferating B cells
Pcbp1	1.89e-39	0.435644	0.69	0.225	3.53e-35	Proliferating B cells
Rbm8a	1.95e-39	0.369969	0.61	0.182	3.63e-35	Proliferating B cells
Psma4	2.73e-39	0.305878	0.455	0.118	5.08e-35	Proliferating B cells
Odc1	3.08e-39	0.436082	0.67	0.216	5.75e-35	Proliferating B cells
Rhoh	3.12e-39	0.47459	0.725	0.245	5.82e-35	Proliferating B cells
Bzw1	3.38e-39	0.310807	0.63	0.19	6.31e-35	Proliferating B cells
Cdk9	3.83e-39	0.314802	0.52	0.142	7.13e-35	Proliferating B cells
Gsn	4.93e-39	0.256863	0.28	0.053	9.19e-35	Proliferating B cells
Pcmtd1	6.22e-39	0.363606	0.59	0.175	1.16e-34	Proliferating B cells
Nsmce1	8.48e-39	0.263768	0.5	0.133	1.58e-34	Proliferating B cells
Ndufc1	1.34e-38	0.414187	0.665	0.217	2.5e-34	Proliferating B cells
Glyr1	1.71e-38	0.253904	0.455	0.117	3.18e-34	Proliferating B cells
Cnot6l	1.77e-38	0.351803	0.63	0.19	3.31e-34	Proliferating B cells
Hip1r	2.56e-38	0.270392	0.48	0.127	4.77e-34	Proliferating B cells
Mrpl51	3.28e-38	0.256465	0.44	0.114	6.12e-34	Proliferating B cells
Mier1	4.01e-38	0.313343	0.575	0.166	7.47e-34	Proliferating B cells
Mtss1	4.01e-38	0.437309	0.79	0.274	7.48e-34	Proliferating B cells
Txnl1	5.65e-38	0.250989	0.395	0.096	1.05e-33	Proliferating B cells
Sec24a	7.26e-38	0.28636	0.265	0.051	1.35e-33	Proliferating B cells
Ndufv3	8.06e-38	0.353055	0.67	0.213	1.5e-33	Proliferating B cells
Thrap3	8.18e-38	0.316741	0.555	0.161	1.52e-33	Proliferating B cells
Usf2	9.56e-38	0.270317	0.53	0.148	1.78e-33	Proliferating B cells
Yeats4	1.05e-37	0.327346	0.655	0.204	1.95e-33	Proliferating B cells
Ndufa8	1.19e-37	0.27039	0.455	0.121	2.22e-33	Proliferating B cells
Nop58	1.27e-37	0.352794	0.435	0.113	2.36e-33	Proliferating B cells
Lims1	1.86e-37	0.322668	0.39	0.096	3.46e-33	Proliferating B cells
Trib2	2.5e-37	0.311283	0.265	0.051	4.67e-33	Proliferating B cells
Anapc13	2.65e-37	0.331338	0.515	0.148	4.94e-33	Proliferating B cells
Ndufs8	2.81e-37	0.290296	0.52	0.148	5.25e-33	Proliferating B cells
Mdh1	2.97e-37	0.410666	0.66	0.218	5.54e-33	Proliferating B cells
Nek7	3.17e-37	0.340188	0.45	0.121	5.91e-33	Proliferating B cells
Pam16	3.28e-37	0.257773	0.375	0.091	6.11e-33	Proliferating B cells
Fubp1	3.33e-37	0.260668	0.555	0.157	6.2e-33	Proliferating B cells
Lsm8	4.64e-37	0.258554	0.455	0.121	8.65e-33	Proliferating B cells
Cd24a	7.05e-37	0.521708	0.89	0.373	1.31e-32	Proliferating B cells
Brd8	7.41e-37	0.301767	0.41	0.103	1.38e-32	Proliferating B cells
Clic1	7.51e-37	0.570875	0.865	0.372	1.4e-32	Proliferating B cells
Serbp1	8.33e-37	0.571759	0.88	0.389	1.55e-32	Proliferating B cells
Vps13a	1.15e-36	0.299407	0.37	0.088	2.15e-32	Proliferating B cells
Ndufa4	1.16e-36	0.619267	0.9	0.427	2.16e-32	Proliferating B cells
Clta	1.16e-36	0.521423	0.9	0.394	2.17e-32	Proliferating B cells
Lsm4	1.45e-36	0.490955	0.79	0.295	2.7e-32	Proliferating B cells
Stt3b	1.61e-36	0.421356	0.785	0.284	3e-32	Proliferating B cells
Ube2s	1.72e-36	0.534283	0.62	0.208	3.21e-32	Proliferating B cells
Spi1	1.88e-36	0.288927	0.47	0.128	3.5e-32	Proliferating B cells
Pcnp	1.9e-36	0.280481	0.46	0.124	3.55e-32	Proliferating B cells
Hspa8	1.94e-36	0.616476	0.935	0.512	3.61e-32	Proliferating B cells
G3bp1	1.98e-36	0.381318	0.665	0.214	3.7e-32	Proliferating B cells
Denr	2.71e-36	0.270885	0.42	0.109	5.06e-32	Proliferating B cells
U2surp	3.43e-36	0.270315	0.565	0.167	6.4e-32	Proliferating B cells
Pebp1	3.8e-36	0.326307	0.625	0.196	7.08e-32	Proliferating B cells
Sem1	5.26e-36	0.5796	0.97	0.583	9.8e-32	Proliferating B cells
Mif	6.17e-36	0.677919	0.77	0.32	1.15e-31	Proliferating B cells
Rftn1	7.27e-36	0.324935	0.4	0.103	1.35e-31	Proliferating B cells
Hdlbp	1.3e-35	0.253468	0.375	0.093	2.43e-31	Proliferating B cells
Cat	1.42e-35	0.273984	0.395	0.099	2.64e-31	Proliferating B cells
Atp5a1	1.54e-35	0.560005	0.895	0.416	2.88e-31	Proliferating B cells
Itpr3	1.58e-35	0.297221	0.55	0.162	2.94e-31	Proliferating B cells
Csk	1.76e-35	0.404654	0.805	0.287	3.29e-31	Proliferating B cells
Lsm7	1.8e-35	0.343639	0.55	0.166	3.35e-31	Proliferating B cells
Tnpo1	1.82e-35	0.262171	0.37	0.09	3.39e-31	Proliferating B cells
Actr3	1.88e-35	0.528933	0.9	0.387	3.5e-31	Proliferating B cells
Naa15	1.93e-35	0.278971	0.41	0.106	3.6e-31	Proliferating B cells
Lcp1	2.32e-35	0.559109	0.89	0.408	4.33e-31	Proliferating B cells
Rab10	3.06e-35	0.293847	0.52	0.153	5.7e-31	Proliferating B cells
Rnps1	3.17e-35	0.272856	0.545	0.161	5.91e-31	Proliferating B cells
Nedd8	4.12e-35	0.406416	0.795	0.289	7.68e-31	Proliferating B cells
Actr2	4.29e-35	0.404949	0.77	0.272	8e-31	Proliferating B cells
Spib	5.07e-35	0.351691	0.715	0.239	9.45e-31	Proliferating B cells
Zc3h15	5.13e-35	0.269102	0.535	0.158	9.57e-31	Proliferating B cells
Ppp1cc	5.27e-35	0.390753	0.65	0.218	9.83e-31	Proliferating B cells
Rasgrp1	6.45e-35	0.279219	0.385	0.096	1.2e-30	Proliferating B cells
Man2a1	6.87e-35	0.265504	0.375	0.094	1.28e-30	Proliferating B cells
Uhrf2	9.72e-35	0.300011	0.43	0.116	1.81e-30	Proliferating B cells
Hsp90ab1	1.19e-34	0.545428	0.995	0.769	2.23e-30	Proliferating B cells
Tle4	1.24e-34	0.254945	0.33	0.076	2.31e-30	Proliferating B cells
Ube2l3	1.41e-34	0.364399	0.565	0.177	2.63e-30	Proliferating B cells
Prrc2a	1.42e-34	0.352176	0.71	0.242	2.65e-30	Proliferating B cells
Swi5	1.46e-34	0.339889	0.66	0.219	2.72e-30	Proliferating B cells
Cct2	1.59e-34	0.302377	0.695	0.23	2.97e-30	Proliferating B cells
Dmac1	2.03e-34	0.278794	0.385	0.1	3.78e-30	Proliferating B cells
Capza1	2.2e-34	0.308613	0.635	0.205	4.11e-30	Proliferating B cells
Ndufa12	2.4e-34	0.284356	0.455	0.128	4.47e-30	Proliferating B cells
Atpif1	3.41e-34	0.378504	0.655	0.222	6.36e-30	Proliferating B cells
Parp1	3.45e-34	0.270013	0.595	0.184	6.43e-30	Proliferating B cells
Ddt	3.47e-34	0.261838	0.37	0.094	6.46e-30	Proliferating B cells
Pfn1	3.53e-34	0.532143	0.99	0.797	6.58e-30	Proliferating B cells
Cdk2ap2	4.33e-34	0.416713	0.69	0.242	8.07e-30	Proliferating B cells
Cuta	4.38e-34	0.297945	0.49	0.144	8.16e-30	Proliferating B cells
Cnot2	5.57e-34	0.252055	0.35	0.085	1.04e-29	Proliferating B cells
Slc1a5	8.98e-34	0.289169	0.515	0.155	1.67e-29	Proliferating B cells
Hnrnpc	1.13e-33	0.372387	0.73	0.258	2.12e-29	Proliferating B cells
Ndufs6	1.27e-33	0.285566	0.575	0.181	2.37e-29	Proliferating B cells
Epn1	1.36e-33	0.297036	0.575	0.179	2.54e-29	Proliferating B cells
Atp5j2	1.5e-33	0.545518	0.88	0.41	2.79e-29	Proliferating B cells
St13	1.57e-33	0.26505	0.465	0.132	2.92e-29	Proliferating B cells
Srsf6	2.06e-33	0.329172	0.7	0.239	3.83e-29	Proliferating B cells
Gnb2	2.11e-33	0.399944	0.79	0.295	3.93e-29	Proliferating B cells
Ndufb7	2.73e-33	0.351664	0.765	0.274	5.08e-29	Proliferating B cells
Srsf2	2.79e-33	0.48054	0.715	0.267	5.2e-29	Proliferating B cells
Mybbp1a	3.87e-33	0.277725	0.385	0.1	7.22e-29	Proliferating B cells
Rcc2	3.9e-33	0.327747	0.6	0.193	7.27e-29	Proliferating B cells
Psma6	4.79e-33	0.274768	0.54	0.167	8.93e-29	Proliferating B cells
Prmt1	5.6e-33	0.250582	0.415	0.113	1.04e-28	Proliferating B cells
Swap70	6.72e-33	0.321397	0.69	0.235	1.25e-28	Proliferating B cells
Lypla2	7.98e-33	0.25109	0.47	0.136	1.49e-28	Proliferating B cells
Trip12	8.09e-33	0.256439	0.465	0.133	1.51e-28	Proliferating B cells
H2afy	8.3e-33	0.315984	0.705	0.242	1.55e-28	Proliferating B cells
Siah2	8.58e-33	0.282227	0.325	0.078	1.6e-28	Proliferating B cells
Psma2	8.66e-33	0.372306	0.735	0.264	1.61e-28	Proliferating B cells
Usmg5	9.51e-33	0.527861	0.915	0.465	1.77e-28	Proliferating B cells
Dnaja1	1.25e-32	0.300447	0.55	0.172	2.34e-28	Proliferating B cells
Srsf3	1.27e-32	0.532243	0.845	0.374	2.36e-28	Proliferating B cells
Hnrnpu	1.38e-32	0.416258	0.795	0.304	2.58e-28	Proliferating B cells
Pabpc1	1.42e-32	0.519223	0.97	0.663	2.64e-28	Proliferating B cells
Atp5f1	1.62e-32	0.416863	0.81	0.316	3.02e-28	Proliferating B cells
Snrpf	1.95e-32	0.525066	0.845	0.375	3.63e-28	Proliferating B cells
Slc7a1	2.24e-32	0.259661	0.325	0.078	4.18e-28	Proliferating B cells
Hnrnpf	2.4e-32	0.559399	0.895	0.466	4.47e-28	Proliferating B cells
Map4k1	3.16e-32	0.338487	0.625	0.209	5.89e-28	Proliferating B cells
Rrp1	3.65e-32	0.312544	0.555	0.178	6.8e-28	Proliferating B cells
Eml4	4.23e-32	0.270686	0.605	0.194	7.88e-28	Proliferating B cells
Prpf40a	4.28e-32	0.267443	0.42	0.117	7.97e-28	Proliferating B cells
Phgdh	4.5e-32	0.267551	0.38	0.102	8.38e-28	Proliferating B cells
Ywhah	4.72e-32	0.298559	0.57	0.183	8.79e-28	Proliferating B cells
Eif4a1	5.2e-32	0.461883	0.785	0.318	9.69e-28	Proliferating B cells
Hdgfl2	6.58e-32	0.252553	0.26	0.055	1.23e-27	Proliferating B cells
Sipa1	8.67e-32	0.312581	0.63	0.21	1.62e-27	Proliferating B cells
Ndufb5	8.76e-32	0.339167	0.715	0.257	1.63e-27	Proliferating B cells
Snx30	9.61e-32	0.254963	0.475	0.138	1.79e-27	Proliferating B cells
Ywhaq	1.06e-31	0.380036	0.65	0.228	1.97e-27	Proliferating B cells
Ndufb6	1.28e-31	0.346827	0.55	0.176	2.39e-27	Proliferating B cells
1810037I17Rik	1.4e-31	0.412141	0.8	0.308	2.61e-27	Proliferating B cells
Mzb1	1.61e-31	0.360991	0.905	0.408	2.99e-27	Proliferating B cells
Eif4a3	1.75e-31	0.2979	0.57	0.184	3.27e-27	Proliferating B cells
Uvrag	2.41e-31	0.276331	0.48	0.143	4.49e-27	Proliferating B cells
Hnrnpk	2.72e-31	0.491087	0.92	0.443	5.07e-27	Proliferating B cells
Canx	2.94e-31	0.308416	0.67	0.232	5.48e-27	Proliferating B cells
Nhp2	3.1e-31	0.359342	0.4	0.113	5.78e-27	Proliferating B cells
Dynlt1b	3.49e-31	0.295112	0.505	0.158	6.5e-27	Proliferating B cells
Eloc	3.53e-31	0.276096	0.59	0.195	6.57e-27	Proliferating B cells
1110008F13Rik	4.17e-31	0.260256	0.495	0.152	7.78e-27	Proliferating B cells
Snrpd3	4.61e-31	0.371972	0.66	0.236	8.59e-27	Proliferating B cells
Pla2g16	4.83e-31	0.271104	0.32	0.08	9.01e-27	Proliferating B cells
Zfand5	7.36e-31	0.272102	0.46	0.137	1.37e-26	Proliferating B cells
Phip	8.4e-31	0.308742	0.67	0.232	1.57e-26	Proliferating B cells
Ptma	8.78e-31	0.612788	0.995	0.922	1.64e-26	Proliferating B cells
Hipk1	1.31e-30	0.4004	0.52	0.171	2.44e-26	Proliferating B cells
Lmo4	1.51e-30	0.334874	0.335	0.086	2.82e-26	Proliferating B cells
Eif2s2	3.13e-30	0.474413	0.795	0.334	5.83e-26	Proliferating B cells
Jpt1	3.39e-30	0.484791	0.825	0.345	6.31e-26	Proliferating B cells
Tpd52	4.09e-30	0.270192	0.445	0.132	7.62e-26	Proliferating B cells
Psmb2	4.92e-30	0.298275	0.59	0.199	9.18e-26	Proliferating B cells
Raly	5.76e-30	0.320606	0.545	0.179	1.07e-25	Proliferating B cells
Tap2	9.25e-30	0.261635	0.475	0.147	1.73e-25	Proliferating B cells
Cox6a1	1.2e-29	0.533449	0.895	0.472	2.25e-25	Proliferating B cells
Tomm20	1.57e-29	0.364843	0.735	0.279	2.93e-25	Proliferating B cells
Mrps24	1.57e-29	0.250603	0.575	0.192	2.93e-25	Proliferating B cells
Pkig	1.66e-29	0.438883	0.845	0.367	3.1e-25	Proliferating B cells
Ppp1ca	1.68e-29	0.484607	0.815	0.347	3.14e-25	Proliferating B cells
Eno1	1.89e-29	0.352773	0.67	0.244	3.52e-25	Proliferating B cells
Irf8	2.11e-29	0.408855	0.81	0.327	3.93e-25	Proliferating B cells
Atp5b	2.12e-29	0.454669	0.85	0.382	3.94e-25	Proliferating B cells
Kmt2a	2.56e-29	0.330982	0.61	0.212	4.78e-25	Proliferating B cells
Banf1	2.63e-29	0.342728	0.68	0.25	4.9e-25	Proliferating B cells
Rap1a	2.72e-29	0.299139	0.59	0.198	5.07e-25	Proliferating B cells
Phb2	2.98e-29	0.269754	0.535	0.175	5.55e-25	Proliferating B cells
Smdt1	2.98e-29	0.358509	0.695	0.261	5.56e-25	Proliferating B cells
Hnrnpl	3.97e-29	0.368266	0.81	0.318	7.39e-25	Proliferating B cells
Tomm22	4.19e-29	0.276209	0.71	0.256	7.81e-25	Proliferating B cells
Psmb5	5.82e-29	0.338715	0.6	0.211	1.09e-24	Proliferating B cells
Trp53i11	6.1e-29	0.308039	0.565	0.193	1.14e-24	Proliferating B cells
Eif5a	6.12e-29	0.412412	0.85	0.359	1.14e-24	Proliferating B cells
Ddx39b	6.15e-29	0.293428	0.67	0.241	1.15e-24	Proliferating B cells
Slc25a5	6.89e-29	0.434598	0.8	0.338	1.28e-24	Proliferating B cells
Ppp1r2	7.87e-29	0.285675	0.455	0.14	1.47e-24	Proliferating B cells
Polr1d	7.88e-29	0.441057	0.855	0.361	1.47e-24	Proliferating B cells
Cycs	1.04e-28	0.359692	0.745	0.285	1.94e-24	Proliferating B cells
Csnk1a1	1.19e-28	0.253597	0.655	0.233	2.22e-24	Proliferating B cells
Cox5a	1.38e-28	0.428236	0.81	0.342	2.57e-24	Proliferating B cells
Itgb1	1.97e-28	0.294546	0.26	0.061	3.68e-24	Proliferating B cells
Cox17	3.63e-28	0.461534	0.865	0.377	6.77e-24	Proliferating B cells
Prrc2c	3.87e-28	0.302303	0.715	0.262	7.21e-24	Proliferating B cells
Anp32a	7.36e-28	0.361233	0.765	0.298	1.37e-23	Proliferating B cells
Cct4	8.17e-28	0.262091	0.5	0.163	1.52e-23	Proliferating B cells
Ago2	9.09e-28	0.255818	0.55	0.184	1.69e-23	Proliferating B cells
Plekha2	1.07e-27	0.354872	0.695	0.259	2e-23	Proliferating B cells
Smarcd2	1.12e-27	0.26372	0.41	0.121	2.09e-23	Proliferating B cells
Cyfip2	1.4e-27	0.295189	0.63	0.226	2.61e-23	Proliferating B cells
Cox7b	1.55e-27	0.389848	0.765	0.315	2.89e-23	Proliferating B cells
Herpud1	1.91e-27	0.252242	0.575	0.197	3.56e-23	Proliferating B cells
Ncl	2.2e-27	0.516154	0.85	0.414	4.11e-23	Proliferating B cells
Cox7a2	2.63e-27	0.445764	0.86	0.412	4.9e-23	Proliferating B cells
Bach2	3.53e-27	0.457007	0.77	0.331	6.58e-23	Proliferating B cells
Abracl	4.2e-27	0.278296	0.675	0.249	7.84e-23	Proliferating B cells
Blnk	5.61e-27	0.383707	0.745	0.301	1.05e-22	Proliferating B cells
Eif4g2	6.84e-27	0.436505	0.875	0.417	1.27e-22	Proliferating B cells
Eif3m	9.34e-27	0.280539	0.67	0.247	1.74e-22	Proliferating B cells
Dbnl	1.02e-26	0.271241	0.595	0.212	1.9e-22	Proliferating B cells
Srsf7	1.04e-26	0.258615	0.61	0.216	1.94e-22	Proliferating B cells
Psmb8	1.76e-26	0.428444	0.815	0.355	3.28e-22	Proliferating B cells
Adrm1	2.5e-26	0.263893	0.4	0.123	4.65e-22	Proliferating B cells
Psmb3	3.29e-26	0.355524	0.665	0.258	6.13e-22	Proliferating B cells
Npm1	4.29e-26	0.548223	0.9	0.51	7.99e-22	Proliferating B cells
Serf2	5.09e-26	0.397413	0.99	0.793	9.49e-22	Proliferating B cells
Prelid1	7.22e-26	0.259891	0.58	0.208	1.35e-21	Proliferating B cells
Brk1	7.74e-26	0.255353	0.66	0.243	1.44e-21	Proliferating B cells
Mrps33	8.88e-26	0.254673	0.525	0.183	1.66e-21	Proliferating B cells
Ucp2	9.02e-26	0.447678	0.945	0.522	1.68e-21	Proliferating B cells
Got2	1.65e-25	0.255808	0.29	0.078	3.07e-21	Proliferating B cells
Srebf2	2.18e-25	0.276259	0.53	0.186	4.07e-21	Proliferating B cells
Ndufb2	4.3e-25	0.275662	0.56	0.201	8.02e-21	Proliferating B cells
Gstp1	5.4e-25	0.397224	0.665	0.269	1.01e-20	Proliferating B cells
Srp9	1.07e-24	0.333303	0.755	0.303	1.99e-20	Proliferating B cells
2010107E04Rik	1.23e-24	0.440837	0.89	0.476	2.3e-20	Proliferating B cells
Coro1a	1.32e-24	0.409333	0.99	0.785	2.47e-20	Proliferating B cells
Sf3b2	1.45e-24	0.274423	0.685	0.265	2.7e-20	Proliferating B cells
Atp5g1	1.81e-24	0.268713	0.62	0.233	3.38e-20	Proliferating B cells
Ms4a1	2.49e-24	0.425233	0.98	0.595	4.65e-20	Proliferating B cells
Sp140	2.62e-24	0.287556	0.63	0.24	4.88e-20	Proliferating B cells
Fus	3.74e-24	0.396427	0.905	0.43	6.98e-20	Proliferating B cells
Capzb	4.95e-24	0.372965	0.85	0.387	9.22e-20	Proliferating B cells
Hist1h2ap	6.31e-24	2.10345	0.625	0.328	1.18e-19	Proliferating B cells
Bola2	6.36e-24	0.26191	0.67	0.261	1.19e-19	Proliferating B cells
Rpl41	6.4e-24	0.375416	1	0.858	1.19e-19	Proliferating B cells
Ybx1	6.91e-24	0.431038	0.835	0.415	1.29e-19	Proliferating B cells
Sec61b	1.67e-23	0.375914	0.89	0.442	3.12e-19	Proliferating B cells
Tomm7	2.61e-23	0.398132	0.9	0.459	4.86e-19	Proliferating B cells
Polr2l	3.54e-23	0.296644	0.695	0.281	6.6e-19	Proliferating B cells
Gpi1	6.22e-23	0.264027	0.595	0.226	1.16e-18	Proliferating B cells
Pafah1b1	1.07e-22	0.259634	0.625	0.242	1.99e-18	Proliferating B cells
Vars	1.26e-22	0.272234	0.66	0.264	2.35e-18	Proliferating B cells
Grk2	1.3e-22	0.36405	0.855	0.401	2.43e-18	Proliferating B cells
Calm1	3.52e-22	0.413548	0.94	0.695	6.56e-18	Proliferating B cells
Snrpd2	3.92e-22	0.268879	0.72	0.295	7.31e-18	Proliferating B cells
Cox4i1	1.26e-21	0.395487	0.97	0.671	2.34e-17	Proliferating B cells
Zfp706	2.08e-21	0.288016	0.775	0.341	3.89e-17	Proliferating B cells
Atp5c1	2.42e-21	0.265095	0.7	0.292	4.52e-17	Proliferating B cells
Snrpg	3.03e-21	0.395958	0.91	0.524	5.65e-17	Proliferating B cells
Psmb1	3.53e-21	0.292535	0.785	0.339	6.58e-17	Proliferating B cells
Hnrnpa1	4.86e-21	0.363168	0.79	0.366	9.06e-17	Proliferating B cells
Pcbp2	4.93e-21	0.342198	0.855	0.406	9.2e-17	Proliferating B cells
Dynll1	5.54e-21	0.363982	0.805	0.38	1.03e-16	Proliferating B cells
Psme2	6.09e-21	0.253659	0.65	0.265	1.14e-16	Proliferating B cells
Snrnp70	9.34e-21	0.269256	0.745	0.32	1.74e-16	Proliferating B cells
Sumo2	1.01e-20	0.367201	0.815	0.399	1.88e-16	Proliferating B cells
Ptp4a2	1.11e-20	0.288261	0.845	0.383	2.08e-16	Proliferating B cells
Gnai2	1.38e-19	0.377969	0.91	0.492	2.57e-15	Proliferating B cells
Arpc2	1.75e-19	0.39175	0.915	0.533	3.27e-15	Proliferating B cells
Arpp19	2.26e-19	0.300481	0.76	0.349	4.21e-15	Proliferating B cells
Gm42031	4.77e-19	0.32583	0.65	0.289	8.89e-15	Proliferating B cells
Mbnl1	1.21e-18	0.270405	0.785	0.359	2.25e-14	Proliferating B cells
Gm26917	2.21e-18	0.340939	0.775	0.387	4.13e-14	Proliferating B cells
Uqcrq	3.68e-18	0.253178	0.755	0.335	6.86e-14	Proliferating B cells
Rps17	5.49e-18	0.362109	0.96	0.728	1.02e-13	Proliferating B cells
Cox5b	6.86e-18	0.354289	0.845	0.45	1.28e-13	Proliferating B cells
Ndufa2	1.26e-17	0.294138	0.835	0.408	2.36e-13	Proliferating B cells
Bcl2a1b	3.04e-17	0.270075	0.365	0.134	5.68e-13	Proliferating B cells
Atp5e	4.71e-17	0.306914	0.99	0.771	8.78e-13	Proliferating B cells
Atp5g2	5.19e-17	0.323402	0.91	0.516	9.68e-13	Proliferating B cells
Tubb4b	9.33e-17	0.270108	0.5	0.21	1.74e-12	Proliferating B cells
Elob	1.33e-16	0.29179	0.855	0.442	2.49e-12	Proliferating B cells
Slc25a3	1.89e-16	0.326838	0.88	0.488	3.52e-12	Proliferating B cells
Gpx1	2.02e-16	0.266683	0.845	0.429	3.77e-12	Proliferating B cells
Ube2d3	2.59e-16	0.275047	0.835	0.41	4.84e-12	Proliferating B cells
Atp5h	2.54e-14	0.290726	0.915	0.513	4.73e-10	Proliferating B cells
Tra2b	4.77e-14	0.284098	0.89	0.478	8.9e-10	Proliferating B cells
Hspe1	1.81e-12	0.308351	0.77	0.411	3.38e-08	Proliferating B cells
Btf3	2.54e-12	0.274331	0.96	0.684	4.73e-08	Proliferating B cells
AY036118	0.00291515	0.273616	0.87	0.674	1	Proliferating B cells

## Sheet: myeloid cells
gene	p_val	avg_logFC	pct.1	pct.2	p_val_adj	cluster
Cd209a	0	2.21993	0.719	0.031	0	DC2
H2-Ab1	0	1.77296	0.948	0.387	0	DC2
H2-Eb1	0	1.77108	0.928	0.316	0	DC2
H2-Aa	0	1.66976	0.936	0.384	0	DC2
Cd74	0	1.63686	0.982	0.638	0	DC2
Mgl2	0	1.61019	0.423	0.029	0	DC2
Cd7	0	1.23617	0.373	0.027	0	DC2
Cd209d	0	1.22496	0.317	0.013	0	DC2
Klrd1	0	1.19745	0.517	0.042	0	DC2
Ckb	0	1.07713	0.67	0.154	0	DC2
H2-DMb2	0	1.04314	0.443	0.053	0	DC2
Ccnd1	0	0.977855	0.518	0.064	0	DC2
Kmo	0	0.695853	0.404	0.038	0	DC2
Clec10a	5.97e-304	1.08989	0.433	0.065	1.11e-299	DC2
H2-Oa	1.3e-290	0.748124	0.353	0.043	2.43e-286	DC2
Tnip3	8.43e-283	1.16898	0.576	0.134	1.57e-278	DC2
H2-DMb1	9.6e-281	1.06813	0.855	0.353	1.79e-276	DC2
H2-Ob	9.31e-266	0.606463	0.331	0.04	1.74e-261	DC2
Jak2	1.7e-258	0.838153	0.608	0.155	3.17e-254	DC2
Ciita	3.07e-254	0.565405	0.386	0.059	5.72e-250	DC2
Tmem176b	1.39e-239	0.955373	0.716	0.222	2.59e-235	DC2
Cfp	5.95e-239	1.01009	0.715	0.259	1.11e-234	DC2
Tmem176a	6.59e-239	0.876474	0.608	0.158	1.23e-234	DC2
H2-DMa	2.86e-237	0.88987	0.925	0.565	5.33e-233	DC2
Flt3	1.63e-235	0.617408	0.408	0.071	3.03e-231	DC2
Syngr2	1.92e-234	1.05836	0.889	0.521	3.59e-230	DC2
Il4i1	3.98e-224	0.780918	0.292	0.036	7.41e-220	DC2
Il1r2	1.78e-211	0.87873	0.384	0.072	3.32e-207	DC2
P2ry10	1.94e-203	0.554304	0.377	0.069	3.62e-199	DC2
Bcl11a	1.42e-195	0.54	0.305	0.047	2.65e-191	DC2
Slamf7	9.08e-186	0.576482	0.458	0.111	1.69e-181	DC2
Olfm1	6.29e-184	0.843023	0.601	0.207	1.17e-179	DC2
Dpp4	1.53e-180	0.442557	0.311	0.053	2.85e-176	DC2
S100a6	3.17e-172	0.787979	0.989	0.637	5.9e-168	DC2
Gpr183	6.81e-162	0.550854	0.31	0.059	1.27e-157	DC2
Irf4	8.45e-162	0.522561	0.274	0.046	1.57e-157	DC2
Tnfsf9	1.24e-160	0.787201	0.329	0.067	2.31e-156	DC2
Gng10	2.34e-159	0.771557	0.764	0.377	4.35e-155	DC2
H2afy	8e-159	0.750417	0.874	0.523	1.49e-154	DC2
Ank	1.08e-158	0.369626	0.259	0.041	2.01e-154	DC2
Ramp3	3.61e-155	0.442975	0.251	0.039	6.74e-151	DC2
Ifitm1	1.74e-154	0.960984	0.352	0.079	3.24e-150	DC2
Crip1	2.73e-154	0.706829	0.981	0.834	5.1e-150	DC2
Etv3	6.36e-150	0.83239	0.592	0.224	1.19e-145	DC2
Map4k1	3.39e-145	0.589693	0.469	0.143	6.33e-141	DC2
Fh1	1.48e-143	0.598137	0.409	0.116	2.76e-139	DC2
Grasp	6.04e-139	0.552333	0.341	0.08	1.13e-134	DC2
Sdc4	6.58e-139	0.659233	0.398	0.105	1.23e-134	DC2
Traf1	1.09e-137	0.565157	0.556	0.189	2.03e-133	DC2
Elmsan1	1.14e-137	0.547376	0.414	0.118	2.12e-133	DC2
S100a4	2.44e-135	0.678547	0.925	0.5	4.55e-131	DC2
Plbd1	2.49e-134	0.638792	0.868	0.465	4.63e-130	DC2
Gsn	2.62e-132	0.590356	0.627	0.269	4.88e-128	DC2
Wdfy4	2.27e-129	0.640123	0.552	0.21	4.23e-125	DC2
Rps11	6e-129	0.389029	0.994	0.976	1.12e-124	DC2
Rpl14	7.58e-129	0.483057	0.954	0.847	1.41e-124	DC2
Stat5a	3.74e-121	0.470214	0.333	0.085	6.97e-117	DC2
Gpr171	6.96e-121	0.377158	0.28	0.061	1.3e-116	DC2
Kcnn4	1.11e-118	0.470376	0.309	0.077	2.07e-114	DC2
Rps26	1.37e-117	0.338168	0.993	0.979	2.56e-113	DC2
Vrk1	5.56e-117	0.62217	0.555	0.23	1.04e-112	DC2
Ass1	2.76e-116	0.566771	0.431	0.143	5.15e-112	DC2
Sub1	1.42e-114	0.545316	0.95	0.785	2.65e-110	DC2
Fgd2	2.99e-112	0.455356	0.376	0.11	5.58e-108	DC2
Rps4x	2.01e-108	0.36274	0.989	0.961	3.75e-104	DC2
Gm2a	1e-102	0.57846	0.884	0.634	1.87e-98	DC2
Cbfa2t3	5.55e-102	0.473495	0.61	0.264	1.03e-97	DC2
Cd40	1.86e-101	0.437159	0.329	0.095	3.48e-97	DC2
Rpl21	2.18e-99	0.387507	0.97	0.914	4.07e-95	DC2
Rps8	2.77e-99	0.260735	0.996	0.99	5.16e-95	DC2
Marcksl1	1.7e-95	0.638296	0.506	0.206	3.17e-91	DC2
Rps2	7.32e-94	0.345966	0.983	0.95	1.36e-89	DC2
Avpi1	7.5e-94	0.508206	0.453	0.169	1.4e-89	DC2
Ece1	1.35e-92	0.333119	0.303	0.085	2.51e-88	DC2
Nup210	2.02e-92	0.431672	0.404	0.141	3.77e-88	DC2
Jaml	9.78e-92	0.389847	0.298	0.083	1.82e-87	DC2
Eef1g	2.55e-91	0.498755	0.789	0.5	4.76e-87	DC2
Zmiz2	4.7e-89	0.401304	0.458	0.179	8.77e-85	DC2
Napsa	2.41e-88	0.481638	0.854	0.526	4.5e-84	DC2
Rpl39	7.25e-88	0.285638	0.993	0.979	1.35e-83	DC2
Rps6	6.22e-87	0.384831	0.957	0.88	1.16e-82	DC2
Ccr5	3.19e-86	0.480772	0.392	0.143	5.95e-82	DC2
Rps18	3.29e-85	0.335052	0.968	0.927	6.13e-81	DC2
Rbpj	1.31e-84	0.439807	0.482	0.198	2.45e-80	DC2
Dennd4a	6.69e-84	0.514114	0.713	0.414	1.25e-79	DC2
Ppia	1.68e-83	0.351618	0.974	0.946	3.13e-79	DC2
Rpl28	2.37e-83	0.322567	0.987	0.951	4.42e-79	DC2
Rpsa	1.05e-82	0.286822	0.992	0.975	1.96e-78	DC2
Casp6	3.83e-82	0.426787	0.302	0.095	7.13e-78	DC2
Fam46c	6.6e-82	0.445959	0.338	0.114	1.23e-77	DC2
Cnn2	5.37e-81	0.437229	0.691	0.365	1e-76	DC2
Rpl13	3.06e-80	0.269911	0.997	0.982	5.71e-76	DC2
Gpr132	8.42e-80	0.488108	0.742	0.417	1.57e-75	DC2
Fbl	1.11e-79	0.449725	0.612	0.322	2.08e-75	DC2
Cd83	3.54e-79	0.494324	0.833	0.549	6.59e-75	DC2
Rpl11	1.15e-78	0.29166	0.983	0.95	2.14e-74	DC2
Lsp1	2.24e-78	0.442761	0.945	0.812	4.17e-74	DC2
Acot7	9.08e-78	0.305222	0.28	0.086	1.69e-73	DC2
Smad7	2.67e-77	0.367141	0.29	0.09	4.98e-73	DC2
Trappc5	6.42e-77	0.430652	0.401	0.16	1.2e-72	DC2
Pak1	6.76e-76	0.3352	0.293	0.094	1.26e-71	DC2
Tuba1a	4.12e-75	0.373867	0.382	0.144	7.69e-71	DC2
Alcam	4.57e-75	0.373306	0.373	0.14	8.52e-71	DC2
Basp1	1.05e-73	0.446669	0.443	0.184	1.96e-69	DC2
Cxcl16	1.95e-73	0.578465	0.439	0.186	3.64e-69	DC2
Nfkbie	3.56e-73	0.402155	0.484	0.212	6.64e-69	DC2
Dapp1	1.44e-72	0.389214	0.353	0.132	2.69e-68	DC2
Mrpl52	2.89e-72	0.449708	0.871	0.653	5.38e-68	DC2
Il2rg	2.88e-71	0.412026	0.545	0.265	5.37e-67	DC2
Lmnb1	3.05e-71	0.484735	0.452	0.196	5.69e-67	DC2
Fyn	6.15e-71	0.322644	0.441	0.183	1.15e-66	DC2
Hnrnpa1	6.18e-71	0.433415	0.692	0.404	1.15e-66	DC2
Nr4a3	2.1e-70	0.664488	0.504	0.246	3.91e-66	DC2
Ppm1m	2.1e-70	0.32588	0.342	0.126	3.91e-66	DC2
Rpl12	1.44e-69	0.367316	0.907	0.793	2.69e-65	DC2
Tnni2	1.64e-69	0.466457	0.298	0.102	3.06e-65	DC2
Bmyc	2.27e-69	0.344886	0.293	0.099	4.24e-65	DC2
Rps15a	2.4e-69	0.268859	0.984	0.966	4.47e-65	DC2
Tnfaip8	4.73e-69	0.442761	0.564	0.294	8.82e-65	DC2
Smdt1	8.52e-69	0.442039	0.855	0.647	1.59e-64	DC2
Eps8	1.07e-68	0.371494	0.434	0.187	2e-64	DC2
Nop58	1.86e-68	0.354755	0.377	0.15	3.47e-64	DC2
Vps37b	5.73e-67	0.404445	0.4	0.165	1.07e-62	DC2
Tep1	8.71e-67	0.433317	0.538	0.272	1.62e-62	DC2
mt-Nd4l	1.51e-66	0.383036	0.951	0.792	2.81e-62	DC2
Tspan13	4.63e-66	0.44371	0.581	0.296	8.63e-62	DC2
Tes	5.82e-66	0.369614	0.421	0.18	1.09e-61	DC2
Rps7	6.17e-66	0.272362	0.989	0.96	1.15e-61	DC2
Rpl13a	6.87e-66	0.321022	0.96	0.897	1.28e-61	DC2
Atox1	3.55e-64	0.526984	0.932	0.863	6.61e-60	DC2
Mdh2	5.26e-64	0.531778	0.686	0.443	9.81e-60	DC2
AA467197	5.68e-64	0.692114	0.358	0.146	1.06e-59	DC2
Bin1	6.56e-64	0.301885	0.323	0.122	1.22e-59	DC2
Rpl8	1.82e-62	0.263959	0.975	0.947	3.39e-58	DC2
Itgb7	2.01e-62	0.409232	0.554	0.279	3.74e-58	DC2
Itpr1	5.73e-62	0.266892	0.301	0.108	1.07e-57	DC2
Rin3	1.61e-61	0.334416	0.425	0.187	3.01e-57	DC2
Ctnna1	2.48e-61	0.333447	0.419	0.188	4.61e-57	DC2
Plekho1	6.07e-60	0.341381	0.475	0.224	1.13e-55	DC2
Rpl27a	6.46e-60	0.254298	0.993	0.956	1.21e-55	DC2
Rpl18	1.06e-59	0.266322	0.986	0.959	1.98e-55	DC2
Batf3	1.88e-59	0.437888	0.41	0.185	3.51e-55	DC2
Pfkp	3.38e-58	0.372889	0.523	0.271	6.3e-54	DC2
Plp2	9.21e-58	0.446948	0.509	0.267	1.72e-53	DC2
Pkib	4.79e-57	0.368435	0.44	0.21	8.94e-53	DC2
Akr7a5	1.06e-56	0.258384	0.263	0.093	1.97e-52	DC2
Med13l	1.77e-56	0.323913	0.434	0.201	3.3e-52	DC2
Map3k14	1.96e-56	0.2889	0.344	0.137	3.66e-52	DC2
Rpl15	5.57e-56	0.289308	0.952	0.896	1.04e-51	DC2
Actb	3.36e-55	0.256236	0.999	0.997	6.26e-51	DC2
Hivep2	4.31e-55	0.291794	0.283	0.105	8.04e-51	DC2
Lsm7	5.22e-55	0.358705	0.573	0.317	9.73e-51	DC2
Rps5	5.23e-55	0.252298	0.988	0.963	9.76e-51	DC2
Pmaip1	1.2e-54	0.416124	0.517	0.268	2.23e-50	DC2
Rps25	1.43e-54	0.273362	0.949	0.876	2.67e-50	DC2
Hfe	1.83e-54	0.350037	0.46	0.221	3.4e-50	DC2
Sec61b	1.19e-53	0.336335	0.945	0.832	2.22e-49	DC2
Csrnp1	5.86e-53	0.39778	0.671	0.41	1.09e-48	DC2
Slamf8	6.48e-53	0.331497	0.275	0.104	1.21e-48	DC2
Psmb8	8.21e-53	0.399396	0.821	0.629	1.53e-48	DC2
Herpud1	9.25e-53	0.414979	0.509	0.271	1.72e-48	DC2
Tspo	9.52e-53	0.40845	0.86	0.669	1.78e-48	DC2
Arid5a	1.02e-52	0.342412	0.416	0.196	1.9e-48	DC2
Nfkb1	1.6e-52	0.417449	0.681	0.436	2.98e-48	DC2
Dpysl2	3.58e-52	0.340116	0.433	0.209	6.67e-48	DC2
Park7	3.89e-52	0.343879	0.6	0.355	7.25e-48	DC2
Rpl23a	8.63e-52	0.286168	0.961	0.859	1.61e-47	DC2
Got1	2.72e-51	0.413163	0.424	0.211	5.07e-47	DC2
Prmt1	1.1e-50	0.272313	0.39	0.179	2.05e-46	DC2
Rpl10a	6.6e-50	0.291666	0.961	0.9	1.23e-45	DC2
Bhlhe40	7.8e-50	0.408388	0.725	0.484	1.45e-45	DC2
Cfl1	1.08e-49	0.252688	0.968	0.923	2.02e-45	DC2
Cd24a	2.22e-49	0.313664	0.352	0.153	4.13e-45	DC2
Bloc1s2	4.05e-49	0.287558	0.388	0.18	7.55e-45	DC2
Rpl4	4.31e-49	0.306788	0.924	0.782	8.04e-45	DC2
Limd2	4.38e-49	0.296408	0.552	0.293	8.16e-45	DC2
Anxa6	4.83e-49	0.340218	0.476	0.244	9e-45	DC2
Clec4b1	9.59e-49	0.428841	0.273	0.111	1.79e-44	DC2
Anp32e	1.65e-48	0.279286	0.448	0.224	3.08e-44	DC2
Lgals1	2.08e-48	0.546701	0.787	0.611	3.88e-44	DC2
Mbtd1	2.42e-48	0.308359	0.347	0.155	4.5e-44	DC2
Isyna1	8.07e-48	0.256997	0.281	0.113	1.5e-43	DC2
mt-Atp8	1.61e-47	0.263684	0.98	0.92	2.99e-43	DC2
Sh3bgrl3	3.61e-47	0.263627	0.975	0.923	6.73e-43	DC2
Fdps	6.39e-47	0.441701	0.392	0.195	1.19e-42	DC2
Rpl3	1.18e-46	0.294303	0.96	0.865	2.21e-42	DC2
H2afz	1.47e-46	0.387107	0.949	0.837	2.73e-42	DC2
Cd52	1.82e-46	0.321306	0.958	0.848	3.39e-42	DC2
S100a11	2.2e-46	0.324117	0.931	0.771	4.11e-42	DC2
Ptma	4.8e-46	0.258852	0.973	0.938	8.95e-42	DC2
Lsm6	1.32e-45	0.272554	0.564	0.317	2.45e-41	DC2
Set	8.53e-45	0.313327	0.643	0.401	1.59e-40	DC2
Smim3	2.41e-44	0.295355	0.372	0.178	4.49e-40	DC2
Tiam1	4.88e-44	0.275503	0.263	0.105	9.1e-40	DC2
Bcl3	3.15e-43	0.264046	0.44	0.223	5.88e-39	DC2
Snrpf	3.29e-43	0.30624	0.72	0.503	6.14e-39	DC2
Gdi2	4.36e-43	0.370655	0.775	0.597	8.12e-39	DC2
C1qbp	1.77e-42	0.250144	0.38	0.187	3.3e-38	DC2
Hmgn1	2.04e-42	0.272418	0.392	0.193	3.81e-38	DC2
Tcf4	2.24e-42	0.403651	0.332	0.155	4.18e-38	DC2
Ctsh	4.55e-42	0.315884	0.837	0.636	8.48e-38	DC2
Malt1	5.93e-42	0.414248	0.52	0.308	1.11e-37	DC2
Fem1c	8.26e-42	0.297041	0.465	0.248	1.54e-37	DC2
Fcgrt	7.38e-41	0.323533	0.483	0.266	1.37e-36	DC2
Srebf2	8.33e-41	0.257788	0.439	0.231	1.55e-36	DC2
Sema4a	1.93e-40	0.261895	0.45	0.239	3.6e-36	DC2
Runx3	4.66e-40	0.27607	0.502	0.271	8.69e-36	DC2
Dot1l	4.7e-40	0.274713	0.358	0.175	8.76e-36	DC2
Zfp263	1.7e-39	0.274019	0.279	0.122	3.18e-35	DC2
Tap1	1.88e-39	0.275798	0.514	0.296	3.5e-35	DC2
Pepd	7.61e-39	0.270444	0.421	0.223	1.42e-34	DC2
Slc1a5	1.78e-37	0.253474	0.318	0.15	3.31e-33	DC2
Hnrnpa2b1	3.92e-37	0.278952	0.876	0.748	7.31e-33	DC2
Hexb	6.98e-37	0.265751	0.563	0.345	1.3e-32	DC2
Nol7	7.16e-37	0.277275	0.641	0.414	1.33e-32	DC2
Ybx3	8.05e-37	0.255531	0.336	0.164	1.5e-32	DC2
Eif5a	8.94e-37	0.278012	0.872	0.728	1.67e-32	DC2
Cd2ap	9.92e-37	0.268764	0.349	0.174	1.85e-32	DC2
Tmsb4x	1.04e-36	0.2709	1	0.999	1.94e-32	DC2
Uck2	1.56e-36	0.250156	0.326	0.156	2.91e-32	DC2
Arf6	5.94e-36	0.263848	0.641	0.415	1.11e-31	DC2
Ccnd3	1.16e-35	0.278738	0.532	0.313	2.17e-31	DC2
Twf2	2.97e-35	0.255306	0.494	0.292	5.53e-31	DC2
Srsf3	8.48e-35	0.281041	0.77	0.567	1.58e-30	DC2
Vasp	3.06e-34	0.257442	0.618	0.406	5.71e-30	DC2
mt-Nd5	3.84e-34	0.275878	0.857	0.656	7.16e-30	DC2
Sdf2l1	1.16e-33	0.385318	0.477	0.294	2.16e-29	DC2
Erh	4.96e-33	0.28797	0.644	0.452	9.26e-29	DC2
Snrpd2	2.48e-32	0.252741	0.611	0.394	4.63e-28	DC2
Hnrnpa3	7.2e-32	0.250415	0.874	0.752	1.34e-27	DC2
Arl4c	9.09e-32	0.265363	0.535	0.32	1.69e-27	DC2
Fgl2	9.23e-32	0.255401	0.304	0.151	1.72e-27	DC2
Ppib	4.46e-31	0.275067	0.798	0.62	8.31e-27	DC2
Psmb9	1.66e-30	0.276945	0.614	0.422	3.1e-26	DC2
Kdm6b	4.55e-30	0.332591	0.794	0.611	8.48e-26	DC2
Ccl4	1.08e-27	0.348397	0.315	0.168	2.01e-23	DC2
Pde4b	1.33e-27	0.250519	0.788	0.605	2.49e-23	DC2
Kctd12	1.82e-27	0.260549	0.589	0.397	3.39e-23	DC2
Ddt	2.03e-27	0.411237	0.311	0.172	3.79e-23	DC2
Foxp1	2.29e-27	0.324165	0.455	0.285	4.28e-23	DC2
Tagln2	5.68e-27	0.355693	0.882	0.744	1.06e-22	DC2
Icam1	5.11e-26	0.261894	0.377	0.22	9.53e-22	DC2
Rel	6.4e-26	0.276819	0.642	0.452	1.19e-21	DC2
Gadd45b	1.14e-24	0.39213	0.508	0.356	2.13e-20	DC2
Arl8b	5.86e-24	0.251083	0.417	0.261	1.09e-19	DC2
Bst2	8.5e-23	0.308379	0.657	0.487	1.58e-18	DC2
Chd7	5.38e-22	0.251515	0.406	0.254	1e-17	DC2
Cycs	8.44e-22	0.272984	0.824	0.689	1.57e-17	DC2
Dab2	4.58e-20	0.293282	0.322	0.194	8.54e-16	DC2
Ms4a6d	1.29e-13	0.351019	0.369	0.269	2.4e-09	DC2
Ckb	0	1.68727	0.864	0.163	0	DC1
H2-Eb1	0	1.65452	1	0.334	0	DC1
Wdfy4	0	1.51548	0.867	0.207	0	DC1
Cd24a	0	1.32627	0.772	0.141	0	DC1
Ifi205	0	1.28227	0.671	0.061	0	DC1
Itgae	0	1.10459	0.497	0.006	0	DC1
2021-09-03	0	1.09607	0.526	0.01	0	DC1
Trim35	0	1.0723	0.635	0.098	0	DC1
Clec9a	0	1.01351	0.577	0.025	0	DC1
Xcr1	0	0.99386	0.483	0.001	0	DC1
Cldn1	0	0.985168	0.458	0.023	0	DC1
Egr3	0	0.97929	0.402	0.026	0	DC1
Jaml	0	0.977203	0.616	0.076	0	DC1
Rtl8c	0	0.905193	0.435	0.015	0	DC1
Gpr171	0	0.873537	0.544	0.056	0	DC1
Klrb1b	0	0.859161	0.452	0.025	0	DC1
Hepacam2	0	0.833289	0.456	0.011	0	DC1
H2-Ob	0	0.79953	0.561	0.039	0	DC1
Flt3	0	0.759652	0.585	0.075	0	DC1
Cadm1	0	0.639294	0.398	0.011	0	DC1
Tlr3	0	0.507145	0.285	0.011	0	DC1
Kit	0	0.457011	0.322	0.019	0	DC1
Gcsam	0	0.456895	0.261	0.001	0	DC1
Pianp	0	0.43334	0.257	0.01	0	DC1
A530099J19Rik	0	0.398044	0.257	0	0	DC1
Dbn1	0	0.391398	0.283	0.003	0	DC1
Ccnd1	1.22e-301	0.813769	0.585	0.076	2.28e-297	DC1
Qpct	3.61e-299	0.713869	0.442	0.044	6.74e-295	DC1
Tnni2	2.37e-295	0.986124	0.618	0.094	4.43e-291	DC1
H2-Ab1	2.47e-285	1.62517	1	0.404	4.6e-281	DC1
P2ry10	9.75e-281	0.696356	0.55	0.072	1.82e-276	DC1
Btla	1.81e-277	0.545086	0.404	0.038	3.37e-273	DC1
H2-Aa	1.25e-274	1.55872	1	0.399	2.33e-270	DC1
Rtl8b	5.78e-269	0.790827	0.431	0.048	1.08e-264	DC1
Arsb	5.25e-265	0.78341	0.55	0.079	9.78e-261	DC1
Pak1	6.93e-258	0.733034	0.569	0.088	1.29e-253	DC1
Cst3	1.63e-257	1.94821	0.998	0.933	3.03e-253	DC1
Rab7b	6.62e-240	1.10078	0.68	0.148	1.23e-235	DC1
2021-09-06	2.74e-238	0.584972	0.478	0.064	5.11e-234	DC1
St3gal5	1.81e-237	0.646701	0.505	0.07	3.38e-233	DC1
Gatm	2.14e-236	0.659164	0.596	0.102	4e-232	DC1
Cd74	6.85e-230	1.4781	1	0.649	1.28e-225	DC1
Cystm1	2.47e-227	0.385806	0.261	0.018	4.6e-223	DC1
Ece1	1.02e-221	0.707272	0.517	0.083	1.9e-217	DC1
Adam19	3.11e-220	0.499564	0.388	0.045	5.8e-216	DC1
Fgd2	7.27e-215	0.704528	0.591	0.109	1.36e-210	DC1
Plpp1	4.75e-206	0.350515	0.275	0.023	8.86e-202	DC1
Grasp	1.27e-205	0.716732	0.501	0.081	2.37e-201	DC1
H2-DMb1	1.16e-201	1.09771	0.912	0.367	2.16e-197	DC1
Ppm1m	1.04e-197	0.715572	0.591	0.122	1.94e-193	DC1
Plbd1	4.49e-183	1.07749	0.949	0.475	8.36e-179	DC1
Slco3a1	4.53e-183	0.435352	0.316	0.036	8.44e-179	DC1
Lrba	6.47e-181	0.306671	0.263	0.024	1.21e-176	DC1
Naga	1.33e-175	0.833221	0.735	0.216	2.47e-171	DC1
Fgl2	1.01e-174	0.743777	0.606	0.142	1.89e-170	DC1
Irf8	9.21e-170	1.21949	0.803	0.344	1.72e-165	DC1
Naaa	1.1e-168	1.25174	0.908	0.471	2.06e-164	DC1
Dynlt1a	2.46e-168	0.444478	0.376	0.055	4.59e-164	DC1
Olfm1	2.02e-165	0.830256	0.717	0.215	3.77e-161	DC1
H2-Oa	1.07e-163	0.467703	0.365	0.053	1.99e-159	DC1
Pkib	1.95e-159	0.73015	0.7	0.206	3.63e-155	DC1
Slamf7	4.6e-159	0.598748	0.544	0.119	8.58e-155	DC1
Ppt1	8.52e-159	1.16853	0.743	0.293	1.59e-154	DC1
Fam46c	8.45e-156	0.67095	0.524	0.113	1.57e-151	DC1
1700025G04Rik	8.57e-156	0.396661	0.345	0.05	1.6e-151	DC1
H2-DMa	9.23e-149	0.928908	0.928	0.577	1.72e-144	DC1
Ahr	4.82e-148	0.815192	0.626	0.172	8.98e-144	DC1
Ncoa7	1.05e-146	0.699304	0.47	0.099	1.95e-142	DC1
Arhgap18	3.03e-146	0.435369	0.384	0.065	5.65e-142	DC1
Basp1	6.44e-145	0.794813	0.651	0.184	1.2e-140	DC1
Adam8	4.26e-144	0.787287	0.645	0.187	7.94e-140	DC1
Klrk1	8.67e-144	0.354944	0.304	0.042	1.62e-139	DC1
Lmnb1	1.88e-143	0.778295	0.659	0.195	3.5e-139	DC1
Aif1	8.97e-141	0.614066	0.737	0.227	1.67e-136	DC1
Prkar2a	1.06e-137	0.549785	0.462	0.098	1.98e-133	DC1
Lrrk2	2.27e-136	0.509343	0.394	0.073	4.24e-132	DC1
H2afz	1.29e-135	0.979693	0.977	0.839	2.4e-131	DC1
Cxcl16	7.48e-135	0.685379	0.659	0.184	1.39e-130	DC1
Fnbp1	5.01e-134	0.766002	0.733	0.259	9.33e-130	DC1
Rtl8a	5.84e-134	0.377662	0.281	0.039	1.09e-129	DC1
Psmb9	1.23e-132	0.852245	0.862	0.417	2.29e-128	DC1
Ciita	3.29e-132	0.39172	0.384	0.07	6.14e-128	DC1
TxnDC15	6.22e-132	0.57879	0.548	0.143	1.16e-127	DC1
Lpcat1	1.01e-131	0.469204	0.402	0.078	1.87e-127	DC1
Tbc1d4	2.16e-130	0.353514	0.384	0.07	4.02e-126	DC1
Pbx1	6.32e-129	0.396984	0.355	0.062	1.18e-124	DC1
Rbpj	6.81e-129	0.672719	0.649	0.2	1.27e-124	DC1
Sub1	1.08e-127	0.774059	0.969	0.79	2.02e-123	DC1
Gng10	5.17e-127	0.828494	0.83	0.388	9.65e-123	DC1
Hmgn1	2.45e-121	0.64041	0.62	0.189	4.57e-117	DC1
Tmsb4x	5.52e-120	0.491791	0.998	0.999	1.03e-115	DC1
Nup210	8.44e-120	0.533986	0.544	0.143	1.57e-115	DC1
Fmnl2	1.61e-119	0.265334	0.255	0.035	2.99e-115	DC1
Anpep	4.82e-118	0.396378	0.448	0.1	8.99e-114	DC1
Dpp4	3.3e-117	0.315756	0.337	0.06	6.15e-113	DC1
Kmo	1.07e-116	0.339696	0.318	0.054	2e-112	DC1
Slc25a20	1.89e-116	0.601879	0.454	0.112	3.52e-112	DC1
Tbc1d8	2.18e-116	0.484386	0.464	0.108	4.07e-112	DC1
Rpsa	2.2e-116	0.460486	0.992	0.975	4.09e-112	DC1
Plp2	7.29e-116	0.719207	0.708	0.267	1.36e-111	DC1
Hmgn3	3.16e-115	0.283332	0.269	0.04	5.89e-111	DC1
Batf3	7.51e-114	0.54615	0.606	0.184	1.4e-109	DC1
Bex3	9.03e-114	0.43148	0.407	0.09	1.68e-109	DC1
Anxa6	2.25e-111	0.637576	0.671	0.243	4.19e-107	DC1
Spint2	3.68e-110	0.302045	0.329	0.061	6.87e-106	DC1
Nsmaf	1.2e-109	0.375269	0.333	0.064	2.23e-105	DC1
Cks1b	1.1e-106	0.566736	0.355	0.076	2.05e-102	DC1
Pafah1b3	3.61e-106	0.390326	0.402	0.091	6.72e-102	DC1
Gpr183	1.27e-105	0.434741	0.335	0.066	2.36e-101	DC1
Dut	2.2e-105	0.506444	0.292	0.053	4.09e-101	DC1
Ptms	1.31e-103	0.752361	0.926	0.528	2.44e-99	DC1
Stmn1	1.86e-102	0.914419	0.345	0.077	3.47e-98	DC1
Eef1b2	1.38e-100	0.599727	0.965	0.845	2.58e-96	DC1
Parvg	1.73e-99	0.364293	0.409	0.097	3.23e-95	DC1
H2-DMb2	6.85e-97	0.346188	0.339	0.071	1.28e-92	DC1
Rpl14	8.12e-97	0.559394	0.963	0.85	1.51e-92	DC1
Grap2	2.04e-96	0.31687	0.269	0.047	3.81e-92	DC1
Crip1	4.03e-95	0.69172	0.992	0.839	7.52e-91	DC1
Dctpp1	1.14e-94	0.532773	0.458	0.13	2.13e-90	DC1
Havcr2	7.44e-92	0.455527	0.476	0.136	1.39e-87	DC1
Klrd1	7.44e-92	0.363959	0.324	0.067	1.39e-87	DC1
Dynll2	1.06e-91	0.444574	0.454	0.127	1.97e-87	DC1
Rgs10	1.09e-91	0.643825	0.743	0.333	2.02e-87	DC1
Itgb7	2.23e-91	0.597692	0.729	0.281	4.16e-87	DC1
Atox1	2.33e-90	0.59552	0.963	0.864	4.35e-86	DC1
Tes	4.47e-90	0.519684	0.554	0.182	8.33e-86	DC1
CcDC107	3.4e-89	0.320555	0.353	0.082	6.33e-85	DC1
Atpif1	1.34e-87	0.617833	0.918	0.603	2.5e-83	DC1
Rps11	2.85e-86	0.404386	0.99	0.976	5.31e-82	DC1
Nectin1	9.28e-86	0.256912	0.355	0.083	1.73e-81	DC1
Actb	4.87e-85	0.399651	0.998	0.998	9.07e-81	DC1
Pfkp	1.39e-84	0.708613	0.657	0.273	2.59e-80	DC1
Cd81	4.48e-84	0.770125	0.497	0.167	8.35e-80	DC1
Arhgap5	6.85e-84	0.303567	0.267	0.052	1.28e-79	DC1
Ppp1r11	1.82e-83	0.606907	0.69	0.302	3.39e-79	DC1
Slc46a3	3.51e-83	0.278963	0.316	0.07	6.54e-79	DC1
Got2	1.07e-82	0.418551	0.48	0.148	2e-78	DC1
Pmepa1	1.54e-82	0.390439	0.431	0.122	2.87e-78	DC1
Cbfa2t3	5.34e-82	0.465594	0.7	0.271	9.95e-78	DC1
Rps26	5.7e-82	0.368112	0.992	0.979	1.06e-77	DC1
Jak2	3.8e-81	0.425888	0.53	0.174	7.08e-77	DC1
Spint1	4.77e-80	0.410214	0.31	0.073	8.9e-76	DC1
Dapp1	1.74e-79	0.404093	0.452	0.135	3.24e-75	DC1
H2afx	5.08e-79	0.688112	0.351	0.095	9.48e-75	DC1
Ass1	1.27e-77	0.401032	0.48	0.151	2.36e-73	DC1
Rps5	4.04e-77	0.373868	0.99	0.964	7.54e-73	DC1
Psme1	4.98e-77	0.605777	0.893	0.679	9.27e-73	DC1
Psmb8	1.63e-76	0.633452	0.899	0.632	3.03e-72	DC1
Cd86	5.86e-76	0.490102	0.499	0.169	1.09e-71	DC1
Atp6v0a2	9.17e-75	0.338036	0.374	0.102	1.71e-70	DC1
Apobec3	6.5e-74	0.365224	0.528	0.178	1.21e-69	DC1
Slc25a38	1.29e-72	0.278939	0.265	0.058	2.4e-68	DC1
Rab43	3.74e-71	0.320606	0.304	0.075	6.97e-67	DC1
H2afy	5.1e-70	0.526325	0.865	0.536	9.51e-66	DC1
Sh3bp1	8.7e-70	0.386721	0.546	0.199	1.62e-65	DC1
Plekho1	1.21e-69	0.446802	0.591	0.227	2.26e-65	DC1
Tap1	5.77e-69	0.483344	0.68	0.296	1.08e-64	DC1
Alcam	1.9e-68	0.386668	0.448	0.145	3.53e-64	DC1
Tssc4	3.16e-68	0.273447	0.257	0.058	5.9e-64	DC1
Kcnn4	4.8e-68	0.287085	0.322	0.084	8.94e-64	DC1
Etv3	1.35e-67	0.475732	0.604	0.236	2.51e-63	DC1
Fbl	3.31e-67	0.534508	0.698	0.328	6.17e-63	DC1
Ppa1	5.15e-67	0.294858	0.312	0.082	9.59e-63	DC1
Camk1d	3.14e-66	0.416496	0.511	0.187	5.85e-62	DC1
Ccl4	3.56e-66	1.14796	0.456	0.167	6.63e-62	DC1
Anp32e	4.87e-66	0.461879	0.567	0.226	9.08e-62	DC1
Hps4	2.5e-65	0.29485	0.333	0.092	4.66e-61	DC1
Rbbp7	8.51e-65	0.40074	0.448	0.154	1.59e-60	DC1
Gsn	2.82e-64	0.403468	0.637	0.28	5.26e-60	DC1
Uchl3	3.47e-64	0.268087	0.417	0.131	6.48e-60	DC1
Dot1l	3.93e-64	0.409862	0.487	0.175	7.33e-60	DC1
Pomp	5.17e-64	0.509577	0.904	0.705	9.64e-60	DC1
Pla2g16	1e-63	0.315334	0.458	0.155	1.87e-59	DC1
Tap2	1.72e-63	0.404102	0.639	0.274	3.22e-59	DC1
Gdi2	4.48e-63	0.551222	0.858	0.599	8.36e-59	DC1
Wnk1	1.16e-62	0.538668	0.725	0.36	2.17e-58	DC1
Srebf2	3.18e-62	0.359462	0.585	0.232	5.93e-58	DC1
Rpl3	4.48e-62	0.403331	0.957	0.868	8.34e-58	DC1
Rala	5.33e-62	0.579536	0.731	0.391	9.93e-58	DC1
Slc1a5	1.35e-61	0.327963	0.444	0.15	2.52e-57	DC1
Sod1	2.48e-61	0.483292	0.704	0.334	4.61e-57	DC1
Cnn2	1.15e-60	0.462238	0.758	0.374	2.14e-56	DC1
Acvrl1	1.47e-60	0.313863	0.357	0.11	2.74e-56	DC1
Ctnnbip1	1.48e-60	0.298241	0.386	0.123	2.75e-56	DC1
Hnrnpa1	2.26e-60	0.489438	0.756	0.411	4.21e-56	DC1
Kctd12	5.88e-60	0.561587	0.756	0.395	1.1e-55	DC1
Fasn	7.09e-60	0.27684	0.259	0.064	1.32e-55	DC1
Man1b1	7.89e-60	0.325008	0.302	0.083	1.47e-55	DC1
Rps20	2.35e-59	0.278348	0.986	0.984	4.38e-55	DC1
Rps6	6.45e-59	0.392571	0.963	0.882	1.2e-54	DC1
Vrk1	6.47e-59	0.373522	0.579	0.24	1.21e-54	DC1
Xlr	7.22e-59	0.417987	0.283	0.076	1.35e-54	DC1
Cdk14	9.19e-59	0.304805	0.271	0.07	1.71e-54	DC1
Rpl28	1.71e-58	0.334638	0.982	0.953	3.18e-54	DC1
Cd52	3.5e-58	0.452298	0.963	0.851	6.53e-54	DC1
Rps2	1.2e-57	0.337426	0.977	0.951	2.24e-53	DC1
Hfe	1.8e-57	0.403228	0.558	0.225	3.36e-53	DC1
BC028528	1.31e-55	0.479761	0.649	0.3	2.44e-51	DC1
Znrd1	1.69e-55	0.372097	0.589	0.255	3.15e-51	DC1
Commd8	1.86e-55	0.353071	0.507	0.202	3.47e-51	DC1
Arih2	1.89e-55	0.393928	0.515	0.207	3.52e-51	DC1
Eps8	3.48e-55	0.471318	0.489	0.192	6.49e-51	DC1
Ptma	5.35e-55	0.564556	0.981	0.939	9.98e-51	DC1
Nsun2	7.55e-55	0.254834	0.339	0.105	1.41e-50	DC1
Got1	1.22e-54	0.4215	0.522	0.214	2.28e-50	DC1
Rps3a1	1.28e-54	0.277605	0.982	0.981	2.39e-50	DC1
Dynlt1b	1.48e-54	0.481288	0.772	0.445	2.76e-50	DC1
Erlin1	1.74e-54	0.264661	0.345	0.108	3.24e-50	DC1
Shtn1	7.43e-54	0.334043	0.405	0.14	1.38e-49	DC1
Bloc1s2	1.12e-53	0.308807	0.48	0.183	2.1e-49	DC1
Nr4a2	1.34e-53	0.704835	0.637	0.328	2.5e-49	DC1
Eid1	2.74e-53	0.276242	0.366	0.12	5.12e-49	DC1
Ppfia4	3.31e-53	0.308435	0.452	0.164	6.17e-49	DC1
Rpl21	3.48e-52	0.342605	0.953	0.917	6.49e-48	DC1
Rpl22	3.86e-52	0.304406	0.971	0.952	7.2e-48	DC1
Map4k1	8.82e-52	0.25424	0.433	0.156	1.64e-47	DC1
Ffar4	1.45e-51	0.308437	0.292	0.087	2.7e-47	DC1
Tbc1d9	2.63e-51	0.302284	0.462	0.178	4.89e-47	DC1
Ubfd1	3.05e-51	0.271539	0.269	0.076	5.69e-47	DC1
S100a11	1.62e-50	0.478206	0.936	0.776	3.02e-46	DC1
Dek	2.77e-50	0.489526	0.663	0.345	5.16e-46	DC1
Impdh2	3.03e-50	0.314888	0.423	0.158	5.65e-46	DC1
Ctnna1	2.89e-49	0.334758	0.481	0.193	5.39e-45	DC1
Tuba1a	4.36e-49	0.32841	0.407	0.151	8.13e-45	DC1
Tnfaip8	5.09e-49	0.394778	0.628	0.301	9.48e-45	DC1
Nop58	8.21e-49	0.336075	0.415	0.156	1.53e-44	DC1
Oaz1	1.75e-48	0.346225	0.963	0.911	3.27e-44	DC1
Ero1lb	1.94e-48	0.271818	0.327	0.105	3.61e-44	DC1
Gm2a	2.09e-48	0.457895	0.887	0.643	3.89e-44	DC1
Sms	3.02e-48	0.269692	0.392	0.14	5.64e-44	DC1
Inpp5d	8.24e-48	0.371007	0.676	0.34	1.54e-43	DC1
Syngr2	1.68e-47	0.388008	0.836	0.536	3.12e-43	DC1
Rpl13a	3.5e-47	0.344945	0.969	0.899	6.53e-43	DC1
Cenpa	4.03e-47	0.429545	0.29	0.092	7.5e-43	DC1
Rpl17	6.58e-47	0.351929	0.975	0.912	1.23e-42	DC1
Gpr65	7.84e-47	0.43819	0.468	0.194	1.46e-42	DC1
Pmaip1	8.01e-47	0.411817	0.593	0.273	1.49e-42	DC1
Hmgb2	1.15e-46	0.967195	0.774	0.514	2.15e-42	DC1
Rpl37	1.32e-46	0.264096	0.992	0.989	2.45e-42	DC1
Ivns1abp	2.48e-46	0.265873	0.497	0.205	4.61e-42	DC1
Mlec	4.96e-46	0.279934	0.452	0.18	9.24e-42	DC1
Ppia	7.04e-46	0.383286	0.969	0.947	1.31e-41	DC1
Il1r2	1.8e-45	0.455947	0.277	0.087	3.36e-41	DC1
Ranbp1	2.32e-45	0.53049	0.671	0.382	4.33e-41	DC1
Parp8	2.92e-45	0.263004	0.376	0.136	5.44e-41	DC1
Id2	3.67e-45	0.543901	0.772	0.473	6.85e-41	DC1
Cd83	5.55e-44	0.371114	0.856	0.558	1.04e-39	DC1
ODC1	6.69e-44	0.41349	0.507	0.226	1.25e-39	DC1
Ap1b1	9.23e-44	0.270108	0.339	0.119	1.72e-39	DC1
Ran	1.25e-43	0.522302	0.768	0.508	2.33e-39	DC1
Prmt1	3.08e-43	0.27059	0.446	0.183	5.74e-39	DC1
Rps4x	4.13e-43	0.298006	0.973	0.963	7.7e-39	DC1
Jmjd1c	4.42e-43	0.405572	0.442	0.181	8.24e-39	DC1
Lsm6	7.18e-43	0.360861	0.637	0.322	1.34e-38	DC1
Smc4	8.02e-43	0.367513	0.351	0.131	1.5e-38	DC1
Rplp1	1.18e-42	0.280604	0.994	0.985	2.21e-38	DC1
Rpl18a	2.59e-42	0.292333	0.986	0.962	4.82e-38	DC1
Rpl12	3.27e-42	0.378174	0.912	0.797	6.1e-38	DC1
Nap1l1	3.97e-42	0.426502	0.762	0.478	7.4e-38	DC1
Rps7	1.15e-41	0.271479	0.984	0.961	2.14e-37	DC1
Bri3bp	1.93e-41	0.335433	0.589	0.277	3.6e-37	DC1
H2afv	4.26e-41	0.595505	0.542	0.279	7.94e-37	DC1
Hist1h2ap	6.17e-41	1.54773	0.374	0.159	1.15e-36	DC1
Selenoh	9.26e-41	0.379409	0.421	0.178	1.73e-36	DC1
Dbnl	1.59e-40	0.32503	0.712	0.376	2.97e-36	DC1
Snrpf	2.01e-40	0.405569	0.795	0.507	3.75e-36	DC1
Eef1g	2.03e-40	0.371046	0.795	0.509	3.79e-36	DC1
Tbca	2.43e-39	0.367081	0.889	0.643	4.52e-35	DC1
Set	2.92e-39	0.404944	0.7	0.407	5.45e-35	DC1
Cct3	4.72e-39	0.296204	0.517	0.236	8.81e-35	DC1
Rpl4	7.33e-39	0.354077	0.926	0.787	1.37e-34	DC1
Sh3bgrl3	1.12e-38	0.293316	0.969	0.926	2.09e-34	DC1
Herpud1	2.42e-38	0.439972	0.556	0.277	4.52e-34	DC1
Chd7	2.61e-38	0.400764	0.526	0.254	4.87e-34	DC1
Nucks1	2.94e-38	0.31456	0.448	0.196	5.48e-34	DC1
Rpl27a	1.04e-37	0.266741	0.984	0.958	1.94e-33	DC1
Rpl11	1.28e-37	0.264042	0.979	0.951	2.39e-33	DC1
Gng2	1.48e-37	0.263045	0.481	0.214	2.76e-33	DC1
Actr3	1.88e-37	0.367735	0.903	0.712	3.51e-33	DC1
Clic4	2e-37	0.416901	0.76	0.451	3.72e-33	DC1
Gm6377	2.14e-37	0.37184	0.444	0.199	3.99e-33	DC1
Ptpn18	2.93e-37	0.346024	0.846	0.53	5.45e-33	DC1
Oxct1	2.99e-37	0.258259	0.439	0.19	5.57e-33	DC1
Rpl32	4.56e-37	0.259866	0.986	0.964	8.5e-33	DC1
Mdh1	1.17e-36	0.353288	0.671	0.382	2.19e-32	DC1
Acadl	1.58e-36	0.257927	0.411	0.176	2.95e-32	DC1
Trim28	3.06e-36	0.279019	0.442	0.194	5.7e-32	DC1
Sdf2l1	1.06e-35	0.420751	0.573	0.295	1.97e-31	DC1
Mrpl42	1.14e-35	0.293592	0.561	0.279	2.12e-31	DC1
Plekho2	1.93e-35	0.364729	0.694	0.396	3.6e-31	DC1
Npm1	4.57e-35	0.393027	0.838	0.657	8.53e-31	DC1
Cyb5a	7.14e-35	0.352621	0.723	0.425	1.33e-30	DC1
Rpl10a	2.04e-34	0.276025	0.969	0.902	3.8e-30	DC1
Nudc	2.24e-34	0.281183	0.462	0.214	4.18e-30	DC1
Skil	4.95e-34	0.36556	0.585	0.31	9.23e-30	DC1
Park7	3.73e-33	0.310741	0.641	0.361	6.96e-29	DC1
Avpi1	3.79e-33	0.262572	0.411	0.181	7.06e-29	DC1
Ube2s	1.14e-32	0.379575	0.556	0.297	2.13e-28	DC1
Dock10	2.75e-32	0.274831	0.713	0.407	5.12e-28	DC1
Mbnl2	3e-31	0.317974	0.573	0.305	5.59e-27	DC1
Nudt9	3.44e-31	0.25699	0.298	0.118	6.41e-27	DC1
Nhp2	5.04e-31	0.255266	0.554	0.286	9.4e-27	DC1
Ndufb11	6.35e-31	0.331791	0.844	0.604	1.18e-26	DC1
Efhd2	8.31e-31	0.325977	0.86	0.637	1.55e-26	DC1
Pi4k2a	1.02e-30	0.274152	0.368	0.159	1.91e-26	DC1
Snrpd2	1.82e-30	0.299138	0.671	0.398	3.38e-26	DC1
Rpl5	3.56e-30	0.267584	0.957	0.883	6.63e-26	DC1
Cdc37	5.51e-30	0.271457	0.624	0.335	1.03e-25	DC1
Alyref	5.79e-30	0.250233	0.46	0.227	1.08e-25	DC1
Smdt1	8.64e-30	0.340293	0.848	0.654	1.61e-25	DC1
Anp32b	8.88e-30	0.376156	0.713	0.459	1.66e-25	DC1
Mrpl52	9.74e-30	0.294336	0.899	0.659	1.82e-25	DC1
Tmsb10	1.36e-29	0.337498	0.998	0.984	2.53e-25	DC1
Dpysl2	1.76e-29	0.260582	0.45	0.216	3.29e-25	DC1
Fosb	6.53e-29	0.357248	0.737	0.464	1.22e-24	DC1
Man2b1	8.3e-29	0.335741	0.75	0.477	1.55e-24	DC1
Cycs	8.98e-29	0.363497	0.858	0.692	1.67e-24	DC1
Tubb5	1.73e-28	0.718202	0.591	0.367	3.22e-24	DC1
Cnbp	4.53e-28	0.323807	0.834	0.597	8.44e-24	DC1
Pdia3	5.42e-28	0.388578	0.75	0.507	1.01e-23	DC1
Cyth4	9.49e-28	0.297162	0.721	0.428	1.77e-23	DC1
Gna13	1.25e-27	0.296335	0.589	0.336	2.33e-23	DC1
Vasp	1.37e-27	0.259691	0.692	0.41	2.55e-23	DC1
Snrpd1	1.63e-27	0.295958	0.637	0.388	3.04e-23	DC1
Itm2c	1.69e-27	0.34517	0.7	0.424	3.15e-23	DC1
Smim3	1.92e-27	0.270646	0.39	0.184	3.58e-23	DC1
Ptger4	3.41e-27	0.338026	0.337	0.149	6.35e-23	DC1
Creld2	5.97e-27	0.287933	0.378	0.174	1.11e-22	DC1
Ywhaq	1.25e-26	0.259004	0.596	0.338	2.32e-22	DC1
Tcp1	1.52e-26	0.293147	0.602	0.342	2.84e-22	DC1
Erh	1.81e-26	0.330408	0.698	0.456	3.37e-22	DC1
Ldha	4.26e-26	0.293803	0.84	0.63	7.94e-22	DC1
Spag9	4.29e-26	0.26853	0.604	0.35	8e-22	DC1
Ppib	6.21e-26	0.31226	0.85	0.624	1.16e-21	DC1
Hnrnpa2b1	1.84e-25	0.289982	0.906	0.751	3.43e-21	DC1
G3bp1	3.58e-25	0.256083	0.618	0.357	6.67e-21	DC1
Btg2	8.44e-25	0.350467	0.86	0.686	1.57e-20	DC1
Rheb	2.58e-24	0.251181	0.612	0.349	4.81e-20	DC1
Srsf7	2.69e-24	0.269327	0.62	0.372	5.02e-20	DC1
Nr4a3	5.53e-23	0.449442	0.454	0.257	1.03e-18	DC1
Hnrnpa3	7.18e-23	0.315933	0.901	0.754	1.34e-18	DC1
Lsm4	1.32e-22	0.250133	0.674	0.428	2.46e-18	DC1
Tpm3	1.54e-22	0.273409	0.846	0.666	2.86e-18	DC1
Sh3pxd2b	4.43e-22	0.287331	0.318	0.15	8.25e-18	DC1
Hspe1	3.15e-21	0.271705	0.838	0.631	5.88e-17	DC1
Ubald2	1.79e-20	0.288864	0.608	0.394	3.33e-16	DC1
Clic1	2.76e-20	0.285863	0.879	0.706	5.15e-16	DC1
Hnrnpab	4.2e-20	0.271552	0.737	0.522	7.82e-16	DC1
Mbnl1	7.5e-20	0.276248	0.776	0.529	1.4e-15	DC1
Hmgb1	3.96e-19	0.443572	0.743	0.559	7.39e-15	DC1
Fdps	8.03e-19	0.291105	0.378	0.202	1.5e-14	DC1
Lmna	1.76e-18	0.340033	0.561	0.337	3.28e-14	DC1
Eif2s2	3.43e-17	0.281103	0.817	0.597	6.4e-13	DC1
Banf1	3.66e-16	0.263728	0.62	0.416	6.82e-12	DC1
Tubb4b	2.38e-11	0.333367	0.31	0.188	4.43e-07	DC1
Tuba1b	6.49e-09	0.528419	0.673	0.547	0.0001209	DC1
Malat1	8.36e-06	0.313473	0.971	0.923	0.155825	DC1
Gm26917	0.000391054	0.487649	0.577	0.548	1	DC1
Ccr7	0	3.72245	0.992	0.03	0	Ccr7+DC
Ccl5	0	3.24426	0.639	0.041	0	Ccr7+DC
Fscn1	0	3.03833	0.84	0.005	0	Ccr7+DC
Ccl22	0	3.01766	0.68	0.022	0	Ccr7+DC
Tbc1d4	0	2.34922	0.879	0.058	0	Ccr7+DC
Tmem123	0	2.28046	0.928	0.197	0	Ccr7+DC
Cacnb3	0	2.11759	0.837	0.003	0	Ccr7+DC
Ccl17	0	2.08233	0.576	0.051	0	Ccr7+DC
Zmynd15	0	2.03271	0.672	0.035	0	Ccr7+DC
Il4i1	0	2.02465	0.763	0.033	0	Ccr7+DC
Basp1	0	1.90277	0.904	0.182	0	Ccr7+DC
Serpinb6b	0	1.78461	0.614	0.011	0	Ccr7+DC
Tspan3	0	1.73586	0.664	0.057	0	Ccr7+DC
Mreg	0	1.71022	0.78	0.02	0	Ccr7+DC
Apol7c	0	1.6605	0.289	0.003	0	Ccr7+DC
Serpinb9	0	1.65973	0.636	0.022	0	Ccr7+DC
Rogdi	0	1.64385	0.829	0.123	0	Ccr7+DC
Il12b	0	1.61037	0.27	0.003	0	Ccr7+DC
Socs2	0	1.53751	0.716	0.064	0	Ccr7+DC
Birc2	0	1.45301	0.738	0.085	0	Ccr7+DC
Spint2	0	1.40793	0.694	0.053	0	Ccr7+DC
Cd200	0	1.40122	0.645	0.067	0	Ccr7+DC
Tmem39a	0	1.37926	0.675	0.079	0	Ccr7+DC
Ramp3	0	1.36232	0.532	0.04	0	Ccr7+DC
Sema7a	0	1.34573	0.612	0.025	0	Ccr7+DC
Aldh1a2	0	1.29745	0.358	0.008	0	Ccr7+DC
Tm4sf5	0	1.29611	0.361	0.01	0	Ccr7+DC
Gm13546	0	1.28399	0.405	0.018	0	Ccr7+DC
Tmtc2	0	1.22158	0.567	0.042	0	Ccr7+DC
Stat4	0	1.1728	0.477	0.019	0	Ccr7+DC
Adcy6	0	1.16947	0.595	0.002	0	Ccr7+DC
Gnb4	0	1.12965	0.446	0.016	0	Ccr7+DC
Tnfrsf9	0	1.07481	0.402	0.003	0	Ccr7+DC
Nudt17	0	1.05796	0.438	0.003	0	Ccr7+DC
Poglut1	0	1.05416	0.601	0.051	0	Ccr7+DC
Lad1	0	1.03902	0.427	0.002	0	Ccr7+DC
Tnfrsf4	0	1.02645	0.383	0.008	0	Ccr7+DC
Cpne2	0	0.894153	0.499	0.042	0	Ccr7+DC
H2-Eb2	0	0.845083	0.355	0.007	0	Ccr7+DC
Strip2	0	0.838912	0.408	0.006	0	Ccr7+DC
Ankrd33b	0	0.816299	0.375	0.015	0	Ccr7+DC
Adam23	0	0.813306	0.325	0.011	0	Ccr7+DC
Fnbp1l	0	0.806083	0.386	0.017	0	Ccr7+DC
Slc4a8	0	0.73521	0.256	0.003	0	Ccr7+DC
Mmp25	0	0.722752	0.364	0.006	0	Ccr7+DC
Il2ra	0	0.681346	0.259	0.003	0	Ccr7+DC
Slco5a1	0	0.601915	0.251	0	0	Ccr7+DC
2200002D01Rik	0	0.549725	0.256	0.007	0	Ccr7+DC
Fam60a	1.14e-303	0.735249	0.405	0.027	2.13e-299	Ccr7+DC
Cxcl16	2.59e-297	1.53999	0.909	0.183	4.83e-293	Ccr7+DC
Arhgef40	8.36e-293	0.843286	0.444	0.035	1.56e-288	Ccr7+DC
Snn	1.62e-291	0.778549	0.386	0.025	3.01e-287	Ccr7+DC
Traf1	8.67e-290	1.61569	0.906	0.195	1.62e-285	Ccr7+DC
Ccser2	1.68e-289	0.81372	0.482	0.042	3.14e-285	Ccr7+DC
Adora2a	3.93e-285	0.859758	0.46	0.038	7.32e-281	Ccr7+DC
Relb	1.83e-283	1.40312	0.771	0.135	3.41e-279	Ccr7+DC
Zfp366	2.53e-278	0.601385	0.339	0.02	4.72e-274	Ccr7+DC
Marcksl1	1.34e-277	1.86494	0.898	0.207	2.5e-273	Ccr7+DC
Swap70	2.49e-267	1.10064	0.595	0.076	4.65e-263	Ccr7+DC
Pik3r1	5.28e-267	1.58547	0.826	0.171	9.83e-263	Ccr7+DC
Etv3	9.12e-259	1.62102	0.906	0.231	1.7e-254	Ccr7+DC
Pcgf5	6.52e-257	1.1756	0.647	0.095	1.22e-252	Ccr7+DC
Bmp2k	2.45e-254	1.28309	0.708	0.119	4.57e-250	Ccr7+DC
Rassf2	1.58e-251	1.08061	0.656	0.098	2.94e-247	Ccr7+DC
Palld	1.67e-251	0.629869	0.289	0.015	3.11e-247	Ccr7+DC
Adgrg6	5.82e-246	0.5287	0.262	0.012	1.09e-241	Ccr7+DC
Zbtb46	2.31e-232	0.586944	0.353	0.027	4.3e-228	Ccr7+DC
Fam177a	1.34e-230	0.988683	0.576	0.083	2.5e-226	Ccr7+DC
Jak2	6.69e-230	1.28169	0.788	0.171	1.25e-225	Ccr7+DC
Lrrk1	9.65e-227	1.16308	0.705	0.131	1.8e-222	Ccr7+DC
Flrt3	1.47e-225	0.968643	0.427	0.042	2.74e-221	Ccr7+DC
Tbc1d8	6.12e-223	1.00127	0.65	0.107	1.14e-218	Ccr7+DC
Foxp4	2.98e-222	0.758151	0.416	0.041	5.56e-218	Ccr7+DC
Sh3bp4	3.45e-221	0.506525	0.295	0.019	6.44e-217	Ccr7+DC
Marcks	3.51e-212	1.67438	0.978	0.44	6.55e-208	Ccr7+DC
Il21r	2.29e-209	0.905764	0.499	0.065	4.27e-205	Ccr7+DC
Pdcd1lg2	1.4e-208	0.845496	0.433	0.048	2.61e-204	Ccr7+DC
Gatsl2	8.03e-206	0.533915	0.314	0.024	1.5e-201	Ccr7+DC
Zfp36l1	1.77e-204	1.54321	0.854	0.241	3.31e-200	Ccr7+DC
Spsb1	2.76e-201	0.537107	0.281	0.019	5.15e-197	Ccr7+DC
Insl6	1.46e-197	0.618953	0.275	0.019	2.71e-193	Ccr7+DC
Tnfrsf11a	4.45e-194	0.64233	0.347	0.032	8.29e-190	Ccr7+DC
Ktn1	2.81e-192	0.957218	0.579	0.097	5.24e-188	Ccr7+DC
Mllt6	7.18e-191	0.785632	0.529	0.08	1.34e-186	Ccr7+DC
Samsn1	1.48e-190	1.62653	0.937	0.423	2.77e-186	Ccr7+DC
Aebp2	1.11e-187	1.13153	0.705	0.158	2.07e-183	Ccr7+DC
Anxa3	9.44e-186	1.26369	0.716	0.171	1.76e-181	Ccr7+DC
Flt3	9.39e-185	0.920068	0.532	0.083	1.75e-180	Ccr7+DC
Sepsecs	2.47e-184	0.468502	0.264	0.019	4.6e-180	Ccr7+DC
H2-Q6	7.87e-178	1.25318	0.782	0.201	1.47e-173	Ccr7+DC
Rasa2	1.89e-175	0.872432	0.416	0.053	3.52e-171	Ccr7+DC
Fchsd2	2.04e-175	0.75842	0.369	0.041	3.8e-171	Ccr7+DC
Tmem176a	5.8e-174	1.45315	0.722	0.175	1.08e-169	Ccr7+DC
Rabgap1l	4.48e-173	0.814659	0.427	0.056	8.36e-169	Ccr7+DC
Il7r	1.26e-167	0.869179	0.435	0.06	2.35e-163	Ccr7+DC
Plxnc1	8.16e-167	0.857186	0.468	0.072	1.52e-162	Ccr7+DC
H2-Q7	2.21e-161	1.2545	0.835	0.267	4.13e-157	Ccr7+DC
Sdhaf1	1.99e-159	0.791188	0.51	0.087	3.7e-155	Ccr7+DC
Uap1	1.39e-157	1.29605	0.606	0.135	2.59e-153	Ccr7+DC
P2ry10	9.2e-155	0.712347	0.488	0.08	1.71e-150	Ccr7+DC
Hmgn3	1.5e-154	0.754886	0.344	0.041	2.79e-150	Ccr7+DC
Ssh1	2.66e-153	0.645181	0.444	0.067	4.96e-149	Ccr7+DC
Tmem176b	3.86e-152	1.2508	0.81	0.242	7.2e-148	Ccr7+DC
Grasp	3.67e-151	0.994561	0.499	0.087	6.84e-147	Ccr7+DC
Clic4	2.8e-146	1.36317	0.915	0.45	5.22e-142	Ccr7+DC
AA467197	1.13e-144	1.0029	0.65	0.147	2.11e-140	Ccr7+DC
Cd274	3.53e-144	0.919797	0.623	0.145	6.59e-140	Ccr7+DC
Casp3	2.11e-143	0.750529	0.477	0.084	3.93e-139	Ccr7+DC
Zbtb18	4.2e-143	0.756252	0.435	0.071	7.83e-139	Ccr7+DC
Id2	1.03e-142	1.47536	0.917	0.472	1.93e-138	Ccr7+DC
Tmem131l	5.36e-142	0.696482	0.496	0.09	9.99e-138	Ccr7+DC
Bcl2a1b	1.18e-141	1.33252	0.942	0.522	2.21e-137	Ccr7+DC
Syngr2	7.15e-141	1.23149	0.928	0.537	1.33e-136	Ccr7+DC
Map4k4	2.58e-140	1.35604	0.824	0.302	4.81e-136	Ccr7+DC
Cd63	8.25e-139	0.882128	0.86	0.251	1.54e-134	Ccr7+DC
Nr4a3	4.48e-138	1.41082	0.749	0.25	8.35e-134	Ccr7+DC
Tnfrsf18	7.98e-138	0.50722	0.264	0.026	1.49e-133	Ccr7+DC
Ly75	5.61e-137	1.00555	0.537	0.11	1.05e-132	Ccr7+DC
Cd40	2.44e-136	1.14509	0.501	0.1	4.56e-132	Ccr7+DC
Adam19	2.1e-135	0.599788	0.361	0.051	3.92e-131	Ccr7+DC
Fabp5	6.35e-132	1.87736	0.89	0.425	1.18e-127	Ccr7+DC
Csrp1	5.58e-130	0.829492	0.421	0.074	1.04e-125	Ccr7+DC
Gucd1	3.61e-128	0.64306	0.427	0.073	6.73e-124	Ccr7+DC
Wnk1	1.83e-126	1.24475	0.851	0.361	3.42e-122	Ccr7+DC
Tpm1	2.38e-126	0.664131	0.35	0.051	4.44e-122	Ccr7+DC
Apobec3	3.31e-126	0.882961	0.65	0.179	6.17e-122	Ccr7+DC
Bcl2a1d	3.58e-126	1.27413	0.898	0.49	6.67e-122	Ccr7+DC
Rgs1	4.55e-126	1.49485	0.744	0.244	8.48e-122	Ccr7+DC
Iffo2	8.82e-126	0.517894	0.309	0.039	1.64e-121	Ccr7+DC
Zc3h12c	1.94e-125	0.505696	0.273	0.031	3.62e-121	Ccr7+DC
Iscu	3.97e-125	1.22457	0.832	0.399	7.4e-121	Ccr7+DC
Arl5a	4.06e-125	0.832667	0.567	0.134	7.57e-121	Ccr7+DC
Phlpp1	4.35e-123	0.465921	0.309	0.04	8.11e-119	Ccr7+DC
Cblb	1.6e-120	0.807253	0.482	0.099	2.98e-116	Ccr7+DC
Tuba1a	7.5e-120	1.03964	0.576	0.149	1.4e-115	Ccr7+DC
Idi1	4.89e-119	1.03556	0.551	0.135	9.12e-115	Ccr7+DC
Hivep1	7.24e-119	0.692112	0.452	0.088	1.35e-114	Ccr7+DC
Atp11a	2.65e-118	0.586929	0.361	0.057	4.93e-114	Ccr7+DC
Batf3	1.26e-117	1.00121	0.645	0.188	2.35e-113	Ccr7+DC
Tnip3	1.12e-116	0.849932	0.609	0.154	2.09e-112	Ccr7+DC
Tmsb4x	1.02e-114	0.718573	0.997	0.999	1.9e-110	Ccr7+DC
Tes	1.12e-114	1.02508	0.628	0.185	2.09e-110	Ccr7+DC
Zeb1	9.85e-114	0.416309	0.27	0.033	1.84e-109	Ccr7+DC
Psme2	1.55e-112	1.25218	0.931	0.691	2.88e-108	Ccr7+DC
Avpi1	1.44e-110	1.03598	0.614	0.177	2.68e-106	Ccr7+DC
Ogfrl1	2.57e-109	0.918227	0.625	0.185	4.79e-105	Ccr7+DC
Map3k14	4.2e-109	0.800236	0.565	0.14	7.82e-105	Ccr7+DC
Ptger4	3.58e-108	0.747976	0.567	0.144	6.67e-104	Ccr7+DC
Nostrin	5.65e-107	0.552554	0.331	0.053	1.05e-102	Ccr7+DC
Myo1g	1.13e-105	0.944328	0.89	0.442	2.11e-101	Ccr7+DC
Nfkb2	1.42e-105	0.85211	0.658	0.209	2.65e-101	Ccr7+DC
Rps27l	3.79e-105	1.20099	0.928	0.72	7.06e-101	Ccr7+DC
Glipr2	6.99e-104	1.12671	0.678	0.239	1.3e-99	Ccr7+DC
Smurf1	1.16e-103	0.673519	0.369	0.067	2.16e-99	Ccr7+DC
Actb	5.37e-103	0.686917	0.997	0.998	1e-98	Ccr7+DC
Zfand6	8.29e-101	1.0244	0.661	0.232	1.55e-96	Ccr7+DC
Mfhas1	3.89e-100	0.653841	0.342	0.06	7.26e-96	Ccr7+DC
Spred1	1.1e-99	0.555944	0.336	0.057	2.04e-95	Ccr7+DC
Rel	3.69e-98	0.931092	0.884	0.453	6.88e-94	Ccr7+DC
Lpcat1	1.03e-97	0.647928	0.399	0.083	1.92e-93	Ccr7+DC
Rap2b	2.43e-97	0.747839	0.441	0.1	4.54e-93	Ccr7+DC
Pmaip1	4.3e-97	0.97283	0.741	0.272	8.01e-93	Ccr7+DC
Stat5a	4.69e-97	0.697834	0.427	0.094	8.74e-93	Ccr7+DC
Gpr183	2.15e-96	0.682696	0.361	0.069	4.01e-92	Ccr7+DC
Actn1	3.79e-96	0.862952	0.556	0.158	7.07e-92	Ccr7+DC
Rras2	3.64e-95	0.481187	0.347	0.063	6.79e-91	Ccr7+DC
Cnn2	1.1e-94	0.983968	0.81	0.377	2.04e-90	Ccr7+DC
Kcnk6	1.1e-93	0.458903	0.314	0.053	2.05e-89	Ccr7+DC
Vopp1	7.84e-93	0.663159	0.399	0.086	1.46e-88	Ccr7+DC
H2-Eb1	1.25e-91	0.961921	0.854	0.347	2.34e-87	Ccr7+DC
Mif4gd	1.38e-91	0.692733	0.49	0.13	2.57e-87	Ccr7+DC
Cd83	6.2e-91	0.987945	0.95	0.558	1.16e-86	Ccr7+DC
Mthfd2	6.59e-91	0.739575	0.463	0.116	1.23e-86	Ccr7+DC
Dpp4	1.81e-90	0.480058	0.342	0.064	3.38e-86	Ccr7+DC
Rcsd1	2.19e-90	0.58209	0.35	0.067	4.08e-86	Ccr7+DC
Rftn1	3.79e-90	0.685435	0.567	0.168	7.06e-86	Ccr7+DC
Mxd1	3.22e-87	0.995784	0.579	0.186	6e-83	Ccr7+DC
Adam8	6.15e-87	0.860333	0.598	0.195	1.15e-82	Ccr7+DC
Rps19	4.17e-86	0.587618	0.986	0.969	7.77e-82	Ccr7+DC
Ggta1	4.97e-86	0.630248	0.523	0.145	9.26e-82	Ccr7+DC
Pfkfb3	6e-86	0.700692	0.364	0.076	1.12e-81	Ccr7+DC
Malat1	8.94e-85	1.19529	0.986	0.923	1.67e-80	Ccr7+DC
Mkl1	2.13e-84	0.555754	0.441	0.107	3.97e-80	Ccr7+DC
Socs1	1.65e-83	0.531751	0.292	0.051	3.08e-79	Ccr7+DC
Adap1	2.28e-83	0.678222	0.565	0.173	4.24e-79	Ccr7+DC
H2-DMb2	3.56e-83	0.648101	0.355	0.074	6.64e-79	Ccr7+DC
Zfc3h1	1.31e-82	0.620775	0.38	0.084	2.44e-78	Ccr7+DC
Gadd45b	2.33e-82	1.06656	0.76	0.355	4.34e-78	Ccr7+DC
Rnf19b	3.32e-82	0.854203	0.81	0.38	6.19e-78	Ccr7+DC
Kif21b	2.32e-80	0.549244	0.402	0.093	4.32e-76	Ccr7+DC
Etv6	3.21e-80	0.620676	0.617	0.207	5.98e-76	Ccr7+DC
Cd74	5.57e-80	0.802169	0.992	0.653	1.04e-75	Ccr7+DC
H2-Aa	4.26e-79	0.931841	0.873	0.411	7.94e-75	Ccr7+DC
Pkib	6.34e-79	1.38876	0.567	0.216	1.18e-74	Ccr7+DC
Slamf7	1.31e-78	0.642397	0.463	0.127	2.44e-74	Ccr7+DC
Rab21	5.87e-78	0.708839	0.554	0.177	1.09e-73	Ccr7+DC
St8sia4	4.81e-77	0.630797	0.543	0.169	8.97e-73	Ccr7+DC
Clec2d	1e-76	0.843999	0.702	0.293	1.87e-72	Ccr7+DC
Nfat5	1.03e-75	0.430148	0.394	0.093	1.91e-71	Ccr7+DC
Trim35	1.14e-75	0.6308	0.424	0.111	2.12e-71	Ccr7+DC
Pkp3	1.17e-75	0.479095	0.289	0.055	2.18e-71	Ccr7+DC
Net1	1.21e-75	0.876216	0.455	0.128	2.26e-71	Ccr7+DC
Bhlhe40	3.29e-75	0.812226	0.873	0.49	6.13e-71	Ccr7+DC
Cd80	1.08e-73	0.711389	0.441	0.123	2.01e-69	Ccr7+DC
H2-Q4	1.35e-72	0.857876	0.614	0.233	2.52e-68	Ccr7+DC
Cst3	3.08e-72	1.24247	0.97	0.935	5.73e-68	Ccr7+DC
Traf6	2.94e-71	0.567063	0.455	0.129	5.48e-67	Ccr7+DC
Mvp	2.98e-71	0.704976	0.645	0.256	5.56e-67	Ccr7+DC
H2-K1	1.3e-70	0.638165	0.983	0.921	2.42e-66	Ccr7+DC
Tmcc3	1.92e-70	0.705663	0.57	0.199	3.58e-66	Ccr7+DC
Malt1	1.15e-69	0.883318	0.705	0.312	2.15e-65	Ccr7+DC
Rap2a	2.81e-69	0.65066	0.518	0.168	5.24e-65	Ccr7+DC
Nectin1	4.38e-69	0.426821	0.361	0.086	8.17e-65	Ccr7+DC
Htra2	4.53e-68	0.525339	0.46	0.134	8.45e-64	Ccr7+DC
Plxnd1	5.08e-68	0.793416	0.518	0.179	9.47e-64	Ccr7+DC
Mmd	8.92e-68	0.423033	0.339	0.078	1.66e-63	Ccr7+DC
Rrad	3.09e-67	0.854957	0.292	0.062	5.75e-63	Ccr7+DC
Zfp217	7e-67	0.380912	0.262	0.049	1.3e-62	Ccr7+DC
Sub1	7.81e-67	0.772524	0.948	0.793	1.46e-62	Ccr7+DC
Klf6	1.66e-66	0.982506	0.901	0.596	3.09e-62	Ccr7+DC
Rpsa	3.92e-66	0.537887	0.97	0.976	7.31e-62	Ccr7+DC
Lactb	4.68e-66	0.651228	0.49	0.162	8.73e-62	Ccr7+DC
Bcl2a1a	8.07e-66	0.898317	0.727	0.353	1.5e-61	Ccr7+DC
Ccdc6	5.47e-65	0.396125	0.256	0.049	1.02e-60	Ccr7+DC
Pcyt1a	6.48e-65	0.768088	0.397	0.114	1.21e-60	Ccr7+DC
Tapbpl	1.34e-64	0.428	0.355	0.089	2.5e-60	Ccr7+DC
Gclc	1.72e-63	0.809867	0.32	0.077	3.21e-59	Ccr7+DC
Dynll2	2.44e-63	0.683521	0.43	0.132	4.55e-59	Ccr7+DC
Arhgap31	1.34e-62	0.787	0.59	0.237	2.5e-58	Ccr7+DC
Dok1	2.75e-62	0.445805	0.3	0.068	5.12e-58	Ccr7+DC
Ube2l6	1.61e-61	0.597382	0.424	0.128	3.01e-57	Ccr7+DC
Polr3c	3.45e-61	0.533334	0.402	0.117	6.43e-57	Ccr7+DC
Alkbh6	6.52e-61	0.363965	0.331	0.08	1.22e-56	Ccr7+DC
Arl5c	7.38e-61	0.76718	0.515	0.182	1.38e-56	Ccr7+DC
Ncoa7	1.07e-60	0.698057	0.377	0.107	2e-56	Ccr7+DC
Fnbp1	3.52e-60	0.779384	0.623	0.269	6.57e-56	Ccr7+DC
Crip1	4.72e-60	0.843557	0.975	0.841	8.79e-56	Ccr7+DC
Lima1	8.43e-60	0.548952	0.38	0.106	1.57e-55	Ccr7+DC
Nudt9	1.19e-59	0.656557	0.388	0.117	2.22e-55	Ccr7+DC
Rab8b	1.31e-59	0.697382	0.708	0.34	2.44e-55	Ccr7+DC
Psme1	1.78e-59	0.820209	0.884	0.682	3.32e-55	Ccr7+DC
Nfe2l1	2.09e-59	0.502051	0.441	0.138	3.89e-55	Ccr7+DC
Tnfaip8	2.48e-59	0.722964	0.667	0.304	4.62e-55	Ccr7+DC
Selplg	7.42e-59	0.706588	0.862	0.598	1.38e-54	Ccr7+DC
Ccdc88a	1.33e-58	0.744811	0.606	0.259	2.48e-54	Ccr7+DC
Pgap2	1.46e-58	0.548197	0.446	0.147	2.73e-54	Ccr7+DC
Fas	3.33e-58	0.457657	0.331	0.084	6.22e-54	Ccr7+DC
Psmb8	1.09e-57	0.82717	0.862	0.636	2.02e-53	Ccr7+DC
Nlrc5	1.74e-57	0.520347	0.347	0.093	3.25e-53	Ccr7+DC
Kdm2b	1.75e-57	0.403062	0.278	0.063	3.26e-53	Ccr7+DC
Fam49a	2.91e-57	0.509031	0.598	0.225	5.43e-53	Ccr7+DC
Tank	7.34e-57	0.533495	0.433	0.138	1.37e-52	Ccr7+DC
Mob3a	7.86e-57	0.479138	0.435	0.138	1.47e-52	Ccr7+DC
Gtf2a1	3.16e-56	0.467688	0.353	0.097	5.9e-52	Ccr7+DC
Ccnd2	4.6e-56	0.922906	0.59	0.249	8.58e-52	Ccr7+DC
Nrip1	5.47e-56	0.670012	0.449	0.148	1.02e-51	Ccr7+DC
4930523C07Rik	9.2e-56	0.620899	0.562	0.223	1.72e-51	Ccr7+DC
Herpud1	3.73e-55	0.640696	0.625	0.278	6.95e-51	Ccr7+DC
Got1	3.89e-55	0.670507	0.551	0.217	7.25e-51	Ccr7+DC
Irf4	2.86e-54	0.416447	0.259	0.057	5.33e-50	Ccr7+DC
Cflar	3.22e-54	0.711635	0.601	0.261	6e-50	Ccr7+DC
Gpr132	3.98e-54	0.64337	0.799	0.431	7.41e-50	Ccr7+DC
Rbpj	1.67e-52	0.615975	0.532	0.21	3.12e-48	Ccr7+DC
Map3k1	2.71e-52	0.602535	0.543	0.209	5.06e-48	Ccr7+DC
Stard7	3.53e-52	0.457797	0.311	0.082	6.58e-48	Ccr7+DC
Cd86	4.02e-52	0.631958	0.474	0.174	7.49e-48	Ccr7+DC
Nfkbib	5.49e-52	0.712522	0.576	0.257	1.02e-47	Ccr7+DC
Ctnna1	7.42e-52	0.572688	0.51	0.196	1.38e-47	Ccr7+DC
Kdm4a	8.91e-52	0.479843	0.292	0.075	1.66e-47	Ccr7+DC
Nrp2	4.19e-51	0.684828	0.375	0.118	7.81e-47	Ccr7+DC
Gbp2	2.05e-50	0.542926	0.369	0.111	3.82e-46	Ccr7+DC
Vwa5a	4.27e-50	0.784921	0.471	0.186	7.97e-46	Ccr7+DC
H2afz	1.46e-49	0.816689	0.95	0.842	2.73e-45	Ccr7+DC
Cbfa2t3	1.57e-49	0.664321	0.62	0.279	2.92e-45	Ccr7+DC
Icam1	2.04e-49	0.671118	0.537	0.222	3.8e-45	Ccr7+DC
Gfpt1	2.72e-49	0.484922	0.515	0.194	5.08e-45	Ccr7+DC
Stk4	7.6e-49	0.53131	0.592	0.258	1.42e-44	Ccr7+DC
Dip2b	7.7e-49	0.485803	0.41	0.136	1.44e-44	Ccr7+DC
Spr	1.29e-48	0.51726	0.388	0.13	2.4e-44	Ccr7+DC
Ndrg1	1.3e-48	0.65324	0.347	0.107	2.42e-44	Ccr7+DC
Ptms	2.35e-48	0.549042	0.873	0.535	4.38e-44	Ccr7+DC
N4bp2l1	5.23e-48	0.420249	0.366	0.112	9.74e-44	Ccr7+DC
Rala	7.44e-48	0.583399	0.722	0.396	1.39e-43	Ccr7+DC
Tap2	9.86e-48	0.608071	0.598	0.28	1.84e-43	Ccr7+DC
Stxbp3	1.73e-47	0.483556	0.386	0.126	3.23e-43	Ccr7+DC
Calm1	1.76e-47	0.744863	0.967	0.949	3.28e-43	Ccr7+DC
3110043O21Rik	1.84e-47	0.419987	0.281	0.074	3.43e-43	Ccr7+DC
Gtpbp1	8.7e-47	0.359941	0.284	0.074	1.62e-42	Ccr7+DC
Plekhg2	1.34e-46	0.319553	0.295	0.079	2.5e-42	Ccr7+DC
Rab9	1.34e-46	0.524778	0.336	0.103	2.5e-42	Ccr7+DC
Birc3	1.49e-46	0.566028	0.62	0.287	2.78e-42	Ccr7+DC
Fam96b	3.82e-46	0.480577	0.54	0.228	7.13e-42	Ccr7+DC
Ahcyl2	5.1e-45	0.413663	0.358	0.116	9.51e-41	Ccr7+DC
B2m	6.84e-45	0.443292	0.986	0.974	1.27e-40	Ccr7+DC
Csf2rb2	7.26e-45	0.624622	0.419	0.154	1.35e-40	Ccr7+DC
Gpr65	8.28e-45	0.600262	0.493	0.197	1.54e-40	Ccr7+DC
Fam110a	1.27e-44	0.383082	0.267	0.07	2.38e-40	Ccr7+DC
Btg1	1.68e-44	0.505925	0.97	0.891	3.12e-40	Ccr7+DC
Zmiz2	1.99e-44	0.465335	0.482	0.192	3.71e-40	Ccr7+DC
Plscr1	2.73e-44	0.608913	0.361	0.121	5.09e-40	Ccr7+DC
Dennd4a	7.88e-44	0.706156	0.733	0.427	1.47e-39	Ccr7+DC
Itgb1	1.67e-43	0.528997	0.705	0.386	3.12e-39	Ccr7+DC
AW112010	2.34e-43	1.08578	0.562	0.292	4.37e-39	Ccr7+DC
Ric1	3.26e-43	0.38118	0.3	0.087	6.08e-39	Ccr7+DC
Triobp	6.74e-43	0.362281	0.289	0.083	1.26e-38	Ccr7+DC
Ttyh3	7.13e-43	0.571133	0.435	0.169	1.33e-38	Ccr7+DC
Aftph	8.67e-43	0.453607	0.441	0.165	1.62e-38	Ccr7+DC
Arl4c	1.3e-42	0.518009	0.672	0.326	2.42e-38	Ccr7+DC
Lsp1	1.05e-41	0.597545	0.934	0.818	1.97e-37	Ccr7+DC
Itga4	1.72e-41	0.557999	0.766	0.426	3.21e-37	Ccr7+DC
Prex1	1.76e-41	0.578587	0.567	0.267	3.29e-37	Ccr7+DC
Dennd5a	2.09e-41	0.55983	0.537	0.237	3.89e-37	Ccr7+DC
Atxn7l1	3.29e-41	0.342799	0.317	0.097	6.13e-37	Ccr7+DC
Eno3	5.54e-41	0.406726	0.377	0.121	1.03e-36	Ccr7+DC
Cytip	5.97e-41	0.573185	0.912	0.717	1.11e-36	Ccr7+DC
Grk3	8.64e-41	0.387855	0.579	0.244	1.61e-36	Ccr7+DC
Gdap10	1.24e-40	0.433562	0.256	0.07	2.32e-36	Ccr7+DC
Clptm1	1.56e-40	0.420741	0.452	0.177	2.9e-36	Ccr7+DC
Sri	3.67e-40	0.591408	0.736	0.471	6.85e-36	Ccr7+DC
Parp4	1.17e-39	0.412241	0.339	0.112	2.19e-35	Ccr7+DC
Atrx	1.34e-39	0.523399	0.463	0.198	2.5e-35	Ccr7+DC
Ppp4r2	2.56e-39	0.483279	0.397	0.145	4.78e-35	Ccr7+DC
Gpbp1	3.96e-39	0.512479	0.441	0.175	7.37e-35	Ccr7+DC
Dapp1	4.65e-39	0.431179	0.388	0.141	8.66e-35	Ccr7+DC
Uba7	5.27e-39	0.420837	0.298	0.092	9.82e-35	Ccr7+DC
Nub1	5.74e-39	0.396331	0.394	0.146	1.07e-34	Ccr7+DC
Chd3	6.8e-39	0.507324	0.41	0.155	1.27e-34	Ccr7+DC
Actg1	7.05e-39	0.409147	0.989	0.98	1.31e-34	Ccr7+DC
Gnai3	8.84e-39	0.472313	0.471	0.196	1.65e-34	Ccr7+DC
Epsti1	3.84e-38	1.08365	0.496	0.245	7.16e-34	Ccr7+DC
Fbrsl1	4.81e-38	0.431656	0.331	0.111	8.96e-34	Ccr7+DC
Psmb9	5.36e-38	0.671901	0.697	0.428	9.98e-34	Ccr7+DC
Mink1	7.07e-38	0.570585	0.449	0.184	1.32e-33	Ccr7+DC
Rnf115	1.62e-37	0.526402	0.416	0.166	3.02e-33	Ccr7+DC
Eloc	4.28e-37	0.542547	0.755	0.503	7.99e-33	Ccr7+DC
Ghitm	4.4e-37	0.597338	0.658	0.377	8.21e-33	Ccr7+DC
Rassf3	5.44e-37	0.442648	0.645	0.327	1.01e-32	Ccr7+DC
Bex3	5.79e-37	0.350258	0.306	0.098	1.08e-32	Ccr7+DC
Add1	6.91e-37	0.426156	0.416	0.165	1.29e-32	Ccr7+DC
Smad7	1.64e-36	0.390962	0.306	0.099	3.06e-32	Ccr7+DC
Rgs10	2.12e-36	0.594893	0.617	0.343	3.95e-32	Ccr7+DC
Tbl1x	2.58e-36	0.373722	0.314	0.105	4.8e-32	Ccr7+DC
Inf2	3.16e-36	0.365539	0.281	0.088	5.89e-32	Ccr7+DC
Filip1l	3.35e-36	0.440608	0.424	0.172	6.24e-32	Ccr7+DC
Psmg4	3.77e-36	0.519979	0.521	0.253	7.03e-32	Ccr7+DC
Traf3	4.31e-36	0.358423	0.278	0.084	8.03e-32	Ccr7+DC
Ppdpf	4.92e-36	0.662271	0.579	0.3	9.17e-32	Ccr7+DC
Appl1	7.32e-36	0.300112	0.284	0.088	1.36e-31	Ccr7+DC
Tmem19	1.17e-35	0.315672	0.253	0.074	2.17e-31	Ccr7+DC
Dusp5	1.65e-35	0.552329	0.7	0.408	3.07e-31	Ccr7+DC
Ankrd12	2.42e-35	0.389495	0.369	0.137	4.51e-31	Ccr7+DC
Pigyl	3.68e-35	0.381976	0.361	0.134	6.86e-31	Ccr7+DC
Sgpl1	8.88e-35	0.554444	0.565	0.282	1.66e-30	Ccr7+DC
Casc3	9.81e-35	0.361677	0.32	0.109	1.83e-30	Ccr7+DC
Nae1	1.51e-34	0.323691	0.281	0.089	2.82e-30	Ccr7+DC
Pik3r5	2.39e-34	0.566692	0.479	0.22	4.45e-30	Ccr7+DC
Gm42031	3.65e-34	0.891599	0.628	0.368	6.81e-30	Ccr7+DC
Sumo2	5.89e-34	0.572698	0.777	0.577	1.1e-29	Ccr7+DC
Tmem131	7.84e-34	0.51846	0.424	0.183	1.46e-29	Ccr7+DC
Ccdc50	1.24e-33	0.395654	0.471	0.205	2.32e-29	Ccr7+DC
Uvrag	1.88e-33	0.478489	0.482	0.223	3.51e-29	Ccr7+DC
Arrb2	2.49e-33	0.404537	0.523	0.247	4.65e-29	Ccr7+DC
Prr14	4.27e-33	0.377944	0.325	0.116	7.96e-29	Ccr7+DC
Tctex1d2	5.74e-33	0.533825	0.372	0.152	1.07e-28	Ccr7+DC
Txndc17	8.6e-33	0.877272	0.653	0.429	1.6e-28	Ccr7+DC
Ncoa3	1.1e-32	0.326556	0.375	0.145	2.06e-28	Ccr7+DC
Akap9	1.12e-32	0.330391	0.281	0.094	2.09e-28	Ccr7+DC
Map4	1.16e-32	0.352213	0.433	0.182	2.16e-28	Ccr7+DC
Tap1	1.65e-32	0.541661	0.567	0.304	3.07e-28	Ccr7+DC
Washc1	1.97e-32	0.273031	0.264	0.083	3.67e-28	Ccr7+DC
Ddx6	3.01e-32	0.444726	0.642	0.347	5.6e-28	Ccr7+DC
Plekhm2	4e-32	0.447214	0.375	0.147	7.46e-28	Ccr7+DC
Nav1	4.54e-32	0.390642	0.369	0.145	8.47e-28	Ccr7+DC
Mrpl38	1.44e-31	0.440326	0.342	0.131	2.68e-27	Ccr7+DC
Rps26	4.26e-31	0.324607	0.986	0.98	7.94e-27	Ccr7+DC
Arf4	8.04e-31	0.508486	0.736	0.484	1.5e-26	Ccr7+DC
Rapgef6	8.25e-31	0.49758	0.369	0.15	1.54e-26	Ccr7+DC
Manbal	1.48e-30	0.27249	0.281	0.095	2.75e-26	Ccr7+DC
Hspb11	1.71e-30	0.30296	0.287	0.1	3.19e-26	Ccr7+DC
Edf1	1.95e-30	0.507116	0.785	0.567	3.63e-26	Ccr7+DC
Il4ra	2.06e-30	0.424581	0.485	0.222	3.84e-26	Ccr7+DC
Fam32a	3.16e-30	0.48319	0.565	0.31	5.89e-26	Ccr7+DC
H2-Ab1	4.47e-30	0.446548	0.747	0.42	8.33e-26	Ccr7+DC
Tyk2	6.17e-30	0.345467	0.311	0.114	1.15e-25	Ccr7+DC
Ptcd2	7.69e-30	0.323608	0.262	0.088	1.43e-25	Ccr7+DC
Ncoa2	1.9e-29	0.265951	0.259	0.085	3.53e-25	Ccr7+DC
Pvr	2.13e-29	0.386783	0.295	0.107	3.96e-25	Ccr7+DC
Sbds	2.65e-29	0.427798	0.427	0.194	4.94e-25	Ccr7+DC
Huwe1	4.17e-29	0.359072	0.397	0.169	7.77e-25	Ccr7+DC
Gdi1	4.52e-29	0.352098	0.364	0.149	8.43e-25	Ccr7+DC
Anxa4	5.27e-29	0.463983	0.565	0.306	9.83e-25	Ccr7+DC
Asl	9.73e-29	0.268397	0.287	0.102	1.81e-24	Ccr7+DC
Nfkb1	1.05e-28	0.612277	0.702	0.447	1.96e-24	Ccr7+DC
Hnrnph3	1.12e-28	0.355185	0.347	0.14	2.09e-24	Ccr7+DC
Crybg1	2.47e-28	0.309471	0.325	0.125	4.61e-24	Ccr7+DC
Sbno1	2.58e-28	0.400103	0.488	0.233	4.82e-24	Ccr7+DC
Hmgcs1	4.19e-28	0.400407	0.375	0.16	7.82e-24	Ccr7+DC
Pmvk	5.03e-28	0.522126	0.41	0.189	9.38e-24	Ccr7+DC
Mbtd1	5.99e-28	0.431221	0.38	0.162	1.12e-23	Ccr7+DC
Rtn4	8.54e-28	0.466977	0.686	0.44	1.59e-23	Ccr7+DC
Supt4a	1.27e-27	0.440431	0.7	0.441	2.36e-23	Ccr7+DC
Mrpl14	1.3e-27	0.378525	0.65	0.376	2.43e-23	Ccr7+DC
Nup88	1.4e-27	0.359526	0.273	0.098	2.61e-23	Ccr7+DC
Atox1	1.71e-27	0.49449	0.915	0.867	3.18e-23	Ccr7+DC
Hsp90ab1	1.92e-27	0.397683	0.953	0.917	3.58e-23	Ccr7+DC
Ass1	2.49e-27	0.508824	0.366	0.159	4.64e-23	Ccr7+DC
Gpr137b	4.4e-27	0.443775	0.435	0.208	8.21e-23	Ccr7+DC
Slc38a2	6.4e-27	0.456384	0.551	0.295	1.19e-22	Ccr7+DC
Srebf2	6.55e-27	0.370412	0.493	0.239	1.22e-22	Ccr7+DC
Mthfsl	7.11e-27	0.407872	0.41	0.19	1.33e-22	Ccr7+DC
Lrrc8c	7.24e-27	0.419601	0.336	0.135	1.35e-22	Ccr7+DC
Akap13	8.46e-27	0.483396	0.799	0.563	1.58e-22	Ccr7+DC
Pfn1	1.57e-26	0.390387	0.967	0.949	2.92e-22	Ccr7+DC
Smarce1	1.57e-26	0.365581	0.405	0.187	2.93e-22	Ccr7+DC
Pafah1b3	1.98e-26	0.298206	0.273	0.099	3.68e-22	Ccr7+DC
Stx11	2.54e-26	0.305695	0.284	0.104	4.74e-22	Ccr7+DC
Pde4b	5.14e-26	0.429008	0.818	0.613	9.58e-22	Ccr7+DC
Skil	7.87e-26	0.388701	0.57	0.314	1.47e-21	Ccr7+DC
Sema4a	9.63e-26	0.453804	0.485	0.248	1.8e-21	Ccr7+DC
Jaml	1.18e-25	0.352529	0.262	0.094	2.21e-21	Ccr7+DC
Polb	1.23e-25	0.320301	0.38	0.165	2.29e-21	Ccr7+DC
Sugt1	1.34e-25	0.392507	0.457	0.228	2.5e-21	Ccr7+DC
Tubb5	2.29e-25	0.40658	0.628	0.369	4.27e-21	Ccr7+DC
Ptprs	3.73e-25	0.282835	0.267	0.098	6.96e-21	Ccr7+DC
Ddt	6.08e-25	0.567005	0.38	0.176	1.13e-20	Ccr7+DC
Mthfs	7.04e-25	0.315789	0.358	0.156	1.31e-20	Ccr7+DC
Arhgef2	9.64e-25	0.306459	0.369	0.159	1.8e-20	Ccr7+DC
Dusp11	1.14e-24	0.374833	0.51	0.264	2.12e-20	Ccr7+DC
Rbbp7	1.17e-24	0.357431	0.364	0.161	2.18e-20	Ccr7+DC
Scamp2	1.91e-24	0.392759	0.584	0.338	3.56e-20	Ccr7+DC
Stat1	1.94e-24	0.42002	0.579	0.323	3.61e-20	Ccr7+DC
Ppia	4.86e-24	0.314583	0.961	0.947	9.06e-20	Ccr7+DC
Helz2	4.99e-24	0.386234	0.267	0.101	9.31e-20	Ccr7+DC
Nampt	1.06e-23	0.633759	0.518	0.292	1.98e-19	Ccr7+DC
AC149090.1	1.56e-23	0.447408	0.482	0.247	2.9e-19	Ccr7+DC
Ptpn2	1.62e-23	0.326593	0.413	0.199	3.02e-19	Ccr7+DC
Fam46c	1.68e-23	0.343178	0.306	0.126	3.13e-19	Ccr7+DC
Rbm17	1.76e-23	0.332423	0.386	0.18	3.28e-19	Ccr7+DC
Sh3bp1	2.17e-23	0.350352	0.421	0.207	4.04e-19	Ccr7+DC
mt-Nd4l	3.37e-23	0.396976	0.906	0.801	6.27e-19	Ccr7+DC
Arpp19	6.59e-23	0.334969	0.802	0.578	1.23e-18	Ccr7+DC
Rpl21	8.74e-23	0.300287	0.953	0.917	1.63e-18	Ccr7+DC
Tpm4	9.96e-23	0.41403	0.683	0.451	1.86e-18	Ccr7+DC
Yif1b	1.53e-22	0.272875	0.342	0.151	2.86e-18	Ccr7+DC
Tax1bp3	1.8e-22	0.264151	0.331	0.145	3.36e-18	Ccr7+DC
Nuak2	2e-22	0.320872	0.424	0.208	3.74e-18	Ccr7+DC
Nap1l1	2.1e-22	0.421239	0.725	0.483	3.91e-18	Ccr7+DC
Med10	2.26e-22	0.275542	0.405	0.195	4.21e-18	Ccr7+DC
Med11	3.09e-22	0.330714	0.322	0.141	5.75e-18	Ccr7+DC
Apaf1	4.41e-22	0.259087	0.292	0.119	8.21e-18	Ccr7+DC
Cd2bp2	6.79e-22	0.257339	0.253	0.098	1.27e-17	Ccr7+DC
Rps27	8.34e-22	0.307721	0.983	0.975	1.55e-17	Ccr7+DC
Gyg	8.93e-22	0.51614	0.526	0.309	1.67e-17	Ccr7+DC
Gtpbp4	1.7e-21	0.420185	0.38	0.19	3.17e-17	Ccr7+DC
Eps15	3.22e-21	0.28199	0.386	0.182	6.01e-17	Ccr7+DC
Ak2	3.77e-21	0.363633	0.601	0.375	7.03e-17	Ccr7+DC
D17Wsu92e	4.76e-21	0.339577	0.529	0.291	8.88e-17	Ccr7+DC
Il2rg	4.88e-21	0.355427	0.504	0.279	9.09e-17	Ccr7+DC
Ostf1	5.55e-21	0.415089	0.824	0.681	1.04e-16	Ccr7+DC
Atp6v0a1	8.17e-21	0.290651	0.353	0.162	1.52e-16	Ccr7+DC
Fbxo11	9.06e-21	0.276504	0.284	0.118	1.69e-16	Ccr7+DC
Myh9	1.03e-20	0.387747	0.763	0.575	1.93e-16	Ccr7+DC
Tubb2a	1.56e-20	0.344702	0.275	0.114	2.9e-16	Ccr7+DC
Necap2	2.07e-20	0.337426	0.507	0.287	3.87e-16	Ccr7+DC
Gtpbp2	2.96e-20	0.274466	0.306	0.134	5.52e-16	Ccr7+DC
Ctsh	3.45e-20	0.40772	0.815	0.646	6.43e-16	Ccr7+DC
Tbrg1	3.64e-20	0.262107	0.336	0.155	6.79e-16	Ccr7+DC
Lmnb1	6.54e-20	0.367215	0.408	0.209	1.22e-15	Ccr7+DC
Auh	7.11e-20	0.318769	0.322	0.146	1.33e-15	Ccr7+DC
Irf8	8.38e-20	0.658641	0.551	0.358	1.56e-15	Ccr7+DC
Tapbp	8.4e-20	0.41652	0.733	0.569	1.57e-15	Ccr7+DC
Wdr1	9.03e-20	0.389007	0.741	0.541	1.68e-15	Ccr7+DC
Fam168b	1.65e-19	0.348398	0.41	0.21	3.07e-15	Ccr7+DC
Tagln2	2.37e-19	0.519468	0.871	0.751	4.42e-15	Ccr7+DC
Pla2g16	2.54e-19	0.414362	0.333	0.163	4.73e-15	Ccr7+DC
Fryl	3.06e-19	0.271706	0.303	0.137	5.7e-15	Ccr7+DC
Ube2i	3.73e-19	0.339003	0.603	0.386	6.96e-15	Ccr7+DC
Tnfaip3	6.69e-19	0.399005	0.669	0.428	1.25e-14	Ccr7+DC
H2-D1	7.46e-19	0.292526	0.981	0.942	1.39e-14	Ccr7+DC
Nsmce3	8.81e-19	0.351333	0.256	0.109	1.64e-14	Ccr7+DC
Tspan13	1.1e-18	0.340497	0.537	0.31	2.05e-14	Ccr7+DC
Bcl7c	1.2e-18	0.255101	0.273	0.117	2.24e-14	Ccr7+DC
Phf21a	1.36e-18	0.292725	0.256	0.106	2.53e-14	Ccr7+DC
Cmc2	1.65e-18	0.33185	0.264	0.114	3.07e-14	Ccr7+DC
mt-Co3	1.9e-18	0.273088	0.983	0.979	3.54e-14	Ccr7+DC
Foxn2	1.93e-18	0.278397	0.322	0.151	3.59e-14	Ccr7+DC
Ppp1r15a	2.09e-18	0.355372	0.554	0.328	3.89e-14	Ccr7+DC
Peli1	2.32e-18	0.334923	0.421	0.228	4.32e-14	Ccr7+DC
Sqstm1	3.15e-18	0.496134	0.791	0.594	5.87e-14	Ccr7+DC
Emd	3.28e-18	0.332175	0.523	0.312	6.12e-14	Ccr7+DC
Nans	3.64e-18	0.422346	0.336	0.169	6.79e-14	Ccr7+DC
Itm2c	5.34e-18	0.45193	0.62	0.43	9.96e-14	Ccr7+DC
Synj1	8.76e-18	0.356147	0.435	0.237	1.63e-13	Ccr7+DC
Arrdc1	1.37e-17	0.314433	0.41	0.218	2.56e-13	Ccr7+DC
H2-T23	1.8e-17	0.372018	0.741	0.542	3.35e-13	Ccr7+DC
Ywhaq	1.9e-17	0.353952	0.551	0.343	3.54e-13	Ccr7+DC
Sft2d2	2.2e-17	0.257123	0.27	0.12	4.11e-13	Ccr7+DC
Cdk13	2.46e-17	0.255237	0.256	0.112	4.58e-13	Ccr7+DC
S100a4	2.78e-17	0.394749	0.777	0.525	5.18e-13	Ccr7+DC
Hmgcr	4.48e-17	0.272268	0.303	0.144	8.35e-13	Ccr7+DC
Csf2rb	6.08e-17	0.515634	0.719	0.549	1.13e-12	Ccr7+DC
Rnf114	6.41e-17	0.278392	0.383	0.196	1.19e-12	Ccr7+DC
Scpep1	9.65e-17	0.360082	0.479	0.286	1.8e-12	Ccr7+DC
Wipf1	1.02e-16	0.343971	0.457	0.268	1.89e-12	Ccr7+DC
Rad21	1.02e-16	0.308256	0.342	0.17	1.9e-12	Ccr7+DC
Nfkbie	1.03e-16	0.288494	0.419	0.227	1.92e-12	Ccr7+DC
Osbpl8	1.62e-16	0.293943	0.358	0.185	3.01e-12	Ccr7+DC
Phf11b	1.7e-16	0.338135	0.311	0.155	3.17e-12	Ccr7+DC
Slc6a6	4.37e-16	0.395642	0.587	0.394	8.15e-12	Ccr7+DC
Rasa4	7.43e-16	0.296688	0.314	0.156	1.38e-11	Ccr7+DC
Prpf38b	8.92e-16	0.348903	0.413	0.231	1.66e-11	Ccr7+DC
Fdps	1.18e-15	0.281373	0.375	0.204	2.2e-11	Ccr7+DC
Sp140	1.54e-15	0.427733	0.353	0.196	2.88e-11	Ccr7+DC
Eif4b	1.97e-15	0.285408	0.501	0.314	3.66e-11	Ccr7+DC
Slc7a11	2.26e-15	0.519457	0.342	0.185	4.21e-11	Ccr7+DC
Nsmce1	2.34e-15	0.266163	0.264	0.124	4.36e-11	Ccr7+DC
Arhgap30	5.91e-15	0.329285	0.609	0.409	1.1e-10	Ccr7+DC
Runx3	1.21e-14	0.323332	0.471	0.283	2.25e-10	Ccr7+DC
Nfkbia	1.38e-14	0.367643	0.898	0.758	2.56e-10	Ccr7+DC
Vcp	1.72e-14	0.330913	0.678	0.497	3.21e-10	Ccr7+DC
Sdf4	1.74e-14	0.295559	0.57	0.376	3.24e-10	Ccr7+DC
mt-Atp8	2.17e-14	0.255174	0.972	0.923	4.05e-10	Ccr7+DC
S100a11	2.39e-14	0.286519	0.882	0.78	4.45e-10	Ccr7+DC
Ensa	2.41e-14	0.255245	0.355	0.19	4.49e-10	Ccr7+DC
Dock10	2.71e-14	0.346377	0.617	0.414	5.06e-10	Ccr7+DC
Tspo	4.45e-14	0.483731	0.793	0.68	8.3e-10	Ccr7+DC
Nfya	5.55e-14	0.252681	0.262	0.127	1.03e-09	Ccr7+DC
Ehd1	1.16e-13	0.26518	0.504	0.32	2.16e-09	Ccr7+DC
Hmg20b	1.24e-13	0.265112	0.333	0.182	2.31e-09	Ccr7+DC
Anxa2	1.53e-13	0.328713	0.887	0.817	2.85e-09	Ccr7+DC
Arhgap45	1.65e-13	0.279848	0.658	0.457	3.08e-09	Ccr7+DC
Ddx17	2.08e-13	0.255705	0.518	0.326	3.89e-09	Ccr7+DC
Sod1	4.66e-13	0.311053	0.532	0.345	8.7e-09	Ccr7+DC
Med13l	7.11e-13	0.295929	0.369	0.214	1.32e-08	Ccr7+DC
Cdc42ep3	7.85e-13	0.265931	0.375	0.214	1.46e-08	Ccr7+DC
Ubxn1	1.21e-12	0.297562	0.678	0.483	2.25e-08	Ccr7+DC
Tob2	1.25e-12	0.302307	0.449	0.279	2.32e-08	Ccr7+DC
Polr2e	1.55e-12	0.271626	0.449	0.278	2.9e-08	Ccr7+DC
mt-Nd5	1.56e-12	0.292987	0.815	0.667	2.91e-08	Ccr7+DC
Use1	2.27e-12	0.29291	0.501	0.324	4.23e-08	Ccr7+DC
Grb2	2.58e-12	0.284787	0.686	0.501	4.8e-08	Ccr7+DC
1810058I24Rik	3.81e-12	0.287252	0.559	0.386	7.1e-08	Ccr7+DC
Gls	7.39e-12	0.271032	0.463	0.287	1.38e-07	Ccr7+DC
Myl12a	1.34e-11	0.297989	0.821	0.728	2.49e-07	Ccr7+DC
Trip12	1.47e-11	0.252404	0.386	0.23	2.75e-07	Ccr7+DC
Eif3c	1.9e-11	0.286355	0.612	0.439	3.55e-07	Ccr7+DC
Ncf1	2.66e-11	0.297149	0.579	0.405	4.96e-07	Ccr7+DC
Trafd1	3.45e-11	0.267157	0.438	0.279	6.43e-07	Ccr7+DC
Asap1	4.12e-11	0.281418	0.402	0.247	7.68e-07	Ccr7+DC
Cyfip1	6.3e-11	0.254482	0.444	0.283	1.17e-06	Ccr7+DC
Fam129a	9.37e-11	0.261041	0.463	0.299	1.75e-06	Ccr7+DC
Slc3a2	1.18e-10	0.254622	0.691	0.522	2.2e-06	Ccr7+DC
Pcbp2	1.37e-10	0.265352	0.788	0.648	2.56e-06	Ccr7+DC
2810474O19Rik	3.18e-10	0.283531	0.361	0.221	5.92e-06	Ccr7+DC
Anxa7	3.44e-10	0.280868	0.421	0.27	6.41e-06	Ccr7+DC
Nubp1	5.03e-10	0.255472	0.311	0.185	9.37e-06	Ccr7+DC
Spop	8.15e-10	0.261558	0.444	0.296	1.52e-05	Ccr7+DC
Naxe	2.44e-09	0.349092	0.328	0.206	4.54e-05	Ccr7+DC
Hist1h1c	1.43e-08	0.402876	0.342	0.215	0.000265858	Ccr7+DC
Rnaset2a	2.79e-08	0.462125	0.496	0.386	0.000520037	Ccr7+DC
Ranbp2	5.84e-08	0.337279	0.303	0.192	0.00108927	Ccr7+DC
Gsto1	4.7e-06	0.258027	0.424	0.314	0.0876848	Ccr7+DC
Hspe1	4.73e-06	0.270069	0.736	0.637	0.0882477	Ccr7+DC
Isg15	0.000287205	0.49101	0.311	0.234	1	Ccr7+DC
Cdkn1a	0.000447775	0.269512	0.785	0.702	1	Ccr7+DC
Atp2b1	0.000580308	0.25787	0.664	0.569	1	Ccr7+DC
Ly6d	0	3.5217	0.959	0.009	0	pDC
Siglech	0	3.18971	0.996	0.007	0	pDC
Cox6a2	0	2.99088	0.914	0.008	0	pDC
Klk1	0	2.60954	0.728	0	0	pDC
Ccr9	0	2.37321	0.896	0.009	0	pDC
Tcf4	0	2.2924	0.966	0.15	0	pDC
Iglc3	0	2.28053	0.847	0.004	0	pDC
Ly6a	0	2.26208	0.78	0.062	0	pDC
Cd7	0	1.90068	0.836	0.035	0	pDC
Atp1b1	0	1.90044	0.817	0.004	0	pDC
Spib	0	1.89384	0.791	0.015	0	pDC
Runx2	0	1.64013	0.817	0.098	0	pDC
Ptprcap	0	1.61601	0.75	0.027	0	pDC
Cd300c	0	1.57707	0.772	0.011	0	pDC
Cd8b1	0	1.5583	0.433	0.005	0	pDC
Tsc22d1	0	1.49431	0.69	0.063	0	pDC
Gpr171	0	1.48837	0.728	0.062	0	pDC
Pacsin1	0	1.4882	0.731	0.006	0	pDC
Lag3	0	1.48723	0.72	0.019	0	pDC
Blnk	0	1.42863	0.716	0.041	0	pDC
Gm21762	0	1.40848	0.612	0.001	0	pDC
Smim5	0	1.35537	0.631	0.021	0	pDC
Mzb1	0	1.35032	0.567	0.004	0	pDC
Bcl11a	0	1.27197	0.649	0.053	0	pDC
Upb1	0	1.24253	0.642	0.027	0	pDC
Fcrla	0	1.21212	0.56	0.01	0	pDC
Cd4	0	1.20802	0.474	0.009	0	pDC
Rpgrip1	0	1.1939	0.522	0.005	0	pDC
Sla2	0	1.16409	0.549	0.003	0	pDC
2021-09-01	0	1.14546	0.578	0.018	0	pDC
Lefty1	0	1.09066	0.575	0.008	0	pDC
Sh3bgr	0	1.08574	0.481	0	0	pDC
Lrp8	0	1.07186	0.519	0.016	0	pDC
Cd8a	0	1.05863	0.313	0.007	0	pDC
Traf4	0	1.04359	0.5	0.019	0	pDC
Klra17	0	0.969691	0.451	0.008	0	pDC
Dntt	0	0.955367	0.388	0.001	0	pDC
Atp2a1	0	0.921296	0.455	0.001	0	pDC
Prkca	0	0.913325	0.47	0.019	0	pDC
Mctp2	0	0.907665	0.466	0.007	0	pDC
Pgam2	0	0.89741	0.261	0	0	pDC
Gm30211	0	0.804405	0.254	0.002	0	pDC
Ppp1r16b	0	0.798245	0.362	0.014	0	pDC
Ablim1	0	0.797672	0.377	0.012	0	pDC
Ptprf	0	0.77883	0.366	0.003	0	pDC
Cxxc5	0	0.77458	0.396	0.008	0	pDC
Klk1b27	0	0.768243	0.295	0	0	pDC
Paqr5	0	0.759187	0.373	0.002	0	pDC
Cdh5	0	0.754982	0.325	0.001	0	pDC
Slco4a1	0	0.753048	0.31	0.003	0	pDC
Pdzd4	0	0.724394	0.358	0.005	0	pDC
Cmah	0	0.699939	0.366	0.008	0	pDC
Carmil1	0	0.665441	0.366	0.014	0	pDC
Jakmip1	0	0.637149	0.284	0.004	0	pDC
Spns3	0	0.620202	0.287	0.008	0	pDC
Tmem229b	2.59e-307	1.22114	0.657	0.063	4.82e-303	pDC
Rell1	4.95e-297	1.47332	0.761	0.095	9.22e-293	pDC
Tex2	2.79e-286	1.07432	0.545	0.044	5.19e-282	pDC
Tubgcp5	1.2e-283	0.790042	0.414	0.024	2.24e-279	pDC
Ptprs	2.34e-283	1.26806	0.731	0.088	4.36e-279	pDC
Adam11	4.37e-283	0.573089	0.31	0.012	8.14e-279	pDC
Prr5	1.13e-282	0.514692	0.261	0.008	2.1e-278	pDC
Klrd1	4.68e-258	1.08658	0.631	0.065	8.72e-254	pDC
Sell	5.46e-257	1.53711	0.888	0.153	1.02e-252	pDC
Cyb561a3	6.56e-253	0.986207	0.53	0.049	1.22e-248	pDC
Ighm	5e-251	1.85369	0.963	0.222	9.32e-247	pDC
Gimap6	3.73e-239	0.653575	0.306	0.014	6.95e-235	pDC
Kmo	5.99e-221	0.914081	0.53	0.055	1.12e-216	pDC
Dnajc7	9.06e-218	1.70308	0.94	0.255	1.69e-213	pDC
Ccnd1	2.76e-213	1.2869	0.642	0.085	5.14e-209	pDC
Irf8	1.04e-211	2.14026	0.996	0.349	1.94e-207	pDC
Igkc	2.56e-202	1.62092	0.396	0.032	4.78e-198	pDC
St8sia4	2.57e-200	1.35976	0.806	0.166	4.79e-196	pDC
Fam214a	6.32e-200	0.729233	0.358	0.026	1.18e-195	pDC
Cd209d	1.04e-199	0.903356	0.377	0.028	1.95e-195	pDC
Them6	5.03e-196	0.860047	0.448	0.043	9.37e-192	pDC
Bst2	4.19e-195	2.64063	1	0.488	7.81e-191	pDC
Ccl4	1.75e-194	2.3923	0.817	0.164	3.26e-190	pDC
Epha2	2.86e-194	0.573884	0.295	0.017	5.34e-190	pDC
Srgap3	3.15e-194	0.624114	0.317	0.021	5.88e-190	pDC
Pafah1b3	3.1e-193	1.05563	0.623	0.093	5.78e-189	pDC
Adpgk	8.79e-192	0.969072	0.578	0.077	1.64e-187	pDC
Phc1	1.28e-191	0.583178	0.31	0.02	2.39e-187	pDC
Arhgap27os2	6.4e-191	0.694003	0.358	0.027	1.19e-186	pDC
Satb1	1.29e-186	0.791193	0.407	0.037	2.41e-182	pDC
Jaml	1.87e-184	1.07576	0.604	0.088	3.48e-180	pDC
Lair1	7.71e-181	1.39994	0.881	0.221	1.44e-176	pDC
Cd69	2.58e-179	0.984398	0.485	0.056	4.82e-175	pDC
Fyn	3.81e-178	1.33646	0.821	0.188	7.11e-174	pDC
Rabgap1l	5.12e-178	0.832281	0.489	0.058	9.55e-174	pDC
Acap1	2.72e-169	0.580906	0.313	0.023	5.07e-165	pDC
Abhd17b	6.61e-169	1.21272	0.679	0.128	1.23e-164	pDC
Sema4b	1e-166	0.591791	0.302	0.022	1.87e-162	pDC
Bcr	1.91e-166	0.743227	0.388	0.038	3.56e-162	pDC
Tspan13	9.57e-166	1.40618	0.925	0.303	1.78e-161	pDC
Ets1	1.54e-164	0.810457	0.444	0.049	2.87e-160	pDC
Ctsl	5.37e-163	1.51474	0.948	0.349	1e-158	pDC
Pltp	1.05e-162	1.41834	0.866	0.231	1.95e-158	pDC
Trp53i11	7.62e-161	0.532475	0.254	0.016	1.42e-156	pDC
P2ry14	1.54e-159	0.926188	0.522	0.075	2.87e-155	pDC
Sdc4	2.34e-158	0.936682	0.66	0.115	4.37e-154	pDC
Rnase6	7.29e-155	1.31597	0.884	0.262	1.36e-150	pDC
Rpl31	3.86e-150	1.34532	0.993	0.781	7.19e-146	pDC
P2ry10	1.56e-147	0.893997	0.534	0.082	2.91e-143	pDC
Spint2	1.92e-146	0.75132	0.47	0.063	3.57e-142	pDC
Clec10a	3.08e-145	0.915267	0.537	0.083	5.74e-141	pDC
Hmgn3	1.46e-139	0.680085	0.377	0.043	2.72e-135	pDC
1700017B05Rik	1.22e-133	0.913294	0.519	0.086	2.27e-129	pDC
Nucb2	4.12e-133	1.05179	0.679	0.159	7.69e-129	pDC
Lifr	3.54e-131	0.651628	0.373	0.044	6.59e-127	pDC
Ptp4a3	1.17e-130	0.868585	0.522	0.089	2.17e-126	pDC
Il7r	7.15e-130	0.815031	0.444	0.063	1.33e-125	pDC
Cd72	2.75e-129	0.543175	0.332	0.035	5.13e-125	pDC
Ly6c2	8.9e-119	1.24819	0.899	0.289	1.66e-114	pDC
Apobec3	6.89e-118	1.02382	0.698	0.181	1.29e-113	pDC
Tbc1d8	1.24e-116	0.807758	0.571	0.113	2.31e-112	pDC
Lgals1	2.59e-116	1.40037	0.966	0.617	4.82e-112	pDC
Grn	9.48e-114	1.14983	0.963	0.606	1.77e-109	pDC
Mvb12a	5.64e-113	1.10741	0.739	0.235	1.05e-108	pDC
Itpr3	3.41e-112	0.488288	0.261	0.025	6.36e-108	pDC
Slc41a2	1.79e-109	0.525618	0.28	0.03	3.33e-105	pDC
Gpr18	3.57e-106	0.547759	0.28	0.03	6.66e-102	pDC
BC147527	7.36e-106	0.486952	0.265	0.027	1.37e-101	pDC
Ppia	1.56e-105	0.816366	0.996	0.947	2.91e-101	pDC
Snx5	8.94e-104	1.1831	0.851	0.375	1.67e-99	pDC
Bmyc	3.55e-103	0.760055	0.511	0.104	6.61e-99	pDC
Selplg	4.33e-103	1.09466	0.951	0.598	8.06e-99	pDC
Cnp	4.44e-103	0.752802	0.485	0.095	8.27e-99	pDC
Rac2	1.29e-102	1.10131	0.929	0.537	2.41e-98	pDC
H2-Q7	4.1e-102	1.26893	0.765	0.274	7.64e-98	pDC
Gm5547	6.48e-101	0.713097	0.451	0.08	1.21e-96	pDC
H2-Oa	1.49e-100	0.601164	0.384	0.059	2.77e-96	pDC
Ppfia4	1.29e-97	0.915373	0.619	0.167	2.41e-93	pDC
Khk	2.99e-96	0.809764	0.489	0.102	5.58e-92	pDC
Ripor2	3.26e-96	0.577939	0.358	0.054	6.07e-92	pDC
Fam43a	5.07e-95	0.687673	0.358	0.054	9.44e-91	pDC
Sub1	7.11e-95	0.991564	0.985	0.793	1.33e-90	pDC
Fam3c	1.97e-94	0.721306	0.451	0.088	3.68e-90	pDC
Mef2c	3.31e-94	0.943222	0.687	0.202	6.17e-90	pDC
Card11	4.3e-94	0.702054	0.478	0.097	8.01e-90	pDC
Tifa	7.71e-94	0.832929	0.522	0.118	1.44e-89	pDC
Herpud1	4.42e-93	1.08801	0.769	0.278	8.24e-89	pDC
Snn	1.6e-92	0.489443	0.265	0.031	2.97e-88	pDC
Cd37	1.38e-91	0.856778	0.623	0.172	2.57e-87	pDC
Pgls	2.13e-91	1.04648	0.899	0.509	3.96e-87	pDC
Serinc3	2.62e-90	0.881317	0.978	0.625	4.88e-86	pDC
Galk1	5.62e-90	0.544967	0.347	0.055	1.05e-85	pDC
Gnas	6.48e-90	0.937773	0.944	0.706	1.21e-85	pDC
mt-Co3	2.3e-88	0.560253	1	0.979	4.28e-84	pDC
mt-Atp8	2.31e-88	0.673785	1	0.922	4.3e-84	pDC
mt-Co1	7.36e-87	0.551456	1	0.992	1.37e-82	pDC
Ifnar1	1.12e-86	0.828514	0.604	0.169	2.09e-82	pDC
Pde7a	3.29e-86	0.523335	0.306	0.044	6.14e-82	pDC
mt-Co2	4.93e-86	0.511985	1	0.982	9.19e-82	pDC
Rai1	8.61e-86	0.597025	0.407	0.077	1.6e-81	pDC
Rilpl2	1.06e-85	1.06198	0.843	0.383	1.97e-81	pDC
Ldhb	1.57e-85	0.580035	0.313	0.046	2.92e-81	pDC
R3hdm4	4.2e-85	0.843144	0.683	0.225	7.84e-81	pDC
Clec9a	1.09e-84	0.564114	0.302	0.044	2.04e-80	pDC
mt-Nd4l	1.98e-84	0.824773	0.993	0.799	3.7e-80	pDC
Hsd11b1	2.85e-84	0.592541	0.34	0.054	5.31e-80	pDC
Pld4	6.13e-84	0.948385	0.944	0.55	1.14e-79	pDC
Eepd1	1.09e-83	0.65119	0.437	0.09	2.02e-79	pDC
Pml	1.82e-81	0.566613	0.284	0.04	3.4e-77	pDC
Gapt	2.35e-81	0.572586	0.34	0.057	4.39e-77	pDC
Dirc2	4.48e-81	0.72365	0.489	0.116	8.36e-77	pDC
mt-Nd5	1.28e-80	0.875517	0.97	0.665	2.39e-76	pDC
Rnaset2b	2.55e-80	0.951008	0.746	0.301	4.75e-76	pDC
Csf2rb2	3.69e-80	0.882847	0.549	0.154	6.87e-76	pDC
Smim24	3.87e-79	0.566741	0.354	0.064	7.22e-75	pDC
Sms	5.01e-79	0.754474	0.534	0.142	9.33e-75	pDC
Slc44a2	2.03e-78	0.766501	0.653	0.203	3.78e-74	pDC
Ap1ar	2.32e-78	0.595046	0.325	0.054	4.32e-74	pDC
Tnfrsf13b	1.02e-76	0.684304	0.459	0.107	1.9e-72	pDC
Snx18	1.73e-76	0.877648	0.72	0.265	3.23e-72	pDC
Lpgat1	3.35e-76	0.697336	0.403	0.086	6.24e-72	pDC
Fam46c	3.87e-75	0.859775	0.485	0.123	7.21e-71	pDC
Ly6e	1.47e-74	0.747372	1	0.782	2.74e-70	pDC
Serinc5	7.74e-74	0.486353	0.257	0.036	1.44e-69	pDC
Zmiz2	1.15e-73	0.744961	0.608	0.191	2.14e-69	pDC
Cdip1	1.97e-73	0.606239	0.377	0.076	3.66e-69	pDC
Mpeg1	1.06e-72	0.776542	0.981	0.713	1.98e-68	pDC
Fdps	1.14e-72	0.971109	0.608	0.2	2.12e-68	pDC
Rps20	5.18e-71	0.478262	1	0.984	9.66e-67	pDC
Smim14	1.35e-70	0.799096	0.735	0.297	2.51e-66	pDC
Atp2b4	4.38e-70	0.535567	0.261	0.039	8.17e-66	pDC
mt-Cytb	1.58e-68	0.575787	1	0.946	2.95e-64	pDC
Serp1	1.81e-68	0.794691	0.933	0.628	3.37e-64	pDC
Dclre1c	4.57e-68	0.562138	0.362	0.075	8.51e-64	pDC
Flt3	3.09e-67	0.581363	0.403	0.09	5.75e-63	pDC
Tcf12	2.09e-66	0.535265	0.332	0.065	3.89e-62	pDC
Pkig	1.2e-65	0.746635	0.619	0.22	2.24e-61	pDC
Scimp	2.09e-65	0.720653	0.522	0.156	3.89e-61	pDC
Man2a2	3.33e-65	0.623366	0.444	0.114	6.21e-61	pDC
Ifnar2	4.36e-65	0.798131	0.769	0.354	8.13e-61	pDC
Calcoco1	8.58e-65	0.569669	0.269	0.044	1.6e-60	pDC
Sec24d	1.53e-64	0.492331	0.287	0.051	2.86e-60	pDC
Atp2a3	4.76e-62	0.514449	0.313	0.061	8.88e-58	pDC
Tagap	4.98e-62	0.566356	0.332	0.068	9.29e-58	pDC
Slc27a1	2.22e-61	0.440202	0.28	0.05	4.14e-57	pDC
Pmepa1	2.74e-61	0.688929	0.466	0.128	5.11e-57	pDC
Ly86	3.23e-61	0.755807	0.899	0.482	6.02e-57	pDC
Slc38a1	4.83e-61	0.788219	0.631	0.24	9.01e-57	pDC
Dctn6	1.02e-60	0.6993	0.496	0.152	1.9e-56	pDC
Cirbp	1.3e-60	0.675588	0.545	0.176	2.42e-56	pDC
Hivep3	1.3e-60	0.613203	0.429	0.11	2.42e-56	pDC
Plekhm3	1.63e-60	0.59962	0.481	0.139	3.03e-56	pDC
Rps6ka1	6.39e-59	0.71564	0.56	0.19	1.19e-54	pDC
Smad7	8.43e-59	0.587864	0.396	0.098	1.57e-54	pDC
Coro2a	5.99e-58	0.627327	0.455	0.131	1.12e-53	pDC
Irf2bp2	4.37e-57	0.757044	0.851	0.466	8.15e-53	pDC
Gtf2i	5.47e-57	0.468306	0.313	0.066	1.02e-52	pDC
Zbtb20	3.48e-56	0.540292	0.396	0.1	6.48e-52	pDC
Rpl13a	4.61e-56	0.553103	0.978	0.9	8.6e-52	pDC
Pip5k1c	6.8e-56	0.705498	0.604	0.232	1.27e-51	pDC
Atp13a2	2.32e-55	0.662461	0.582	0.211	4.33e-51	pDC
Adam19	4.77e-55	0.505894	0.28	0.055	8.9e-51	pDC
Unc93b1	1.13e-54	0.694849	0.907	0.595	2.1e-50	pDC
Cd180	1.65e-54	0.564086	0.455	0.133	3.08e-50	pDC
Npc1	3.22e-54	0.603888	0.504	0.16	6.01e-50	pDC
Sec61b	2.34e-53	0.559851	0.989	0.837	4.37e-49	pDC
Hmgn1	5.09e-53	0.650024	0.556	0.2	9.48e-49	pDC
Snx9	3.69e-52	0.610998	0.485	0.158	6.87e-48	pDC
Ivns1abp	1.54e-51	0.653963	0.563	0.209	2.87e-47	pDC
Inpp4a	3.56e-51	0.438191	0.34	0.081	6.64e-47	pDC
Rnf187	6.14e-51	0.878436	0.563	0.231	1.14e-46	pDC
mt-Atp6	6.96e-51	0.433795	1	0.956	1.3e-46	pDC
Bloc1s2	7.44e-51	0.65313	0.522	0.189	1.39e-46	pDC
Foxp1	2.96e-50	0.732724	0.66	0.289	5.51e-46	pDC
Txndc5	5.99e-50	0.617238	0.414	0.124	1.12e-45	pDC
Ncf1	6.76e-50	0.798919	0.765	0.402	1.26e-45	pDC
Pkp3	1.09e-49	0.459167	0.272	0.057	2.03e-45	pDC
H2-T23	1.99e-49	0.701051	0.866	0.541	3.7e-45	pDC
Ctsh	2.2e-49	0.645383	0.914	0.645	4.1e-45	pDC
Runx3	3.55e-49	0.658119	0.66	0.28	6.61e-45	pDC
Fam241a	7.82e-49	0.481692	0.325	0.079	1.46e-44	pDC
Rpl10-ps3	1.18e-48	0.486046	0.985	0.918	2.21e-44	pDC
Abhd17a	2.58e-48	0.637671	0.459	0.153	4.81e-44	pDC
Cyth4	8.41e-48	0.679141	0.772	0.433	1.57e-43	pDC
Dap	9.59e-48	0.684239	0.601	0.248	1.79e-43	pDC
Gng10	1.26e-47	0.660994	0.78	0.398	2.34e-43	pDC
Rgs10	2.04e-47	0.743447	0.694	0.343	3.81e-43	pDC
Rpl19	2.26e-47	0.404321	1	0.958	4.22e-43	pDC
Cd47	2.72e-47	0.582415	0.925	0.747	5.07e-43	pDC
Polr3gl	6.22e-47	0.443473	0.332	0.084	1.16e-42	pDC
Syngr2	1.41e-46	0.580874	0.869	0.541	2.63e-42	pDC
Hmgb1	1.58e-46	0.693388	0.84	0.56	2.94e-42	pDC
Tagln2	1.73e-46	0.627214	0.959	0.75	3.22e-42	pDC
Malat1	1.22e-45	0.492276	0.989	0.923	2.28e-41	pDC
Prkcb	6.38e-45	0.568573	0.515	0.179	1.19e-40	pDC
Kctd12	7.56e-45	0.67274	0.761	0.403	1.41e-40	pDC
mt-Nd1	1.36e-44	0.441535	1	0.931	2.53e-40	pDC
Rps11	1.05e-43	0.349223	1	0.977	1.96e-39	pDC
Nek6	1.33e-43	0.48603	0.31	0.08	2.47e-39	pDC
H2-K1	1.85e-43	0.496442	0.996	0.922	3.46e-39	pDC
Sec11c	1.97e-43	0.624499	0.836	0.54	3.68e-39	pDC
Scap	1.11e-42	0.389812	0.287	0.069	2.06e-38	pDC
Adk	7.76e-42	0.419387	0.261	0.06	1.45e-37	pDC
Tubb2a	7.76e-42	0.551514	0.377	0.113	1.45e-37	pDC
Cyfip2	1.09e-41	0.411072	0.437	0.136	2.04e-37	pDC
Rcsd1	3e-41	0.431511	0.287	0.071	5.59e-37	pDC
Evi2a	6.59e-41	0.66993	0.597	0.271	1.23e-36	pDC
Bcl7c	8.65e-41	0.450212	0.377	0.116	1.61e-36	pDC
Map3k1	1.38e-40	0.506018	0.537	0.212	2.58e-36	pDC
Fgfr1op2	2e-40	0.572387	0.597	0.272	3.73e-36	pDC
Kmt2e	2.41e-40	0.598323	0.716	0.375	4.49e-36	pDC
Ppm1h	4.44e-40	0.507022	0.418	0.137	8.28e-36	pDC
Mbnl1	5.78e-40	0.624301	0.84	0.533	1.08e-35	pDC
Med10	7.42e-40	0.563226	0.493	0.195	1.38e-35	pDC
Selenow	1.04e-39	0.613509	0.828	0.552	1.94e-35	pDC
Stk17b	1.8e-39	0.555489	0.914	0.63	3.36e-35	pDC
Ctso	3.54e-39	0.354841	0.257	0.061	6.6e-35	pDC
Itpr1	9.77e-39	0.524057	0.369	0.117	1.82e-34	pDC
Oaz1	1.05e-38	0.391744	0.985	0.911	1.95e-34	pDC
Grasp	1.29e-38	0.603297	0.328	0.094	2.41e-34	pDC
H13	1.51e-38	0.64397	0.757	0.454	2.81e-34	pDC
Dnajc13	2.03e-38	0.522297	0.358	0.111	3.79e-34	pDC
Slamf9	3.85e-38	0.695423	0.478	0.183	7.18e-34	pDC
Txnip	4.05e-38	0.499676	0.493	0.182	7.55e-34	pDC
Stx7	6.45e-38	0.58047	0.675	0.347	1.2e-33	pDC
Ech1	2.04e-37	0.586832	0.567	0.258	3.81e-33	pDC
Sp140	2.11e-37	0.529182	0.489	0.194	3.94e-33	pDC
H2-Q4	4.36e-37	0.606186	0.549	0.238	8.14e-33	pDC
Cd164	8.52e-37	0.477427	0.668	0.308	1.59e-32	pDC
Ptms	8.61e-37	0.554825	0.888	0.537	1.6e-32	pDC
I830077J02Rik	1.61e-36	0.466317	0.399	0.134	3e-32	pDC
Tyrobp	3.05e-36	0.382343	1	0.975	5.69e-32	pDC
Manf	3.23e-36	0.620743	0.743	0.432	6.02e-32	pDC
mt-Nd4	6.04e-36	0.377603	0.989	0.908	1.13e-31	pDC
Krtcap2	9.4e-36	0.541379	0.825	0.52	1.75e-31	pDC
Sik1	1.42e-35	0.47886	0.47	0.178	2.65e-31	pDC
Rpl18a	1.76e-35	0.356688	1	0.962	3.29e-31	pDC
Il21r	3.29e-35	0.468518	0.276	0.074	6.13e-31	pDC
Zfp36l1	5.77e-35	0.447838	0.59	0.252	1.08e-30	pDC
Uvrag	9.02e-35	0.54356	0.522	0.225	1.68e-30	pDC
Rpl30	1.08e-34	0.300255	1	0.983	2.02e-30	pDC
Ppdpf	2.09e-34	0.501861	0.627	0.301	3.9e-30	pDC
Tmed3	2.35e-34	0.532038	0.653	0.334	4.38e-30	pDC
Spcs2	2.41e-34	0.544604	0.75	0.453	4.49e-30	pDC
Rps3a1	3.13e-34	0.292574	1	0.981	5.83e-30	pDC
Srsf5	4.4e-34	0.521005	0.91	0.66	8.2e-30	pDC
Slf2	4.54e-34	0.436893	0.287	0.082	8.47e-30	pDC
Edem2	5.85e-34	0.470877	0.396	0.146	1.09e-29	pDC
Tram1	7.68e-34	0.541284	0.627	0.316	1.43e-29	pDC
Fyb	1.16e-33	0.444305	0.81	0.428	2.16e-29	pDC
Rnaset2a	1.66e-33	0.573943	0.687	0.382	3.1e-29	pDC
Hnrnpa2b1	1.86e-33	0.466917	0.948	0.753	3.47e-29	pDC
Plac8	3.16e-33	0.35995	0.985	0.506	5.88e-29	pDC
Cdkn2d	3.17e-33	0.480155	0.511	0.208	5.91e-29	pDC
Atxn7l3b	4.21e-33	0.535295	0.582	0.28	7.84e-29	pDC
Fam174a	7.76e-33	0.535546	0.687	0.369	1.45e-28	pDC
Rps4x	3e-32	0.319915	0.996	0.963	5.59e-28	pDC
Rnf167	4.86e-32	0.415087	0.287	0.085	9.05e-28	pDC
Saraf	7.55e-32	0.507025	0.537	0.247	1.41e-27	pDC
Psme1	1.28e-31	0.444176	0.925	0.683	2.39e-27	pDC
Ybx3	1.58e-31	0.504454	0.433	0.172	2.95e-27	pDC
Smc6	1.64e-31	0.551242	0.511	0.226	3.06e-27	pDC
Elmsan1	2.1e-31	0.453999	0.377	0.135	3.92e-27	pDC
Sec61g	2.94e-31	0.416571	0.974	0.852	5.48e-27	pDC
Rasgrp2	3.29e-31	0.365296	0.582	0.249	6.14e-27	pDC
Rpl36al	4.85e-31	0.382313	0.966	0.882	9.04e-27	pDC
Mgat1	6.61e-31	0.54294	0.448	0.189	1.23e-26	pDC
Hnrnpl	8.36e-31	0.497371	0.754	0.448	1.56e-26	pDC
Ctsb	1.48e-30	0.309464	0.985	0.854	2.76e-26	pDC
mt-Nd2	1.74e-30	0.339322	0.978	0.893	3.25e-26	pDC
Man1c1	1.85e-30	0.431632	0.31	0.1	3.45e-26	pDC
Arhgap17	4.13e-30	0.505368	0.526	0.244	7.7e-26	pDC
AI467606	1.23e-29	0.397942	0.317	0.104	2.3e-25	pDC
Selenos	1.34e-29	0.531719	0.709	0.431	2.5e-25	pDC
Cldnd1	1.82e-29	0.4742	0.392	0.151	3.4e-25	pDC
Plp2	1.91e-29	0.509542	0.56	0.279	3.57e-25	pDC
Xbp1	1.95e-29	0.567342	0.757	0.488	3.63e-25	pDC
Slc25a12	2.34e-29	0.39408	0.284	0.089	4.36e-25	pDC
Ergic1	5.16e-29	0.405071	0.291	0.094	9.61e-25	pDC
Hnrnpa1	8.31e-29	0.509418	0.701	0.419	1.55e-24	pDC
Rps27	9.82e-29	0.315882	0.996	0.975	1.83e-24	pDC
Rps15a	1.74e-28	0.300698	0.989	0.967	3.24e-24	pDC
Trim11	2.06e-28	0.397559	0.265	0.08	3.84e-24	pDC
H3f3b	2.85e-28	0.326067	0.993	0.959	5.32e-24	pDC
Bex3	2.88e-28	0.364898	0.302	0.099	5.37e-24	pDC
Rps16	3.1e-28	0.266422	1	0.981	5.78e-24	pDC
Cops4	4.96e-28	0.404425	0.358	0.133	9.25e-24	pDC
Tsc22d3	6.71e-28	0.488041	0.642	0.335	1.25e-23	pDC
Trim12a	7.12e-28	0.422905	0.291	0.094	1.33e-23	pDC
Clec12a	9.37e-28	0.520335	0.586	0.305	1.75e-23	pDC
Tmem63a	1.94e-27	0.416688	0.265	0.082	3.61e-23	pDC
Cd82	2.15e-27	0.595137	0.414	0.174	4.01e-23	pDC
Wnk1	2.66e-27	0.494264	0.649	0.37	4.96e-23	pDC
Vars	2.84e-27	0.379553	0.354	0.133	5.29e-23	pDC
Tmed9	3.07e-27	0.454697	0.668	0.389	5.72e-23	pDC
Irf1	3.39e-27	0.401303	0.604	0.297	6.31e-23	pDC
Vps37b	4.12e-27	0.452148	0.429	0.177	7.67e-23	pDC
Svbp	4.46e-27	0.521984	0.44	0.196	8.32e-23	pDC
Atp6v1d	1.34e-26	0.44758	0.56	0.284	2.51e-22	pDC
Hnrnpul1	1.83e-26	0.48688	0.511	0.255	3.42e-22	pDC
Tomm20	3.18e-26	0.43531	0.772	0.512	5.94e-22	pDC
Arid5a	3.43e-26	0.489736	0.459	0.207	6.4e-22	pDC
Trappc5	7.55e-26	0.431839	0.407	0.173	1.41e-21	pDC
Trim30a	1.06e-25	0.491456	0.519	0.251	1.97e-21	pDC
Dennd4a	1.29e-25	0.507881	0.713	0.43	2.4e-21	pDC
Rpl11	1.35e-25	0.266133	0.996	0.951	2.51e-21	pDC
Clcn3	1.64e-25	0.389034	0.295	0.102	3.05e-21	pDC
pDCd4	1.75e-25	0.316124	0.299	0.101	3.27e-21	pDC
H2afy	1.86e-25	0.426029	0.821	0.544	3.46e-21	pDC
Rpl21	2.32e-25	0.301112	0.981	0.917	4.33e-21	pDC
Elf1	3.01e-25	0.468279	0.41	0.18	5.62e-21	pDC
Alkbh1	3.03e-25	0.421298	0.332	0.125	5.66e-21	pDC
Rpl9-ps6	3.19e-25	0.320674	0.989	0.915	5.94e-21	pDC
Emp3	3.88e-25	0.475723	0.922	0.741	7.24e-21	pDC
Chd2	5.44e-25	0.370237	0.317	0.115	1.01e-20	pDC
Anp32e	6.79e-25	0.465485	0.489	0.235	1.27e-20	pDC
Bmp2k	6.99e-25	0.389426	0.343	0.133	1.3e-20	pDC
Mef2d	1.05e-24	0.365277	0.556	0.272	1.96e-20	pDC
Mettl23	1.11e-24	0.440938	0.47	0.23	2.07e-20	pDC
Ptpn6	2.31e-24	0.454572	0.799	0.563	4.3e-20	pDC
Uchl3	2.34e-24	0.369155	0.351	0.139	4.35e-20	pDC
H2-Q6	2.99e-24	0.612524	0.451	0.214	5.57e-20	pDC
Gng2	3.9e-24	0.442476	0.463	0.22	7.27e-20	pDC
Man1a2	4.79e-24	0.339718	0.265	0.088	8.94e-20	pDC
Arpc5l	4.98e-24	0.464528	0.433	0.203	9.28e-20	pDC
Slc3a2	5.27e-24	0.534732	0.746	0.522	9.83e-20	pDC
Stt3b	6.1e-24	0.467215	0.437	0.205	1.14e-19	pDC
Fus	8.35e-24	0.418611	0.81	0.56	1.56e-19	pDC
Cd200	9.87e-24	0.34568	0.254	0.081	1.84e-19	pDC
Jmjd1c	1.03e-23	0.408075	0.418	0.188	1.92e-19	pDC
Tmem123	2.47e-23	0.310902	0.455	0.214	4.6e-19	pDC
Tmem59	2.77e-23	0.474202	0.679	0.434	5.17e-19	pDC
Acsl1	2.8e-23	0.339762	0.272	0.094	5.21e-19	pDC
Pole4	2.82e-23	0.41064	0.489	0.241	5.25e-19	pDC
2021-09-11	3.05e-23	0.397476	0.474	0.229	5.69e-19	pDC
Hvcn1	3.05e-23	0.403421	0.399	0.169	5.69e-19	pDC
Rcc2	3.51e-23	0.400317	0.34	0.136	6.54e-19	pDC
Arl2bp	4.01e-23	0.344908	0.272	0.096	7.48e-19	pDC
Plekha2	6.18e-23	0.408439	0.325	0.128	1.15e-18	pDC
Ppm1m	6.92e-23	0.415347	0.34	0.138	1.29e-18	pDC
Eml4	9.57e-23	0.33089	0.28	0.099	1.78e-18	pDC
Scpep1	1.03e-22	0.465176	0.534	0.286	1.93e-18	pDC
Ogt	1.07e-22	0.336933	0.354	0.142	2e-18	pDC
Fbl	1.08e-22	0.465555	0.582	0.339	2.02e-18	pDC
Gas7	1.13e-22	0.333639	0.272	0.095	2.11e-18	pDC
Nr2c2ap	1.68e-22	0.360541	0.295	0.11	3.13e-18	pDC
Etnk1	2.36e-22	0.356926	0.306	0.116	4.39e-18	pDC
Tom1	2.75e-22	0.29808	0.295	0.108	5.12e-18	pDC
Mlec	3.45e-22	0.413838	0.407	0.187	6.43e-18	pDC
Slc15a4	4.71e-22	0.423499	0.358	0.151	8.78e-18	pDC
Gm5617	5.75e-22	0.364073	0.358	0.15	1.07e-17	pDC
Cnot8	6.92e-22	0.372466	0.328	0.133	1.29e-17	pDC
Cnpy2	7.59e-22	0.382758	0.451	0.223	1.42e-17	pDC
Aaed1	9.65e-22	0.352552	0.276	0.1	1.8e-17	pDC
Ifi47	1.19e-21	0.340253	0.31	0.118	2.21e-17	pDC
Igsf8	1.76e-21	0.391596	0.366	0.161	3.29e-17	pDC
U2af1	2.36e-21	0.361325	0.694	0.422	4.39e-17	pDC
Lbh	3.18e-21	0.342592	0.407	0.184	5.93e-17	pDC
Fam107b	3.77e-21	0.358545	0.549	0.285	7.03e-17	pDC
Ywhaq	4.88e-21	0.467909	0.575	0.344	9.11e-17	pDC
Vamp2	7.24e-21	0.32862	0.328	0.135	1.35e-16	pDC
Selenot	8.68e-21	0.391684	0.578	0.333	1.62e-16	pDC
Sumo2	1.06e-20	0.389654	0.799	0.578	1.97e-16	pDC
Orai3	1.39e-20	0.357713	0.321	0.132	2.59e-16	pDC
Slc25a4	1.48e-20	0.43423	0.474	0.253	2.77e-16	pDC
Gng12	1.67e-20	0.410899	0.332	0.144	3.11e-16	pDC
Gpr146	2.42e-20	0.385115	0.261	0.097	4.5e-16	pDC
Son	3.27e-20	0.40094	0.813	0.607	6.11e-16	pDC
Cnbp	5.2e-20	0.362781	0.843	0.602	9.69e-16	pDC
Fam168b	5.6e-20	0.381267	0.429	0.211	1.04e-15	pDC
Cope	7.07e-20	0.404591	0.66	0.431	1.32e-15	pDC
Amfr	7.84e-20	0.36585	0.373	0.172	1.46e-15	pDC
Stk4	1.42e-19	0.363052	0.5	0.263	2.64e-15	pDC
Hnrnpa3	1.6e-19	0.315986	0.933	0.757	2.98e-15	pDC
Eef1g	2.19e-19	0.366058	0.75	0.517	4.09e-15	pDC
Ubl7	2.36e-19	0.324955	0.366	0.166	4.4e-15	pDC
AC149090.1	3.09e-19	0.366126	0.478	0.249	5.76e-15	pDC
Ttc14	4.93e-19	0.287706	0.336	0.144	9.19e-15	pDC
Gns	5.04e-19	0.357006	0.567	0.326	9.4e-15	pDC
Zmynd8	5.1e-19	0.324263	0.317	0.133	9.51e-15	pDC
Mrpl38	5.47e-19	0.40415	0.313	0.134	1.02e-14	pDC
Sec61a1	5.54e-19	0.424858	0.549	0.318	1.03e-14	pDC
Cmtm7	8.88e-19	0.346713	0.638	0.385	1.66e-14	pDC
Swi5	9.37e-19	0.348023	0.72	0.472	1.75e-14	pDC
Grk6	1.17e-18	0.309566	0.362	0.163	2.18e-14	pDC
Pycr2	1.19e-18	0.337054	0.257	0.099	2.22e-14	pDC
Gsn	1.3e-18	0.322901	0.522	0.291	2.41e-14	pDC
Jund	1.43e-18	0.392052	0.933	0.818	2.67e-14	pDC
Atf6b	1.6e-18	0.35992	0.34	0.153	2.98e-14	pDC
Hp1bp3	1.75e-18	0.339904	0.328	0.144	3.27e-14	pDC
Gltp	2.04e-18	0.394992	0.679	0.451	3.8e-14	pDC
Anapc5	2.13e-18	0.366478	0.437	0.227	3.96e-14	pDC
Dnajc3	2.53e-18	0.392978	0.612	0.387	4.71e-14	pDC
Rpl3	2.59e-18	0.290634	0.944	0.87	4.83e-14	pDC
Tgfbr1	2.7e-18	0.375909	0.399	0.193	5.03e-14	pDC
Acadl	3.05e-18	0.469956	0.369	0.182	5.69e-14	pDC
Stat2	3.35e-18	0.32914	0.272	0.108	6.25e-14	pDC
Map4k1	3.44e-18	0.324841	0.358	0.164	6.41e-14	pDC
Dhx9	3.71e-18	0.34331	0.343	0.155	6.92e-14	pDC
Ikzf1	3.81e-18	0.3753	0.481	0.257	7.11e-14	pDC
Ubb	3.84e-18	0.260377	0.993	0.929	7.16e-14	pDC
Senp6	4.12e-18	0.305688	0.328	0.145	7.68e-14	pDC
Inpp5d	4.35e-18	0.350003	0.597	0.349	8.11e-14	pDC
Tlr7	5.06e-18	0.437047	0.351	0.163	9.43e-14	pDC
Rps3	5.22e-18	0.264434	0.993	0.931	9.73e-14	pDC
Bri3bp	6.08e-18	0.359229	0.511	0.285	1.13e-13	pDC
Rexo2	6.16e-18	0.401195	0.638	0.409	1.15e-13	pDC
Ppp1r11	7.28e-18	0.313908	0.549	0.313	1.36e-13	pDC
Lbr	7.64e-18	0.308895	0.347	0.157	1.42e-13	pDC
Ccr5	8.08e-18	0.339378	0.351	0.158	1.51e-13	pDC
Mrps34	8.85e-18	0.360698	0.336	0.155	1.65e-13	pDC
Rbbp6	1.17e-17	0.337623	0.388	0.19	2.19e-13	pDC
Dad1	1.3e-17	0.377347	0.754	0.585	2.42e-13	pDC
Sp110	1.6e-17	0.381172	0.485	0.265	2.98e-13	pDC
Plaur	1.83e-17	0.469723	0.84	0.649	3.4e-13	pDC
Stt3a	1.94e-17	0.370984	0.388	0.193	3.62e-13	pDC
Tmem181a	1.96e-17	0.326841	0.257	0.103	3.65e-13	pDC
Emc3	2.05e-17	0.319131	0.373	0.18	3.83e-13	pDC
Prpf8	2.23e-17	0.301726	0.369	0.178	4.16e-13	pDC
Crem	2.99e-17	0.375	0.41	0.206	5.58e-13	pDC
Srsf3	3.95e-17	0.359729	0.78	0.577	7.36e-13	pDC
Rab24	4.03e-17	0.347623	0.422	0.22	7.51e-13	pDC
Tacc1	5.45e-17	0.379625	0.5	0.284	1.02e-12	pDC
Ubxn4	5.6e-17	0.366887	0.496	0.285	1.04e-12	pDC
Notch1	5.73e-17	0.337276	0.287	0.122	1.07e-12	pDC
Mfsd14a	6.75e-17	0.331166	0.284	0.12	1.26e-12	pDC
Dbnl	7.84e-17	0.337286	0.631	0.385	1.46e-12	pDC
Dpm3	7.89e-17	0.32034	0.709	0.467	1.47e-12	pDC
Rmnd5a	8.27e-17	0.283973	0.257	0.102	1.54e-12	pDC
Dcaf7	1.19e-16	0.353901	0.362	0.179	2.22e-12	pDC
Vps37a	1.19e-16	0.283473	0.265	0.109	2.22e-12	pDC
Krit1	1.21e-16	0.261988	0.325	0.145	2.26e-12	pDC
Fryl	1.26e-16	0.338315	0.31	0.138	2.35e-12	pDC
Ddost	1.36e-16	0.386467	0.578	0.376	2.53e-12	pDC
Sema4d	1.6e-16	0.25825	0.537	0.294	2.98e-12	pDC
2310039H08Rik	1.85e-16	0.311309	0.257	0.106	3.45e-12	pDC
Gabarapl2	1.9e-16	0.35375	0.631	0.43	3.54e-12	pDC
Npm1	2.94e-16	0.323485	0.836	0.661	5.49e-12	pDC
Eif3f	3.18e-16	0.295811	0.896	0.721	5.93e-12	pDC
Snu13	5.17e-16	0.340513	0.664	0.442	9.63e-12	pDC
Arhgef6	6.36e-16	0.398904	0.325	0.156	1.19e-11	pDC
Nup210	8.57e-16	0.329349	0.336	0.157	1.6e-11	pDC
Lmo2	8.9e-16	0.295384	0.272	0.115	1.66e-11	pDC
Nptn	1.08e-15	0.340112	0.552	0.337	2.02e-11	pDC
Gm42031	1.34e-15	0.270648	0.608	0.371	2.5e-11	pDC
Mtdh	1.54e-15	0.337314	0.743	0.555	2.87e-11	pDC
Nsmce3	1.6e-15	0.273092	0.261	0.11	2.98e-11	pDC
Eef2	1.63e-15	0.324172	0.918	0.769	3.04e-11	pDC
Tceal9	2.18e-15	0.294648	0.328	0.155	4.06e-11	pDC
Ctcf	2.43e-15	0.293553	0.295	0.134	4.53e-11	pDC
Nub1	2.75e-15	0.323211	0.317	0.15	5.13e-11	pDC
Cerk	2.85e-15	0.330678	0.354	0.177	5.31e-11	pDC
Hmgcr	3.66e-15	0.295918	0.31	0.145	6.82e-11	pDC
Tmed2	4.48e-15	0.362645	0.713	0.52	8.35e-11	pDC
Rnf13	4.55e-15	0.345583	0.44	0.25	8.48e-11	pDC
Leprotl1	4.82e-15	0.315432	0.466	0.27	8.98e-11	pDC
Ssr1	4.83e-15	0.365329	0.448	0.258	9.01e-11	pDC
E2f4	5.05e-15	0.274009	0.257	0.109	9.42e-11	pDC
Uggt1	5.81e-15	0.284997	0.332	0.159	1.08e-10	pDC
Sptssa	6.66e-15	0.382929	0.485	0.292	1.24e-10	pDC
Tle3	7.75e-15	0.342673	0.433	0.236	1.44e-10	pDC
Dgkd	1.11e-14	0.328751	0.302	0.142	2.06e-10	pDC
Chtop	1.51e-14	0.31725	0.399	0.216	2.82e-10	pDC
Imp3	1.52e-14	0.305678	0.396	0.214	2.84e-10	pDC
Ptpn18	1.68e-14	0.27771	0.784	0.538	3.13e-10	pDC
Ostc	1.83e-14	0.313001	0.593	0.385	3.42e-10	pDC
Prmt1	1.84e-14	0.282331	0.369	0.191	3.42e-10	pDC
Arl5c	1.91e-14	0.281199	0.377	0.188	3.56e-10	pDC
Irf7	2.54e-14	0.287654	0.425	0.223	4.73e-10	pDC
Rpl12	2.59e-14	0.306709	0.918	0.799	4.83e-10	pDC
Top1	3.04e-14	0.308263	0.701	0.481	5.67e-10	pDC
Psmb8	3.4e-14	0.260214	0.84	0.639	6.33e-10	pDC
Aff1	3.43e-14	0.300119	0.269	0.119	6.4e-10	pDC
Ddx39	3.96e-14	0.274464	0.328	0.165	7.38e-10	pDC
Ywhae	4.07e-14	0.29278	0.769	0.568	7.58e-10	pDC
Churc1	5.22e-14	0.358359	0.463	0.278	9.73e-10	pDC
Rap1a	6.84e-14	0.30579	0.772	0.586	1.27e-09	pDC
Luc7l2	7.73e-14	0.356175	0.549	0.353	1.44e-09	pDC
Arl6ip4	8.07e-14	0.313718	0.325	0.165	1.5e-09	pDC
Psmb9	1.29e-13	0.308309	0.642	0.432	2.41e-09	pDC
Odc1	1.38e-13	0.330989	0.422	0.234	2.57e-09	pDC
Naxe	1.63e-13	0.258196	0.381	0.206	3.04e-09	pDC
Fndc3a	1.97e-13	0.325023	0.313	0.156	3.67e-09	pDC
H2-T22	2.05e-13	0.289263	0.392	0.215	3.82e-09	pDC
Nop53	2.17e-13	0.284637	0.608	0.39	4.04e-09	pDC
Clec2d	2.81e-13	0.288451	0.507	0.301	5.24e-09	pDC
Tmem258	5.41e-13	0.321325	0.799	0.623	1.01e-08	pDC
Cetn2	6.36e-13	0.2712	0.276	0.132	1.19e-08	pDC
pDCd2l	6.6e-13	0.320884	0.269	0.128	1.23e-08	pDC
Nol7	6.88e-13	0.320141	0.619	0.426	1.28e-08	pDC
Slc29a3	7.06e-13	0.281704	0.257	0.119	1.32e-08	pDC
Rsbn1l	9.56e-13	0.263553	0.325	0.166	1.78e-08	pDC
Hpf1	9.87e-13	0.267365	0.284	0.137	1.84e-08	pDC
Idi1	1.22e-12	0.283113	0.299	0.145	2.28e-08	pDC
Spcs1	1.28e-12	0.259147	0.739	0.547	2.39e-08	pDC
Commd4	1.38e-12	0.302978	0.455	0.278	2.57e-08	pDC
Srebf2	1.42e-12	0.293123	0.425	0.243	2.65e-08	pDC
Iqgap2	1.5e-12	0.326484	0.287	0.143	2.8e-08	pDC
N4bp2l2	1.52e-12	0.276172	0.284	0.138	2.83e-08	pDC
Yipf5	1.61e-12	0.259066	0.358	0.194	3e-08	pDC
Ly9	1.62e-12	0.252661	0.284	0.136	3.03e-08	pDC
Tspyl1	1.72e-12	0.259503	0.284	0.137	3.21e-08	pDC
Pkib	2.03e-12	0.277939	0.392	0.223	3.79e-08	pDC
H2afj	2.07e-12	0.374843	0.854	0.712	3.87e-08	pDC
Mrpl52	2.25e-12	0.283886	0.858	0.665	4.19e-08	pDC
Creb3	2.54e-12	0.280235	0.336	0.177	4.73e-08	pDC
Arhgap30	4.11e-12	0.288683	0.597	0.411	7.65e-08	pDC
Klf13	4.2e-12	0.278295	0.716	0.522	7.82e-08	pDC
Srrm2	4.24e-12	0.278664	0.72	0.531	7.91e-08	pDC
Ppp1cc	4.75e-12	0.283965	0.489	0.303	8.86e-08	pDC
Insig1	6.71e-12	0.311983	0.328	0.174	1.25e-07	pDC
Ngdn	7.47e-12	0.255895	0.388	0.222	1.39e-07	pDC
Minos1	7.85e-12	0.32535	0.694	0.522	1.46e-07	pDC
Rftn1	8.21e-12	0.316118	0.328	0.176	1.53e-07	pDC
Pycard	8.3e-12	0.281741	0.627	0.421	1.55e-07	pDC
Tra2b	8.54e-12	0.276413	0.713	0.543	1.59e-07	pDC
Srsf7	9.57e-12	0.26612	0.567	0.379	1.78e-07	pDC
Sp100	1.41e-11	0.292401	0.519	0.322	2.63e-07	pDC
Cib1	1.5e-11	0.293605	0.541	0.359	2.8e-07	pDC
Rnasek	1.53e-11	0.291762	0.362	0.204	2.85e-07	pDC
Hnrnph3	1.64e-11	0.260787	0.284	0.143	3.06e-07	pDC
Syk	1.68e-11	0.321863	0.657	0.475	3.14e-07	pDC
Scamp2	1.73e-11	0.281454	0.519	0.341	3.22e-07	pDC
Rtraf	1.8e-11	0.290885	0.675	0.466	3.35e-07	pDC
Tnrc6b	1.9e-11	0.279351	0.325	0.173	3.55e-07	pDC
Mgat2	2.1e-11	0.250668	0.317	0.168	3.92e-07	pDC
Bzw1	2.15e-11	0.332654	0.504	0.335	4e-07	pDC
Slc35c2	2.57e-11	0.300812	0.41	0.244	4.79e-07	pDC
Mif	3.4e-11	0.276187	0.59	0.4	6.34e-07	pDC
Emc10	3.55e-11	0.310287	0.466	0.295	6.62e-07	pDC
Grb2	3.66e-11	0.317976	0.675	0.503	6.83e-07	pDC
Grcc10	4.19e-11	0.28013	0.743	0.561	7.81e-07	pDC
Cnot6l	4.21e-11	0.25874	0.332	0.18	7.86e-07	pDC
H2-M3	6.82e-11	0.317288	0.321	0.177	1.27e-06	pDC
Ddx6	6.91e-11	0.290866	0.526	0.352	1.29e-06	pDC
Bcas2	8.55e-11	0.271165	0.437	0.274	1.59e-06	pDC
Skp1a	8.99e-11	0.258531	0.534	0.359	1.68e-06	pDC
Pank2	1.15e-10	0.290967	0.28	0.146	2.14e-06	pDC
Sri	1.64e-10	0.260595	0.653	0.475	3.05e-06	pDC
Surf4	2.28e-10	0.282064	0.534	0.366	4.25e-06	pDC
Srpr	2.3e-10	0.277781	0.343	0.2	4.29e-06	pDC
Nxf1	3.32e-10	0.250604	0.489	0.323	6.19e-06	pDC
Msmo1	3.34e-10	0.320156	0.302	0.168	6.23e-06	pDC
Ramp1	3.5e-10	0.264385	0.593	0.403	6.52e-06	pDC
Bcl2l11	4.14e-10	0.414934	0.463	0.299	7.72e-06	pDC
Idh2	4.31e-10	0.26545	0.269	0.142	8.03e-06	pDC
Macf1	4.52e-10	0.264041	0.459	0.293	8.43e-06	pDC
H2-Ke6	7.25e-10	0.252375	0.261	0.136	1.35e-05	pDC
Lsm7	9.79e-10	0.253314	0.496	0.332	1.83e-05	pDC
Park7	1e-09	0.266158	0.537	0.369	1.87e-05	pDC
Prrc2c	1.02e-09	0.266397	0.459	0.299	1.91e-05	pDC
Lims1	1.09e-09	0.254953	0.429	0.272	2.03e-05	pDC
Map7d1	1.13e-09	0.275508	0.47	0.313	2.1e-05	pDC
Ssr2	1.21e-09	0.315862	0.399	0.256	2.26e-05	pDC
Atraid	2.4e-09	0.256864	0.347	0.208	4.48e-05	pDC
Rtcb	3e-09	0.264177	0.362	0.22	5.59e-05	pDC
Klhl24	3.14e-09	0.277125	0.284	0.156	5.86e-05	pDC
Ddx24	3.78e-09	0.280256	0.485	0.339	7.04e-05	pDC
Larp1	3.97e-09	0.279855	0.351	0.216	7.39e-05	pDC
Pik3cd	4.7e-09	0.255509	0.478	0.314	8.76e-05	pDC
Bptf	6.49e-09	0.256582	0.325	0.192	0.000120998	pDC
Rheb	6.55e-09	0.27104	0.511	0.357	0.000122151	pDC
Ppp1r14b	1.04e-08	0.264591	0.358	0.222	0.000193538	pDC
Ctbp1	1.37e-08	0.256115	0.369	0.235	0.000254488	pDC
Mrps16	2.66e-08	0.255013	0.429	0.289	0.000496075	pDC
Dynlt1b	2.8e-08	0.256217	0.612	0.456	0.000522792	pDC
Ndufs8	5.55e-08	0.296855	0.451	0.313	0.00103403	pDC
Wbp2	1.1e-07	0.286108	0.381	0.254	0.0020442	pDC
Rgcc	0.00103475	0.313115	0.396	0.309	1	pDC
Thbs1	0	2.25517	0.797	0.077	0	Ly6C+ Monocytes
Ly6c2	0	2.0606	0.851	0.095	0	Ly6C+ Monocytes
F13a1	0	1.73336	0.706	0.031	0	Ly6C+ Monocytes
Plac8	0	1.66228	0.992	0.337	0	Ly6C+ Monocytes
Hp	0	1.64083	0.767	0.089	0	Ly6C+ Monocytes
Ifi27l2a	0	1.51634	0.912	0.456	0	Ly6C+ Monocytes
Ccr2	0	1.421	0.828	0.187	0	Ly6C+ Monocytes
Ifitm3	0	1.39113	0.999	0.442	0	Ly6C+ Monocytes
Gm9733	0	1.3555	0.726	0.102	0	Ly6C+ Monocytes
Ms4a4c	0	1.31995	0.756	0.137	0	Ly6C+ Monocytes
Ms4a6c	0	1.25226	0.949	0.411	0	Ly6C+ Monocytes
S100a6	0	1.21019	0.994	0.538	0	Ly6C+ Monocytes
S100a4	0	1.20104	0.961	0.37	0	Ly6C+ Monocytes
Ifitm6	0	1.18324	0.897	0.229	0	Ly6C+ Monocytes
Cd14	0	1.09837	0.849	0.472	0	Ly6C+ Monocytes
Ms4a6b	0	1.05552	0.676	0.129	0	Ly6C+ Monocytes
Ms4a4a	0	1.04805	0.639	0.125	0	Ly6C+ Monocytes
Lyz2	0	1.0196	1	0.866	0	Ly6C+ Monocytes
Emb	0	1.01427	0.703	0.197	0	Ly6C+ Monocytes
Slfn5	0	1.01335	0.52	0.079	0	Ly6C+ Monocytes
Emilin2	0	1.00031	0.804	0.231	0	Ly6C+ Monocytes
Ifitm2	0	0.986038	0.976	0.557	0	Ly6C+ Monocytes
Mgst1	0	0.931178	0.781	0.344	0	Ly6C+ Monocytes
Ifi204	0	0.866034	0.528	0.111	0	Ly6C+ Monocytes
Mafb	0	0.841513	0.618	0.183	0	Ly6C+ Monocytes
Fn1	0	0.828317	0.796	0.351	0	Ly6C+ Monocytes
Ifi211	0	0.824903	0.464	0.103	0	Ly6C+ Monocytes
Alox5ap	0	0.803314	0.973	0.79	0	Ly6C+ Monocytes
Irf7	0	0.791255	0.498	0.124	0	Ly6C+ Monocytes
Sell	0	0.776056	0.448	0.064	0	Ly6C+ Monocytes
Ly86	0	0.769419	0.816	0.368	0	Ly6C+ Monocytes
Samhd1	0	0.763803	0.926	0.6	0	Ly6C+ Monocytes
Cd177	0	0.75965	0.337	0.007	0	Ly6C+ Monocytes
Gm36161	0	0.754603	0.629	0.156	0	Ly6C+ Monocytes
Sp100	0	0.748072	0.61	0.219	0	Ly6C+ Monocytes
Ptpn18	0	0.739527	0.849	0.428	0	Ly6C+ Monocytes
Prdx5	0	0.737599	0.949	0.715	0	Ly6C+ Monocytes
Ifi209	0	0.717158	0.395	0.08	0	Ly6C+ Monocytes
Ahnak	0	0.71595	0.879	0.602	0	Ly6C+ Monocytes
Rnf213	0	0.711806	0.497	0.157	0	Ly6C+ Monocytes
Gm21188	0	0.704624	0.659	0.187	0	Ly6C+ Monocytes
Ly6e	0	0.702292	0.982	0.713	0	Ly6C+ Monocytes
Aldh2	0	0.689511	0.642	0.247	0	Ly6C+ Monocytes
Npc2	0	0.685153	0.965	0.771	0	Ly6C+ Monocytes
Tpd52	0	0.663183	0.825	0.464	0	Ly6C+ Monocytes
Ninj1	0	0.657862	0.57	0.207	0	Ly6C+ Monocytes
Hacd4	0	0.653904	0.517	0.16	0	Ly6C+ Monocytes
Slfn1	0	0.651109	0.32	0.03	0	Ly6C+ Monocytes
H3f3a	0	0.643869	0.984	0.891	0	Ly6C+ Monocytes
Vsir	0	0.642609	0.619	0.249	0	Ly6C+ Monocytes
Gsr	0	0.636312	0.817	0.438	0	Ly6C+ Monocytes
Card19	0	0.632578	0.602	0.255	0	Ly6C+ Monocytes
Ccl9	0	0.63088	0.808	0.314	0	Ly6C+ Monocytes
AB124611	0	0.629244	0.573	0.167	0	Ly6C+ Monocytes
C3	0	0.628771	0.585	0.205	0	Ly6C+ Monocytes
Adgre5	0	0.62193	0.844	0.364	0	Ly6C+ Monocytes
Sorl1	0	0.619128	0.531	0.142	0	Ly6C+ Monocytes
Cd52	0	0.603654	0.985	0.807	0	Ly6C+ Monocytes
Ethe1	0	0.594899	0.423	0.107	0	Ly6C+ Monocytes
Coro1a	0	0.589908	0.982	0.774	0	Ly6C+ Monocytes
Eif3f	0	0.589108	0.899	0.658	0	Ly6C+ Monocytes
Rtp4	0	0.58656	0.285	0.042	0	Ly6C+ Monocytes
AI839979	0	0.581523	0.314	0.023	0	Ly6C+ Monocytes
Itgb7	0	0.566881	0.569	0.198	0	Ly6C+ Monocytes
Gm1673	0	0.552494	0.261	0.018	0	Ly6C+ Monocytes
Lst1	0	0.538132	0.933	0.427	0	Ly6C+ Monocytes
Wfdc17	0	0.53565	0.906	0.44	0	Ly6C+ Monocytes
Itm2b	0	0.535386	0.966	0.852	0	Ly6C+ Monocytes
Tmsb10	0	0.518156	0.999	0.979	0	Ly6C+ Monocytes
Plbd1	0	0.516534	0.834	0.367	0	Ly6C+ Monocytes
Stxbp6	0	0.512553	0.294	0.041	0	Ly6C+ Monocytes
Actg1	0	0.497569	0.994	0.975	0	Ly6C+ Monocytes
Fyb	0	0.473202	0.771	0.31	0	Ly6C+ Monocytes
Tyrobp	0	0.435474	0.998	0.968	0	Ly6C+ Monocytes
Clec4a1	0	0.423987	0.667	0.225	0	Ly6C+ Monocytes
Rplp0	0	0.40277	0.987	0.943	0	Ly6C+ Monocytes
Rps9	0	0.391761	0.998	0.978	0	Ly6C+ Monocytes
Uba52	0	0.325228	0.995	0.968	0	Ly6C+ Monocytes
Crip1	1.13e-307	0.480705	0.998	0.788	2.1e-303	Ly6C+ Monocytes
Lrrc25	2.04e-306	0.52487	0.534	0.186	3.81e-302	Ly6C+ Monocytes
Arhgdib	3.36e-305	0.499349	0.915	0.731	6.27e-301	Ly6C+ Monocytes
Mefv	4e-303	0.499137	0.287	0.046	7.45e-299	Ly6C+ Monocytes
Epsti1	8.47e-303	0.496324	0.496	0.16	1.58e-298	Ly6C+ Monocytes
Srgn	2.23e-299	0.449478	0.982	0.826	4.15e-295	Ly6C+ Monocytes
Tpt1	7.35e-296	0.26849	0.998	0.986	1.37e-291	Ly6C+ Monocytes
Cd300a	7.98e-289	0.480866	0.712	0.322	1.49e-284	Ly6C+ Monocytes
Oas1a	1.37e-288	0.581311	0.431	0.132	2.55e-284	Ly6C+ Monocytes
Oas3	5.33e-288	0.505613	0.258	0.036	9.94e-284	Ly6C+ Monocytes
Rpl18	1.43e-287	0.330136	0.994	0.949	2.66e-283	Ly6C+ Monocytes
Isg15	1.79e-287	0.872446	0.458	0.152	3.34e-283	Ly6C+ Monocytes
Pld4	2.38e-285	0.505357	0.807	0.465	4.43e-281	Ly6C+ Monocytes
Unc93b1	7.9e-283	0.534305	0.819	0.519	1.47e-278	Ly6C+ Monocytes
Rpl18a	1.36e-282	0.323763	0.995	0.951	2.54e-278	Ly6C+ Monocytes
Ifi207	1.61e-282	0.591566	0.512	0.188	3e-278	Ly6C+ Monocytes
Tnfrsf1a	1.16e-281	0.528911	0.699	0.356	2.16e-277	Ly6C+ Monocytes
Klra2	9.06e-281	0.539174	0.58	0.229	1.69e-276	Ly6C+ Monocytes
Eno1	2.91e-277	0.560009	0.822	0.555	5.43e-273	Ly6C+ Monocytes
Rpl10-ps3	1.85e-276	0.383744	0.972	0.9	3.45e-272	Ly6C+ Monocytes
Smpdl3a	3.31e-276	0.530975	0.748	0.416	6.17e-272	Ly6C+ Monocytes
Ncf2	4.75e-271	0.496036	0.874	0.604	8.86e-267	Ly6C+ Monocytes
Fau	1.45e-268	0.26187	1	0.99	2.71e-264	Ly6C+ Monocytes
Arid5a	3.78e-268	0.536853	0.425	0.132	7.05e-264	Ly6C+ Monocytes
Pi16	6.16e-268	0.357211	0.262	0.04	1.15e-263	Ly6C+ Monocytes
Igsf6	2.11e-267	0.461507	0.448	0.143	3.94e-263	Ly6C+ Monocytes
Cdkn2d	2.04e-265	0.52281	0.426	0.135	3.8e-261	Ly6C+ Monocytes
Rpl9-ps6	3.82e-264	0.366413	0.977	0.894	7.13e-260	Ly6C+ Monocytes
Gpr141	1.96e-263	0.421821	0.338	0.077	3.65e-259	Ly6C+ Monocytes
Rps27a	5.46e-263	0.274997	0.998	0.981	1.02e-258	Ly6C+ Monocytes
Tgfbi	8.88e-261	0.379191	0.87	0.527	1.65e-256	Ly6C+ Monocytes
Csf1r	9.69e-260	0.381739	0.811	0.427	1.81e-255	Ly6C+ Monocytes
Sirpb1b	2.25e-257	0.496367	0.425	0.134	4.2e-253	Ly6C+ Monocytes
Lgals9	2.62e-257	0.609964	0.466	0.179	4.89e-253	Ly6C+ Monocytes
Sbno2	1.01e-256	0.596404	0.603	0.288	1.88e-252	Ly6C+ Monocytes
Ugt1a7c	2.73e-254	0.39713	0.266	0.05	5.09e-250	Ly6C+ Monocytes
Ptpro	3.72e-254	0.455828	0.375	0.105	6.93e-250	Ly6C+ Monocytes
Ltb4r1	2.35e-252	0.467206	0.347	0.089	4.39e-248	Ly6C+ Monocytes
Rpl24	4.45e-251	0.33605	0.982	0.91	8.3e-247	Ly6C+ Monocytes
Itgam	3.62e-248	0.426926	0.461	0.154	6.75e-244	Ly6C+ Monocytes
Fcgr3	7.57e-248	0.515717	0.715	0.374	1.41e-243	Ly6C+ Monocytes
Cebpd	3.38e-247	0.612056	0.424	0.144	6.3e-243	Ly6C+ Monocytes
Csf3r	4.06e-245	0.388797	0.348	0.088	7.57e-241	Ly6C+ Monocytes
Arpc1b	4.96e-245	0.391827	0.951	0.844	9.25e-241	Ly6C+ Monocytes
Psma7	1.72e-243	0.459639	0.893	0.688	3.21e-239	Ly6C+ Monocytes
Xdh	1.93e-242	0.437145	0.398	0.124	3.6e-238	Ly6C+ Monocytes
Pnp	2.6e-241	0.652125	0.61	0.324	4.84e-237	Ly6C+ Monocytes
Clec4e	4.53e-239	0.536681	0.58	0.247	8.45e-235	Ly6C+ Monocytes
Mrpl33	5.43e-238	0.485015	0.872	0.675	1.01e-233	Ly6C+ Monocytes
Mndal	9.61e-235	0.580935	0.418	0.151	1.79e-230	Ly6C+ Monocytes
Ifngr1	9.62e-234	0.422158	0.775	0.456	1.79e-229	Ly6C+ Monocytes
Add3	5.97e-232	0.484606	0.525	0.219	1.11e-227	Ly6C+ Monocytes
Kdm7a	1.45e-231	0.490446	0.557	0.25	2.7e-227	Ly6C+ Monocytes
Napsa	2.43e-230	0.397769	0.815	0.451	4.53e-226	Ly6C+ Monocytes
Msrb1	3.11e-227	0.431738	0.928	0.707	5.8e-223	Ly6C+ Monocytes
Rpl27a	7.71e-227	0.305002	0.99	0.947	1.44e-222	Ly6C+ Monocytes
Eef1a1	2.22e-225	0.264806	0.994	0.978	4.13e-221	Ly6C+ Monocytes
Hopx	3.08e-225	0.412781	0.258	0.053	5.73e-221	Ly6C+ Monocytes
Mcub	2.17e-224	0.497131	0.486	0.204	4.05e-220	Ly6C+ Monocytes
Gpr35	1.48e-223	0.445283	0.396	0.131	2.75e-219	Ly6C+ Monocytes
Ptpn1	4.21e-222	0.491058	0.782	0.514	7.85e-218	Ly6C+ Monocytes
Camkk2	3.58e-221	0.444841	0.502	0.202	6.68e-217	Ly6C+ Monocytes
Atp1a3	4.1e-220	0.351457	0.378	0.112	7.65e-216	Ly6C+ Monocytes
Pirb	2.6e-219	0.512405	0.673	0.384	4.84e-215	Ly6C+ Monocytes
Xaf1	5.59e-218	0.427027	0.283	0.068	1.04e-213	Ly6C+ Monocytes
Pstpip1	2.73e-215	0.420148	0.331	0.096	5.09e-211	Ly6C+ Monocytes
Tmpo	8.38e-215	0.453472	0.446	0.17	1.56e-210	Ly6C+ Monocytes
Gda	4.63e-212	0.501216	0.688	0.385	8.64e-208	Ly6C+ Monocytes
Lyn	2.73e-211	0.439384	0.737	0.453	5.09e-207	Ly6C+ Monocytes
Bcl3	1.55e-209	0.482234	0.433	0.166	2.89e-205	Ly6C+ Monocytes
Zyx	7.39e-209	0.46535	0.726	0.434	1.38e-204	Ly6C+ Monocytes
Pkm	1.24e-208	0.451563	0.803	0.573	2.32e-204	Ly6C+ Monocytes
Rps4x	5.71e-208	0.274359	0.993	0.952	1.07e-203	Ly6C+ Monocytes
Adssl1	1.01e-207	0.366365	0.432	0.152	1.88e-203	Ly6C+ Monocytes
Rnf149	2.05e-207	0.444855	0.841	0.576	3.81e-203	Ly6C+ Monocytes
BC028528	2.45e-206	0.430274	0.527	0.234	4.57e-202	Ly6C+ Monocytes
Zbp1	1.23e-205	0.475812	0.431	0.164	2.3e-201	Ly6C+ Monocytes
Ifi203	2.73e-204	0.549097	0.379	0.136	5.08e-200	Ly6C+ Monocytes
Ncf4	1.2e-202	0.447437	0.544	0.257	2.24e-198	Ly6C+ Monocytes
Atp2b1	1.79e-199	0.467478	0.766	0.499	3.33e-195	Ly6C+ Monocytes
Rpl19	7.17e-199	0.263956	0.989	0.947	1.34e-194	Ly6C+ Monocytes
Ap1s2	7.2e-199	0.379996	0.43	0.163	1.34e-194	Ly6C+ Monocytes
Nfil3	6.39e-196	0.439055	0.743	0.464	1.19e-191	Ly6C+ Monocytes
Gmfg	3.88e-195	0.401202	0.812	0.544	7.23e-191	Ly6C+ Monocytes
Cmtm7	2.72e-193	0.436558	0.598	0.312	5.07e-189	Ly6C+ Monocytes
Plaur	6.84e-193	0.452234	0.85	0.579	1.27e-188	Ly6C+ Monocytes
Rac2	1.37e-192	0.387988	0.759	0.465	2.56e-188	Ly6C+ Monocytes
Apobec1	4.5e-189	0.400837	0.433	0.17	8.39e-185	Ly6C+ Monocytes
Gm15987	1.16e-188	0.335053	0.384	0.134	2.16e-184	Ly6C+ Monocytes
Stk17b	2.3e-187	0.400182	0.827	0.564	4.3e-183	Ly6C+ Monocytes
Sem1	2.11e-186	0.285181	0.984	0.934	3.93e-182	Ly6C+ Monocytes
Tln1	3.86e-185	0.369534	0.728	0.448	7.2e-181	Ly6C+ Monocytes
Sirpb1c	7.69e-185	0.533226	0.623	0.345	1.43e-180	Ly6C+ Monocytes
Rpl11	1.39e-184	0.261046	0.986	0.939	2.59e-180	Ly6C+ Monocytes
Cybb	2.14e-184	0.331991	0.954	0.751	3.98e-180	Ly6C+ Monocytes
Rasgrp2	1.06e-182	0.312951	0.464	0.178	1.97e-178	Ly6C+ Monocytes
Cx3cr1	3.11e-182	0.265888	0.459	0.169	5.8e-178	Ly6C+ Monocytes
Sub1	1.27e-181	0.275296	0.944	0.742	2.37e-177	Ly6C+ Monocytes
Clec12a	2.04e-181	0.420976	0.512	0.235	3.8e-177	Ly6C+ Monocytes
Fcgr1	7.8e-181	0.470542	0.332	0.112	1.45e-176	Ly6C+ Monocytes
H3f3b	1.38e-179	0.319977	0.989	0.949	2.57e-175	Ly6C+ Monocytes
Taldo1	3.52e-179	0.370858	0.895	0.735	6.57e-175	Ly6C+ Monocytes
Klf13	2.38e-178	0.405203	0.722	0.452	4.44e-174	Ly6C+ Monocytes
Acer3	1.3e-175	0.365713	0.437	0.184	2.43e-171	Ly6C+ Monocytes
Shisa5	3.91e-175	0.405981	0.774	0.539	7.3e-171	Ly6C+ Monocytes
Itga4	6.02e-174	0.289116	0.667	0.348	1.12e-169	Ly6C+ Monocytes
Rassf4	5.74e-172	0.428271	0.676	0.413	1.07e-167	Ly6C+ Monocytes
Rpl28	7.56e-172	0.25219	0.986	0.942	1.41e-167	Ly6C+ Monocytes
Fosl2	2.04e-171	0.416095	0.782	0.519	3.81e-167	Ly6C+ Monocytes
Smox	1.36e-170	0.430014	0.327	0.114	2.53e-166	Ly6C+ Monocytes
Eif3h	1.09e-169	0.402967	0.769	0.538	2.03e-165	Ly6C+ Monocytes
Runx3	1.76e-169	0.436759	0.477	0.217	3.27e-165	Ly6C+ Monocytes
Prdx6	1.22e-168	0.446342	0.609	0.354	2.27e-164	Ly6C+ Monocytes
Nrros	1.5e-168	0.367728	0.704	0.424	2.8e-164	Ly6C+ Monocytes
1110008F13Rik	1.59e-168	0.415009	0.704	0.455	2.97e-164	Ly6C+ Monocytes
Actr3	2.26e-167	0.366044	0.862	0.666	4.21e-163	Ly6C+ Monocytes
Ldlr	3.77e-166	0.473397	0.577	0.316	7.02e-162	Ly6C+ Monocytes
Ptprc	4.99e-165	0.314091	0.897	0.712	9.3e-161	Ly6C+ Monocytes
Lbr	2.26e-163	0.365695	0.31	0.105	4.2e-159	Ly6C+ Monocytes
Fam49b	3.96e-163	0.370342	0.804	0.572	7.38e-159	Ly6C+ Monocytes
Fxyd5	1.15e-161	0.300664	0.96	0.849	2.14e-157	Ly6C+ Monocytes
Hck	7.98e-161	0.33786	0.595	0.317	1.49e-156	Ly6C+ Monocytes
Msr1	1.83e-160	0.349728	0.267	0.081	3.41e-156	Ly6C+ Monocytes
[truncated: 1,780 more rows]

## Sheet: macrophages
gene	p_val	avg_logFC	pct.1	pct.2	p_val_adj	cluster
Ear1	4.22e-208	1.19096	0.749	0.34	7.87e-204	AM(1)
Fabp1	6.29e-202	1.45166	0.633	0.221	1.17e-197	AM(1)
Tmsb4x	3.84e-192	0.469188	0.998	0.998	7.15e-188	AM(1)
Laptm5	1.07e-188	0.590255	0.967	0.944	1.99e-184	AM(1)
Ear2	4.53e-163	0.746629	0.937	0.606	8.45e-159	AM(1)
Anxa2	6.06e-128	0.527036	0.945	0.848	1.13e-123	AM(1)
Plet1	6.35e-123	0.629938	0.86	0.486	1.18e-118	AM(1)
Abcg1	5.85e-121	0.825027	0.76	0.585	1.09e-116	AM(1)
Cidec	3.82e-107	0.876097	0.479	0.206	7.13e-103	AM(1)
Lpl	4.41e-106	0.585377	0.875	0.574	8.22e-102	AM(1)
Myl6	2.17e-101	0.40611	0.957	0.964	4.05e-97	AM(1)
Lmo4	3.01e-96	0.741339	0.73	0.595	5.61e-92	AM(1)
Ltc4s	1.68e-95	0.660141	0.738	0.498	3.13e-91	AM(1)
Sirpa	1.21e-93	0.496573	0.879	0.851	2.25e-89	AM(1)
Acaa1b	1.04e-88	0.78911	0.29	0.071	1.94e-84	AM(1)
Cd44	3.8e-86	0.467996	0.907	0.87	7.09e-82	AM(1)
Reep5	1.71e-84	0.489759	0.855	0.839	3.19e-80	AM(1)
Il18	1.38e-83	0.715656	0.615	0.401	2.56e-79	AM(1)
Krt19	5.01e-77	0.816259	0.474	0.249	9.33e-73	AM(1)
Lsp1	1.5e-76	0.600472	0.733	0.611	2.79e-72	AM(1)
Cebpb	2e-74	0.438138	0.907	0.897	3.72e-70	AM(1)
Ramp1	1.44e-73	0.661337	0.63	0.459	2.68e-69	AM(1)
Plk3	2.31e-72	0.783139	0.583	0.42	4.32e-68	AM(1)
Plin2	4.13e-72	0.474101	0.84	0.804	7.71e-68	AM(1)
Cd9	4.62e-72	0.391666	0.957	0.851	8.61e-68	AM(1)
Klhdc4	5.35e-70	0.63463	0.675	0.518	9.98e-66	AM(1)
Rplp1	1.12e-69	0.257735	0.984	0.991	2.08e-65	AM(1)
Tmsb10	8.91e-65	0.334776	0.988	0.968	1.66e-60	AM(1)
Serf2	9.11e-63	0.286953	0.974	0.97	1.7e-58	AM(1)
Tob1	1.86e-62	0.737269	0.506	0.328	3.47e-58	AM(1)
Dstn	3.19e-59	0.540022	0.725	0.684	5.95e-55	AM(1)
Tcf7l2	5.64e-59	0.635424	0.615	0.488	1.05e-54	AM(1)
Ptms	1.38e-58	0.482497	0.788	0.778	2.58e-54	AM(1)
Cpne5	2.03e-57	0.652367	0.295	0.118	3.79e-53	AM(1)
Taldo1	3.33e-57	0.485933	0.758	0.746	6.21e-53	AM(1)
Mt1	1.26e-56	0.360027	0.935	0.867	2.35e-52	AM(1)
Mcemp1	7.82e-55	0.528734	0.688	0.548	1.46e-50	AM(1)
Ccnd2	2.26e-54	0.648048	0.557	0.382	4.21e-50	AM(1)
Cd164	1.82e-51	0.606097	0.611	0.525	3.39e-47	AM(1)
Ndufa4	1.86e-51	0.488018	0.722	0.653	3.47e-47	AM(1)
TrCM9-IM(2)-Tmem176b5	2.85e-45	0.664212	0.556	0.453	5.31e-41	AM(1)
Aprt	8.3e-44	0.405642	0.794	0.797	1.55e-39	AM(1)
Lars2	1.67e-42	0.481462	0.924	0.911	3.11e-38	AM(1)
Tlr2	8.39e-41	0.511529	0.712	0.68	1.56e-36	AM(1)
Mapk3	9.09e-41	0.562719	0.619	0.58	1.69e-36	AM(1)
Rassf5	1.45e-40	0.654878	0.368	0.23	2.7e-36	AM(1)
Krt79	1.5e-40	0.496322	0.551	0.368	2.8e-36	AM(1)
Vamp8	7.15e-38	0.349507	0.802	0.838	1.33e-33	AM(1)
Ptpn12	2.53e-37	0.540252	0.591	0.512	4.71e-33	AM(1)
Nceh1	1.2e-36	0.503712	0.611	0.562	2.24e-32	AM(1)
Msrb1	1.16e-34	0.317131	0.829	0.8	2.16e-30	AM(1)
Tnfaip2	5.61e-34	0.345054	0.824	0.755	1.05e-29	AM(1)
AU020206	7.14e-34	0.590087	0.537	0.479	1.33e-29	AM(1)
Fxyd5	1.03e-33	0.299873	0.882	0.884	1.92e-29	AM(1)
Gm42418	1.87e-33	0.385272	0.999	1	3.49e-29	AM(1)
Rab44	6.46e-33	0.57342	0.267	0.143	1.2e-28	AM(1)
Gpx4	2.36e-31	0.342724	0.782	0.789	4.4e-27	AM(1)
S100a11	3.06e-31	0.317524	0.828	0.823	5.7e-27	AM(1)
Arpc2	1.58e-30	0.28679	0.87	0.917	2.95e-26	AM(1)
Baz1a	6.56e-30	0.540309	0.524	0.472	1.22e-25	AM(1)
Iqgap1	8.4e-30	0.29785	0.815	0.858	1.57e-25	AM(1)
Flna	1.27e-29	0.49525	0.623	0.626	2.37e-25	AM(1)
Aplp2	3.22e-29	0.43046	0.629	0.601	6e-25	AM(1)
S100a10	2.02e-28	0.264899	0.851	0.852	3.76e-24	AM(1)
Unc119	3.63e-26	0.525591	0.413	0.323	6.77e-22	AM(1)
Lpin1	2.77e-24	0.541758	0.354	0.259	5.16e-20	AM(1)
Hebp1	7.32e-24	0.370022	0.665	0.645	1.36e-19	AM(1)
Perp	1.05e-23	0.481114	0.255	0.154	1.96e-19	AM(1)
Myl12b	1.85e-23	0.353276	0.704	0.761	3.44e-19	AM(1)
Alox5	1.03e-22	0.445306	0.269	0.168	1.92e-18	AM(1)
1810037I17Rik	2.2e-22	0.293319	0.767	0.813	4.1e-18	AM(1)
Cytip	4.22e-22	0.419532	0.55	0.502	7.86e-18	AM(1)
C5ar1	4.73e-22	0.394016	0.41	0.307	8.82e-18	AM(1)
Mgst3	9.48e-22	0.492704	0.454	0.389	1.77e-17	AM(1)
Sh2d1b1	1.12e-21	0.497198	0.348	0.262	2.08e-17	AM(1)
Pygl	3.96e-21	0.50036	0.347	0.267	7.38e-17	AM(1)
Sqstm1	9.95e-21	0.365167	0.707	0.73	1.86e-16	AM(1)
Marco	1.1e-20	0.432016	0.291	0.177	2.05e-16	AM(1)
Alox5ap	2.36e-20	0.277284	0.768	0.784	4.4e-16	AM(1)
Pitpna	4.25e-20	0.414727	0.613	0.657	7.92e-16	AM(1)
Cdc42ep3	1.21e-19	0.52929	0.353	0.271	2.25e-15	AM(1)
Coro1a	4.22e-19	0.298524	0.627	0.601	7.87e-15	AM(1)
Scp2	5.3e-19	0.454365	0.532	0.538	9.88e-15	AM(1)
Gsr	1.3e-18	0.425471	0.466	0.416	2.43e-14	AM(1)
Fcgrt	5.59e-18	0.418513	0.43	0.368	1.04e-13	AM(1)
Adipor2	1.04e-17	0.416581	0.461	0.412	1.93e-13	AM(1)
Mpc2	1.78e-17	0.453749	0.537	0.572	3.32e-13	AM(1)
Net1	2.62e-17	0.465125	0.304	0.224	4.88e-13	AM(1)
Lsr	3.21e-17	0.471702	0.272	0.193	5.99e-13	AM(1)
Gpcpd1	2.61e-16	0.451558	0.492	0.476	4.87e-12	AM(1)
Gnb2	2.89e-16	0.304096	0.713	0.796	5.39e-12	AM(1)
Mrpl33	5.56e-16	0.332211	0.653	0.72	1.04e-11	AM(1)
Tbca	2.15e-15	0.250428	0.755	0.831	4e-11	AM(1)
Akr1b3	2.98e-15	0.420304	0.498	0.498	5.56e-11	AM(1)
Capn1	5.53e-15	0.492982	0.329	0.27	1.03e-10	AM(1)
Hmgn2	2.37e-14	0.340144	0.581	0.612	4.42e-10	AM(1)
Mt2	2.41e-14	0.303226	0.505	0.422	4.49e-10	AM(1)
Serpine1	2.87e-14	0.378126	0.294	0.212	5.35e-10	AM(1)
Lamtor2	3.62e-14	0.276579	0.686	0.741	6.75e-10	AM(1)
Dmxl2	8.74e-14	0.45798	0.392	0.356	1.63e-09	AM(1)
Phgdh	1.58e-13	0.410385	0.289	0.223	2.95e-09	AM(1)
Rexo2	4.43e-13	0.386413	0.529	0.555	8.25e-09	AM(1)
Cdk2ap2	4.89e-13	0.313673	0.663	0.689	9.11e-09	AM(1)
Glul	5.81e-13	0.399508	0.5	0.509	1.08e-08	AM(1)
F11r	8.67e-13	0.442828	0.456	0.446	1.62e-08	AM(1)
Arpc4	8.88e-13	0.272914	0.678	0.764	1.66e-08	AM(1)
Cd302	6.43e-12	0.328101	0.549	0.564	1.2e-07	AM(1)
Noct	2.26e-11	0.507829	0.334	0.291	4.21e-07	AM(1)
Arf5	3.21e-11	0.254219	0.704	0.795	5.98e-07	AM(1)
FAM(1)29a	4.77e-11	0.413119	0.279	0.228	8.89e-07	AM(1)
Tma7	2.85e-10	0.254866	0.667	0.752	5.31e-06	AM(1)
Prr13	3.34e-10	0.2736	0.626	0.674	6.22e-06	AM(1)
AY036118	3.92e-10	0.383479	0.863	0.883	7.3e-06	AM(1)
S100a13	3.93e-10	0.295674	0.638	0.707	7.32e-06	AM(1)
Dhrs7b	9.63e-10	0.450285	0.353	0.325	1.79e-05	AM(1)
Lypla2	1.45e-09	0.407954	0.423	0.432	2.71e-05	AM(1)
Ncoa4	1.82e-09	0.398702	0.378	0.361	3.39e-05	AM(1)
Chp1	2.75e-09	0.38049	0.442	0.455	5.12e-05	AM(1)
Axl	3.7e-09	0.280819	0.575	0.599	6.9e-05	AM(1)
Sh3tc1	5.2e-09	0.388591	0.251	0.207	9.69e-05	AM(1)
Cd2	6.83e-09	0.355301	0.365	0.33	0.000127244	AM(1)
Mertk	9.13e-09	0.414371	0.4	0.392	0.000170142	AM(1)
Runx1	1.97e-08	0.367779	0.461	0.481	0.000367812	AM(1)
Pilra	4.36e-08	0.365518	0.328	0.295	0.000813317	AM(1)
Hcfc1r1	4.62e-08	0.369608	0.49	0.536	0.000861546	AM(1)
Abhd12	4.79e-08	0.380711	0.476	0.523	0.000893465	AM(1)
Flt1	1.17e-07	0.356871	0.329	0.297	0.00217941	AM(1)
Jpt1	2.22e-07	0.262709	0.63	0.737	0.0041411	AM(1)
Rassf3	2.67e-07	0.406465	0.361	0.357	0.00498627	AM(1)
Stk40	3.43e-07	0.377046	0.297	0.273	0.00638819	AM(1)
Stk17b	5.79e-07	0.355469	0.404	0.412	0.0107885	AM(1)
Irf2bp2	6.48e-07	0.32924	0.531	0.591	0.0120853	AM(1)
Dapk1	8.43e-07	0.399816	0.366	0.363	0.0157199	AM(1)
Zfand2a	1.28e-06	0.384872	0.271	0.245	0.0237728	AM(1)
Polr2l	1.31e-06	0.276743	0.593	0.681	0.0244621	AM(1)
Ezr	1.38e-06	0.340634	0.466	0.511	0.0257658	AM(1)
Vasp	2.33e-06	0.376267	0.427	0.452	0.0433581	AM(1)
Acox1	2.49e-06	0.388642	0.312	0.298	0.0464323	AM(1)
Nedd9	7.04e-06	0.388494	0.272	0.254	0.131202	AM(1)
Fpr2	7.49e-06	0.293496	0.324	0.295	0.139603	AM(1)
Tns1	8.59e-06	0.360241	0.284	0.265	0.160181	AM(1)
Evl	1.05e-05	0.340294	0.444	0.479	0.196124	AM(1)
Hmox1	1.41e-05	0.450703	0.394	0.41	0.263094	AM(1)
Sf1	2.02e-05	0.351113	0.412	0.452	0.377331	AM(1)
Ccnl1	2.02e-05	0.285064	0.541	0.624	0.377343	AM(1)
Cib2	2.56e-05	0.317882	0.298	0.278	0.476498	AM(1)
Dazap2	3.63e-05	0.251349	0.597	0.716	0.676883	AM(1)
Gstm1	4.96e-05	0.251417	0.41	0.413	0.925205	AM(1)
Ppp1r18	5.88e-05	0.339372	0.407	0.448	1	AM(1)
PdlCM9-IM(1)-Trem2	9.25e-05	0.330886	0.388	0.412	1	AM(1)
Sort1	0.000118754	0.357369	0.308	0.305	1	AM(1)
Amz1	0.000148008	0.334343	0.283	0.274	1	AM(1)
Ywhab	0.000220549	0.253571	0.581	0.691	1	AM(1)
Slamf9	0.000239705	0.290057	0.335	0.333	1	AM(1)
Gadd45g	0.000442445	0.384555	0.306	0.304	1	AM(1)
Cyb5r3	0.000442583	0.321129	0.38	0.404	1	AM(1)
Bnip3l	0.000954095	0.268472	0.502	0.58	1	AM(1)
Mrps6	0.00302977	0.370018	0.291	0.304	1	AM(1)
Tmcc3	0.00375908	0.340892	0.274	0.279	1	AM(1)
Etfb	0.00409703	0.308459	0.43	0.492	1	AM(1)
Fam49b	0.00467724	0.254204	0.476	0.551	1	AM(1)
Ptbp3	0.00473961	0.279695	0.481	0.577	1	AM(1)
Pros1	0.00528289	0.30829	0.318	0.333	1	AM(1)
Anp32a	0.0060214	0.280426	0.444	0.526	1	AM(1)
Xbp1	0.00639827	0.282842	0.471	0.557	1	AM(1)
Rassf4	0.00908756	0.269497	0.39	0.433	1	AM(1)
Gdf15	0.00936133	0.269339	0.339	0.337	1	AM(1)
Car4	1.43e-305	1.33198	0.892	0.296	2.67e-301	AM(2)
Chil3	2.53e-270	1.01676	0.998	0.75	4.71e-266	AM(2)
Wfdc21	4.06e-240	0.980954	0.968	0.482	7.56e-236	AM(2)
Ccl6	4.16e-151	0.611847	0.999	0.872	7.76e-147	AM(2)
Ch25h	2.89e-150	0.764217	0.468	0.101	5.39e-146	AM(2)
Ms4a8a	3.82e-150	0.568089	0.764	0.278	7.12e-146	AM(2)
Ctsk	6.36e-149	0.779746	0.826	0.386	1.19e-144	AM(2)
S100a1	1.85e-138	0.692822	0.907	0.551	3.45e-134	AM(2)
Lrg1	1.76e-133	0.50311	0.273	0.024	3.29e-129	AM(2)
Slpi	1.2e-123	0.648272	0.865	0.447	2.23e-119	AM(2)
Ccdc80	3.58e-121	0.488543	0.354	0.062	6.68e-117	AM(2)
Mgll	8.15e-116	0.487076	0.647	0.232	1.52e-111	AM(2)
Krt79	1.63e-113	0.520846	0.751	0.308	3.04e-109	AM(2)
Plet1	8.56e-113	0.513329	0.96	0.493	1.6e-108	AM(2)
Rhoc	9.72e-113	0.47111	0.803	0.392	1.81e-108	AM(2)
Fpr2	2.54e-111	0.449555	0.586	0.19	4.74e-107	AM(2)
Slc7a2	6.78e-110	0.541244	0.798	0.388	1.26e-105	AM(2)
Clec4n	2.49e-109	0.531514	0.878	0.499	4.64e-105	AM(2)
F7	6.17e-108	0.499641	0.821	0.408	1.15e-103	AM(2)
Aldoc	2.59e-103	0.355301	0.368	0.082	4.83e-99	AM(2)
Atp6v0d2	5.79e-96	0.451106	0.888	0.505	1.08e-91	AM(2)
Txn1	4.27e-94	0.394955	0.986	0.863	7.96e-90	AM(2)
Lpl	3.03e-91	0.452236	0.95	0.581	5.66e-87	AM(2)
Ly75	1.25e-87	0.350653	0.474	0.154	2.33e-83	AM(2)
Slc39a2	2.83e-86	0.312677	0.311	0.069	5.28e-82	AM(2)
Fpr1	4.18e-85	0.343599	0.425	0.126	7.8e-81	AM(2)
Cd2	2.76e-82	0.324485	0.6	0.237	5.15e-78	AM(2)
Lilra5	4.21e-81	0.252374	0.411	0.122	7.84e-77	AM(2)
Tnfsf13	2.72e-80	0.402335	0.572	0.248	5.08e-76	AM(2)
Mcemp1	8.06e-76	0.339476	0.875	0.488	1.5e-71	AM(2)
Cpne8	1.05e-73	0.252107	0.391	0.119	1.95e-69	AM(2)
Olr1	8.48e-72	0.311529	0.7	0.347	1.58e-67	AM(2)
Dbi	5.76e-71	0.356154	0.963	0.794	1.07e-66	AM(2)
Manf	3.32e-70	0.403441	0.742	0.42	6.19e-66	AM(2)
Mrc1	1.57e-69	0.331593	0.913	0.601	2.93e-65	AM(2)
Areg	5.83e-68	0.643186	0.352	0.118	1.09e-63	AM(2)
Fabp4	2.43e-67	0.504557	0.576	0.275	4.52e-63	AM(2)
Ear2	5.27e-67	0.363645	0.981	0.63	9.82e-63	AM(2)
Nrp2	2.38e-65	0.327836	0.441	0.18	4.45e-61	AM(2)
Serpinb6a	2.7e-65	0.275541	0.561	0.241	5.03e-61	AM(2)
Hmgcs1	8.22e-65	0.346361	0.387	0.142	1.53e-60	AM(2)
Cd9	9.99e-65	0.336065	0.994	0.849	1.86e-60	AM(2)
Cib2	2.18e-64	0.278136	0.494	0.199	4.07e-60	AM(2)
Fdft1	3.54e-64	0.327364	0.299	0.089	6.59e-60	AM(2)
Idi1	4.09e-64	0.337461	0.318	0.1	7.62e-60	AM(2)
Clec1b	3.64e-62	0.270443	0.368	0.129	6.79e-58	AM(2)
Acp5	1.62e-61	0.310983	0.737	0.395	3.02e-57	AM(2)
Fdps	1.15e-60	0.35235	0.37	0.14	2.15e-56	AM(2)
Cyp51	1.74e-60	0.309951	0.369	0.135	3.24e-56	AM(2)
Sla	1.42e-59	0.273794	0.63	0.314	2.64e-55	AM(2)
Lipa	2.31e-59	0.351548	0.653	0.357	4.31e-55	AM(2)
Ltc4s	4e-59	0.266919	0.862	0.478	7.46e-55	AM(2)
Lyz2	3.19e-58	0.277466	1	0.984	5.94e-54	AM(2)
Sirpb1c	6.8e-56	0.303425	0.641	0.333	1.27e-51	AM(2)
Hebp1	8.66e-56	0.278803	0.874	0.56	1.61e-51	AM(2)
Cybb	3.22e-55	0.33156	0.942	0.762	6e-51	AM(2)
Cdh1	6.44e-55	0.271098	0.26	0.075	1.2e-50	AM(2)
Itgax	2.74e-54	0.333425	0.815	0.511	5.1e-50	AM(2)
Alas1	1.24e-53	0.271344	0.564	0.285	2.31e-49	AM(2)
Tmem258	7.47e-53	0.287831	0.835	0.557	1.39e-48	AM(2)
Gda	1.97e-52	0.293513	0.697	0.396	3.66e-48	AM(2)
Msmo1	2.19e-52	0.258754	0.35	0.137	4.09e-48	AM(2)
Pmvk	3.01e-51	0.293666	0.374	0.155	5.61e-47	AM(2)
F10	7.35e-51	0.294735	0.653	0.36	1.37e-46	AM(2)
Axl	1.88e-50	0.252593	0.812	0.497	3.5e-46	AM(2)
Sdf2l1	8.51e-50	0.309716	0.549	0.281	1.59e-45	AM(2)
AW112010	4.15e-48	0.609264	0.637	0.375	7.73e-44	AM(2)
Cdk2ap2	2.37e-47	0.275808	0.861	0.604	4.41e-43	AM(2)
Dnajc3	6.69e-47	0.262884	0.632	0.36	1.25e-42	AM(2)
Calr	2.86e-45	0.281834	0.87	0.623	5.34e-41	AM(2)
Pdia3	1.06e-42	0.263243	0.765	0.48	1.98e-38	AM(2)
Marco	4.46e-41	0.398351	0.365	0.161	8.31e-37	AM(2)
Mpeg1	1.69e-39	0.255643	0.905	0.705	3.14e-35	AM(2)
Vat1	1.41e-38	0.253057	0.683	0.412	2.63e-34	AM(2)
Cxcl1	6.12e-33	0.344766	0.476	0.267	1.14e-28	AM(2)
Hilpda	8.18e-29	0.261223	0.593	0.378	1.53e-24	AM(2)
Mt2	3e-28	0.290024	0.607	0.39	5.6e-24	AM(2)
Cd63	1.6e-307	1.46326	0.95	0.508	2.99e-303	IM(1)
Apoe	9.51e-296	1.42696	0.722	0.119	1.77e-291	IM(1)
Arg1	5.51e-291	2.25598	0.541	0.051	1.03e-286	IM(1)
Anpep	1.36e-278	1.15086	0.598	0.086	2.54e-274	IM(1)
S100a6	4.69e-270	1.31761	0.816	0.198	8.74e-266	IM(1)
Ctsb	2.14e-269	1.31803	0.981	0.827	3.99e-265	IM(1)
Psap	1.64e-255	0.934201	0.998	0.981	3.05e-251	IM(1)
Il7r	5.9e-245	0.834913	0.388	0.016	1.1e-240	IM(1)
Ctss	2.81e-237	1.03066	0.974	0.959	5.23e-233	IM(1)
Mmp14	5.15e-237	0.939087	0.521	0.064	9.6e-233	IM(1)
Syngr1	7.86e-225	0.717497	0.35	0.013	1.47e-220	IM(1)
Cxcl16	2.67e-221	1.11177	0.675	0.156	4.97e-217	IM(1)
AA467197	1.93e-217	1.34564	0.659	0.146	3.61e-213	IM(1)
Ptgs2	6.65e-200	1.52841	0.48	0.074	1.24e-195	IM(1)
Sdc4	6.41e-199	0.977479	0.498	0.073	1.19e-194	IM(1)
Mafb	5.33e-198	0.931227	0.595	0.114	9.93e-194	IM(1)
Lgmn	1.96e-190	1.15085	0.922	0.589	3.66e-186	IM(1)
Ier3	1.42e-188	1.42604	0.782	0.343	2.64e-184	IM(1)
Lat2	4.43e-185	0.753036	0.427	0.053	8.25e-181	IM(1)
Trem2	4.84e-184	1.09376	0.67	0.225	9.02e-180	IM(1)
Adam8	9.87e-183	0.844346	0.402	0.047	1.84e-178	IM(1)
C1qb	2.43e-178	0.822252	0.564	0.104	4.54e-174	IM(1)
Ms4a7	2.26e-173	0.964054	0.516	0.103	4.22e-169	IM(1)
Ecm1	1.39e-171	0.862496	0.416	0.058	2.59e-167	IM(1)
Wfdc17	3.32e-166	1.49536	0.856	0.474	6.2e-162	IM(1)
Slamf7	1.75e-163	0.5954	0.403	0.055	3.26e-159	IM(1)
C1qa	5.62e-159	0.75417	0.506	0.091	1.05e-154	IM(1)
Gpnmb	4.04e-158	1.61387	0.606	0.209	7.53e-154	IM(1)
C1qc	5.85e-158	0.850273	0.507	0.095	1.09e-153	IM(1)
C3ar1	1.45e-155	0.611713	0.367	0.044	2.7e-151	IM(1)
Pdpn	3.21e-155	0.912985	0.378	0.055	5.99e-151	IM(1)
Timp1	3.82e-154	1.26694	0.352	0.044	7.12e-150	IM(1)
Crip1	5.82e-148	0.974073	0.96	0.655	1.08e-143	IM(1)
Kcnn4	9.29e-146	0.613568	0.331	0.038	1.73e-141	IM(1)
Srgn	1.25e-145	0.894537	0.886	0.639	2.32e-141	IM(1)
Blnk	1.92e-143	0.439605	0.288	0.024	3.58e-139	IM(1)
FCM7-AM(2)-Car40c	3.13e-143	0.605746	0.372	0.057	5.83e-139	IM(1)
Socs3	9.29e-141	0.823095	0.536	0.145	1.73e-136	IM(1)
Npc2	3.79e-139	0.684978	0.931	0.799	7.07e-135	IM(1)
Marcks	2.07e-138	0.667504	0.529	0.131	3.87e-134	IM(1)
Fabp5	2.95e-135	1.14705	0.886	0.719	5.51e-131	IM(1)
Cd14	3.06e-134	0.996332	0.847	0.594	5.71e-130	IM(1)
Emp1	7.83e-133	0.722726	0.407	0.08	1.46e-128	IM(1)
Errfi1	1.01e-123	0.780816	0.316	0.046	1.88e-119	IM(1)
Ctsl	5.27e-122	1.1959	0.801	0.521	9.82e-118	IM(1)
Ptafr	7.58e-119	0.624349	0.439	0.106	1.41e-114	IM(1)
Ninj1	2.39e-118	0.529947	0.461	0.114	4.46e-114	IM(1)
Cstb	6.09e-118	0.697384	0.943	0.832	1.14e-113	IM(1)
Hbegf	2.93e-109	0.920429	0.294	0.046	5.46e-105	IM(1)
Cd93	1.15e-108	0.577751	0.43	0.112	2.15e-104	IM(1)
Vegfa	2.31e-108	0.671456	0.273	0.038	4.32e-104	IM(1)
Pla2g7	1.5e-106	0.610837	0.34	0.066	2.79e-102	IM(1)
Adgre5	2.5e-106	0.56251	0.35	0.069	4.66e-102	IM(1)
Ctsz	4.66e-106	0.558934	0.94	0.845	8.68e-102	IM(1)
Dusp1	9.13e-106	0.824769	0.875	0.697	1.7e-101	IM(1)
Scpep1	7.13e-105	0.623105	0.507	0.172	1.33e-100	IM(1)
Slc11a1	8.98e-105	0.480349	0.299	0.049	1.67e-100	IM(1)
Lgals3	1.22e-104	0.724672	0.965	0.917	2.27e-100	IM(1)
Ccl8	1.16e-103	0.842553	0.251	0.03	2.17e-99	IM(1)
Nfkbiz	4.13e-103	0.795991	0.692	0.345	7.69e-99	IM(1)
Itgam	1.07e-102	0.43185	0.278	0.041	1.99e-98	IM(1)
Rnf149	5.49e-101	0.829748	0.832	0.567	1.02e-96	IM(1)
Timp2	1.23e-99	0.801901	0.606	0.263	2.29e-95	IM(1)
H2-Aa	3.89e-99	0.74298	0.741	0.37	7.26e-95	IM(1)
Slc29a3	1.26e-98	0.473126	0.367	0.085	2.35e-94	IM(1)
H2-Eb1	4.18e-98	0.713456	0.651	0.285	7.79e-94	IM(1)
H2-D1	2.62e-97	0.658348	0.924	0.878	4.89e-93	IM(1)
Myo5a	6.44e-97	0.491584	0.385	0.097	1.2e-92	IM(1)
Hexb	2.11e-95	0.682902	0.597	0.254	3.93e-91	IM(1)
Gatm	1.71e-93	0.836918	0.417	0.118	3.2e-89	IM(1)
Nfkbia	2.8e-93	0.700618	0.898	0.725	5.21e-89	IM(1)
Dusp2	9.81e-92	0.687902	0.341	0.079	1.83e-87	IM(1)
Basp1	2.68e-91	0.65665	0.45	0.139	5e-87	IM(1)
Fcgr2b	2.81e-91	0.66739	0.723	0.389	5.23e-87	IM(1)
H2-K1	7.37e-87	0.533881	0.93	0.84	1.37e-82	IM(1)
Map4k4	1.13e-86	0.625804	0.452	0.151	2.1e-82	IM(1)
H2-Ab1	1.79e-86	0.767571	0.715	0.387	3.34e-82	IM(1)
B2m	2.27e-84	0.399068	0.984	0.947	4.24e-80	IM(1)
Ccrl2	1.25e-83	0.883263	0.61	0.31	2.33e-79	IM(1)
Card19	2.04e-83	0.544701	0.458	0.158	3.79e-79	IM(1)
Tctex1d2	1.17e-82	0.408488	0.337	0.083	2.19e-78	IM(1)
H2-Q7	1.01e-80	0.567747	0.46	0.163	1.88e-76	IM(1)
Gpr132	1.27e-80	0.375452	0.333	0.08	2.38e-76	IM(1)
Tuba1c	2.34e-74	0.593061	0.673	0.351	4.37e-70	IM(1)
Btg1	2.13e-73	0.585409	0.931	0.799	3.97e-69	IM(1)
Cd300a	3.21e-73	0.424599	0.393	0.127	5.99e-69	IM(1)
Cd74	4.07e-73	0.66522	0.792	0.539	7.58e-69	IM(1)
Lilr4b	3.35e-72	0.592746	0.78	0.51	6.25e-68	IM(1)
Slc7a11	1.27e-71	0.653618	0.52	0.226	2.38e-67	IM(1)
Mmp12	7.24e-71	1.30769	0.346	0.109	1.35e-66	IM(1)
Cflar	1.56e-70	0.593431	0.569	0.265	2.9e-66	IM(1)
Cd68	8.16e-69	0.596327	0.79	0.614	1.52e-64	IM(1)
Cdkn1a	2.34e-68	0.599072	0.847	0.667	4.36e-64	IM(1)
Rgs10	6.95e-68	0.399914	0.486	0.192	1.3e-63	IM(1)
Ccl2	1.19e-67	0.871997	0.349	0.11	2.21e-63	IM(1)
Tgif1	1.57e-67	0.484655	0.548	0.243	2.92e-63	IM(1)
Tnip3	1.74e-67	0.612269	0.315	0.093	3.24e-63	IM(1)
Grn	4.11e-67	0.587331	0.802	0.611	7.65e-63	IM(1)
Mthfd2	5.61e-67	0.326017	0.258	0.06	1.05e-62	IM(1)
P2rx4	1.52e-66	0.438851	0.467	0.19	2.83e-62	IM(1)
4930430E12Rik	3.07e-65	0.36437	0.253	0.06	5.72e-61	IM(1)
Hif1a	3.84e-65	0.6108	0.541	0.252	7.16e-61	IM(1)
Rbpj	3.88e-65	0.450888	0.39	0.135	7.24e-61	IM(1)
Anxa3	4.41e-64	0.492868	0.476	0.2	8.22e-60	IM(1)
Gng12	1.14e-63	0.359084	0.322	0.096	2.13e-59	IM(1)
Acer3	1.54e-63	0.275262	0.271	0.068	2.86e-59	IM(1)
Esd	2.32e-63	0.63844	0.703	0.438	4.32e-59	IM(1)
BC028528	2.78e-63	0.328111	0.335	0.102	5.18e-59	IM(1)
Lgals3bp	1.29e-62	0.571478	0.474	0.208	2.41e-58	IM(1)
Plxna1	2.66e-62	0.37837	0.309	0.092	4.95e-58	IM(1)
Ifrd1	3.39e-62	0.633232	0.798	0.58	6.33e-58	IM(1)
Junb	7.1e-62	0.414271	0.956	0.886	1.32e-57	IM(1)
Ppp1r15a	1.31e-61	0.453404	0.46	0.186	2.44e-57	IM(1)
Ccr5	1.65e-61	0.487155	0.375	0.13	3.08e-57	IM(1)
Csrnp1	3.25e-61	0.533905	0.633	0.342	6.05e-57	IM(1)
Arl4c	1.14e-60	0.390791	0.287	0.078	2.12e-56	IM(1)
Fam46c	1.52e-60	0.379418	0.302	0.089	2.84e-56	IM(1)
Eef1a1	2.34e-60	0.312768	0.983	0.974	4.37e-56	IM(1)
Igf1	2.78e-60	0.675689	0.451	0.201	5.18e-56	IM(1)
Snx18	4.4e-60	0.426698	0.372	0.132	8.2e-56	IM(1)
Cd83	5.95e-60	0.623707	0.633	0.354	1.11e-55	IM(1)
Inhba	2.84e-59	0.895151	0.4	0.162	5.29e-55	IM(1)
Oxct1	3.96e-59	0.456464	0.459	0.193	7.39e-55	IM(1)
Id2	5.15e-59	0.603609	0.692	0.398	9.61e-55	IM(1)
Fn1	5.38e-59	0.963229	0.747	0.576	1e-54	IM(1)
Gla	6.25e-59	0.35796	0.314	0.098	1.17e-54	IM(1)
Fnip2	8.44e-59	0.305469	0.287	0.082	1.57e-54	IM(1)
Ccl4	6.27e-58	0.823461	0.331	0.113	1.17e-53	IM(1)
Il10rb	1.54e-57	0.378407	0.39	0.148	2.87e-53	IM(1)
Dot1l	1.63e-57	0.403598	0.401	0.152	3.03e-53	IM(1)
Lamp1	1.02e-56	0.402419	0.89	0.826	1.91e-52	IM(1)
PgCM7-AM(1)-Fabp1	1.17e-56	0.506478	0.644	0.378	2.18e-52	IM(1)
Tnfaip3	1.48e-56	0.567687	0.73	0.472	2.75e-52	IM(1)
H3f3b	4.14e-56	0.377064	0.953	0.927	7.71e-52	IM(1)
Tpp1	5.63e-56	0.460248	0.58	0.296	1.05e-51	IM(1)
Clec4d	2.41e-55	0.491098	0.401	0.162	4.49e-51	IM(1)
Eps8	4.04e-55	0.469947	0.369	0.142	7.53e-51	IM(1)
Mdm2	2.09e-54	0.469238	0.454	0.199	3.9e-50	IM(1)
Ifnar2	2.05e-53	0.373675	0.458	0.205	3.83e-49	IM(1)
Lrpap1	5.69e-53	0.42117	0.457	0.207	1.06e-48	IM(1)
Msr1	9.8e-53	0.337904	0.279	0.086	1.83e-48	IM(1)
Hexa	2.08e-52	0.49384	0.82	0.678	3.88e-48	IM(1)
Osbpl8	7.93e-50	0.352718	0.371	0.146	1.48e-45	IM(1)
Atp2b1	8.62e-50	0.455727	0.745	0.475	1.61e-45	IM(1)
Il1b	1.75e-49	0.71014	0.78	0.618	3.26e-45	IM(1)
Tpt1	2.09e-49	0.251615	0.991	0.984	3.9e-45	IM(1)
Ms4a6d	2.29e-49	0.417956	0.525	0.269	4.26e-45	IM(1)
Ass1	4.49e-49	0.301812	0.251	0.073	8.36e-45	IM(1)
Plk2	4.99e-49	0.509579	0.295	0.103	9.31e-45	IM(1)
Plxnd1	1.47e-48	0.388832	0.427	0.186	2.74e-44	IM(1)
Ly86	1.02e-47	0.259124	0.458	0.201	1.9e-43	IM(1)
Smim3	1.28e-47	0.368013	0.278	0.091	2.39e-43	IM(1)
H2-T23	1.44e-47	0.454386	0.635	0.37	2.69e-43	IM(1)
Il11ra1	4.88e-47	0.421583	0.419	0.188	9.1e-43	IM(1)
Crlf2	6.09e-47	0.368946	0.481	0.236	1.14e-42	IM(1)
Rnf19b	6.54e-47	0.481426	0.588	0.325	1.22e-42	IM(1)
Ccl9	9.33e-47	0.891702	0.578	0.358	1.74e-42	IM(1)
Zfp36l1	1.83e-46	0.351352	0.34	0.129	3.41e-42	IM(1)
Litaf	1.98e-46	0.423367	0.75	0.54	3.68e-42	IM(1)
Klf2	8.32e-46	0.430848	0.444	0.208	1.55e-41	IM(1)
Plbd1	1.39e-45	0.320021	0.285	0.092	2.6e-41	IM(1)
Plekho1	2e-45	0.268245	0.331	0.121	3.73e-41	IM(1)
Egr1	2.27e-45	0.446171	0.705	0.451	4.23e-41	IM(1)
Ctsa	2.44e-45	0.422508	0.807	0.644	4.55e-41	IM(1)
Emilin2	3.72e-45	0.256563	0.301	0.105	6.94e-41	IM(1)
S100a4	8.89e-45	0.498848	0.323	0.122	1.66e-40	IM(1)
Bcl2a1b	1.03e-44	0.423396	0.857	0.795	1.92e-40	IM(1)
Ly9	1.64e-44	0.375121	0.353	0.141	3.05e-40	IM(1)
Metrnl	1.69e-44	0.411619	0.489	0.25	3.15e-40	IM(1)
Ifitm2	1.79e-44	0.275136	0.555	0.299	3.34e-40	IM(1)
Emb	7.65e-44	0.326821	0.33	0.128	1.43e-39	IM(1)
PIM(1)	9.23e-44	0.471354	0.875	0.726	1.72e-39	IM(1)
Hk3	7.74e-43	0.30133	0.284	0.101	1.44e-38	IM(1)
Glipr1	1.56e-42	0.402527	0.42	0.197	2.91e-38	IM(1)
Cyba	2.98e-42	0.321005	0.959	0.943	5.56e-38	IM(1)
Rgl1	4.82e-42	0.368151	0.338	0.137	8.99e-38	IM(1)
Cmtm7	1.1e-41	0.284142	0.409	0.184	2.04e-37	IM(1)
Rpl5	1.33e-41	0.37948	0.926	0.832	2.47e-37	IM(1)
Sod2	1.35e-41	0.517525	0.625	0.4	2.53e-37	IM(1)
Emp3	1.94e-41	0.381824	0.78	0.6	3.61e-37	IM(1)
Ms4a6c	5e-40	0.257916	0.437	0.202	9.31e-36	IM(1)
Klf6	7.74e-40	0.469585	0.8	0.62	1.44e-35	IM(1)
Aph1c	5.62e-39	0.314619	0.284	0.109	1.05e-34	IM(1)
Lilrb4a	7.37e-39	0.328758	0.38	0.179	1.37e-34	IM(1)
Il1a	8.98e-39	0.623964	0.564	0.355	1.67e-34	IM(1)
Cited2	2.32e-38	0.387554	0.346	0.152	4.33e-34	IM(1)
Cerk	6.56e-38	0.279024	0.409	0.191	1.22e-33	IM(1)
Il6	1.47e-37	0.8265	0.343	0.156	2.74e-33	IM(1)
Il2rg	1.94e-37	0.28657	0.362	0.161	3.62e-33	IM(1)
Gaa	2.38e-37	0.256495	0.272	0.103	4.44e-33	IM(1)
Got1	3.92e-37	0.286896	0.345	0.149	7.31e-33	IM(1)
Grina	6.55e-37	0.423385	0.603	0.379	1.22e-32	IM(1)
H2-Q6	1.06e-36	0.316715	0.333	0.146	1.98e-32	IM(1)
Psmd8	1.53e-36	0.361712	0.645	0.42	2.84e-32	IM(1)
Kdm7a	1.69e-36	0.350168	0.341	0.148	3.16e-32	IM(1)
Hk2	2.01e-36	0.412238	0.435	0.222	3.75e-32	IM(1)
Vmp1	2.03e-36	0.332416	0.397	0.186	3.78e-32	IM(1)
Eno1	2.11e-36	0.426277	0.66	0.461	3.93e-32	IM(1)
Lhfpl2	2.33e-36	0.310914	0.332	0.146	4.34e-32	IM(1)
Ccdc71l	2.65e-36	0.282152	0.277	0.107	4.94e-32	IM(1)
Rgs1	3.15e-36	0.657823	0.551	0.339	5.87e-32	IM(1)
Sertad1	3.78e-36	0.310651	0.486	0.246	7.04e-32	IM(1)
Mdfic	4.78e-36	0.253263	0.371	0.169	8.9e-32	IM(1)
Malt1	5.23e-36	0.4979	0.589	0.365	9.75e-32	IM(1)
Rnaset2a	1.39e-35	0.268949	0.447	0.23	2.59e-31	IM(1)
Rtn4	1.51e-35	0.357693	0.576	0.346	2.81e-31	IM(1)
Zfand5	1.51e-35	0.362009	0.572	0.332	2.81e-31	IM(1)
Atp6v1c1	8.53e-35	0.372977	0.626	0.396	1.59e-30	IM(1)
Sgpl1	1.95e-34	0.332721	0.556	0.326	3.63e-30	IM(1)
Ctsh	3.31e-34	0.371057	0.748	0.576	6.17e-30	IM(1)
Ptpre	4.72e-34	0.42505	0.636	0.414	8.8e-30	IM(1)
Nlrp3	6.98e-34	0.439468	0.507	0.286	1.3e-29	IM(1)
Cd53	8.3e-34	0.367902	0.778	0.601	1.55e-29	IM(1)
Cd84	2.05e-33	0.339441	0.632	0.416	3.83e-29	IM(1)
Anxa4	1.11e-32	0.365982	0.703	0.495	2.07e-28	IM(1)
Myof	1.29e-32	0.340873	0.552	0.329	2.41e-28	IM(1)
Smpdl3a	1.62e-32	0.375244	0.549	0.343	3.03e-28	IM(1)
Isg15	1.8e-32	0.370179	0.27	0.11	3.35e-28	IM(1)
Amdhd2	2.5e-32	0.292789	0.398	0.198	4.66e-28	IM(1)
mt-Nd4l	2.61e-32	0.295523	0.807	0.677	4.87e-28	IM(1)
Zeb2	4.58e-32	0.406201	0.734	0.541	8.54e-28	IM(1)
Rilpl2	7.87e-32	0.379315	0.486	0.279	1.47e-27	IM(1)
Tubb6	1.08e-31	0.256572	0.372	0.179	2.02e-27	IM(1)
Rgcc	2.4e-31	0.489448	0.631	0.433	4.48e-27	IM(1)
Serinc1	3.4e-31	0.289665	0.466	0.25	6.34e-27	IM(1)
Chchd10	1.05e-30	0.407037	0.449	0.252	1.96e-26	IM(1)
Slc3a2	1.66e-30	0.354731	0.732	0.54	3.09e-26	IM(1)
Il1rn	2.06e-30	0.635939	0.699	0.55	3.84e-26	IM(1)
Tnfsf12	2.91e-30	0.269466	0.302	0.134	5.43e-26	IM(1)
Prdx6	3.57e-30	0.344802	0.431	0.236	6.65e-26	IM(1)
Ahnak	1.45e-29	0.361879	0.796	0.614	2.7e-25	IM(1)
Gadd45b	2.25e-29	0.357838	0.588	0.371	4.19e-25	IM(1)
Itgb2	2.32e-29	0.332803	0.753	0.606	4.32e-25	IM(1)
Spp1	2.56e-29	1.3296	0.569	0.44	4.76e-25	IM(1)
Bst2	4.38e-29	0.321156	0.616	0.399	8.16e-25	IM(1)
Edem1	5.25e-29	0.323353	0.471	0.265	9.78e-25	IM(1)
Pycard	8.28e-29	0.366949	0.52	0.324	1.54e-24	IM(1)
Rab7	1.42e-28	0.283608	0.625	0.411	2.64e-24	IM(1)
mt-Nd5	2.07e-28	0.277068	0.759	0.574	3.86e-24	IM(1)
Mcfd2	2.49e-28	0.277469	0.328	0.158	4.63e-24	IM(1)
Lamp2	6.86e-28	0.322851	0.699	0.499	1.28e-23	IM(1)
Irs2	7.24e-28	0.36737	0.435	0.247	1.35e-23	IM(1)
Ap3s1	9.14e-28	0.279207	0.511	0.308	1.7e-23	IM(1)
Atp6v1a	1.48e-27	0.336646	0.67	0.47	2.75e-23	IM(1)
Mmp19	2.23e-27	0.509807	0.474	0.295	4.15e-23	IM(1)
Pde4b	3.02e-27	0.288449	0.653	0.448	5.63e-23	IM(1)
Dtnbp1	3.1e-27	0.272585	0.446	0.25	5.78e-23	IM(1)
Kdm6b	5.31e-27	0.330939	0.651	0.446	9.89e-23	IM(1)
Tceal9	6.14e-27	0.275013	0.325	0.155	1.14e-22	IM(1)
Tgfbi	6.49e-27	0.585981	0.792	0.691	1.21e-22	IM(1)
Mfsd12	7.15e-27	0.267139	0.312	0.154	1.33e-22	IM(1)
Sgms1	1.18e-26	0.293838	0.337	0.169	2.2e-22	IM(1)
Jun	1.72e-26	0.269034	0.534	0.334	3.21e-22	IM(1)
Dnmt3a	1.92e-26	0.265501	0.262	0.117	3.57e-22	IM(1)
Soat1	2.72e-26	0.305199	0.633	0.422	5.08e-22	IM(1)
Itgb5	8.09e-26	0.255271	0.409	0.223	1.51e-21	IM(1)
Fcgr3	1.45e-25	0.321761	0.654	0.501	2.7e-21	IM(1)
Rps27	1.28e-24	0.261448	0.966	0.954	2.38e-20	IM(1)
Psmd1	2.19e-24	0.301514	0.43	0.252	4.08e-20	IM(1)
Ccr1	2.22e-24	0.28259	0.428	0.244	4.14e-20	IM(1)
Azin1	3.63e-24	0.258703	0.414	0.232	6.77e-20	IM(1)
Clec4e	4.22e-24	0.561869	0.4	0.241	7.87e-20	IM(1)
Mfsd1	1.33e-23	0.259759	0.494	0.299	2.47e-19	IM(1)
Lgals1	2.6e-23	0.360734	0.814	0.74	4.84e-19	IM(1)
Jund	4.34e-23	0.344526	0.899	0.772	8.08e-19	IM(1)
Rnh1	6.66e-23	0.361108	0.651	0.499	1.24e-18	IM(1)
Mrpl52	8.22e-23	0.257763	0.781	0.621	1.53e-18	IM(1)
Psmb6	1.15e-22	0.289773	0.727	0.567	2.14e-18	IM(1)
Nfkb1	2.4e-22	0.35519	0.55	0.36	4.47e-18	IM(1)
Ccl3	3.71e-22	0.571252	0.466	0.31	6.91e-18	IM(1)
Nampt	6.07e-22	0.311537	0.555	0.362	1.13e-17	IM(1)
Zfp36	6.88e-22	0.320589	0.841	0.757	1.28e-17	IM(1)
Acp5	9.96e-22	0.354085	0.62	0.459	1.86e-17	IM(1)
Ghitm	1.2e-21	0.283462	0.541	0.356	2.24e-17	IM(1)
Sowahc	1.21e-21	0.281707	0.332	0.178	2.26e-17	IM(1)
S100a8	3.86e-21	0.28341	0.258	0.124	7.19e-17	IM(1)
Srxn1	8.28e-21	0.269346	0.283	0.145	1.54e-16	IM(1)
Gna13	1.38e-20	0.256207	0.525	0.341	2.58e-16	IM(1)
Mif	2.36e-20	0.341119	0.633	0.484	4.39e-16	IM(1)
Sh3glb1	3.4e-20	0.25505	0.805	0.673	6.33e-16	IM(1)
Sgk1	4.4e-20	0.352447	0.876	0.788	8.2e-16	IM(1)
Klf4	7.78e-20	0.357638	0.65	0.489	1.45e-15	IM(1)
Slfn2	7.95e-20	0.301612	0.708	0.555	1.48e-15	IM(1)
Eif5	1.13e-19	0.26358	0.633	0.444	2.11e-15	IM(1)
Cd52	2.98e-19	0.304785	0.796	0.7	5.55e-15	IM(1)
Cxcl2	3.19e-19	0.395286	0.815	0.743	5.95e-15	IM(1)
Cxcl1	1.48e-18	0.502962	0.438	0.297	2.76e-14	IM(1)
Bri3	2.51e-18	0.274743	0.751	0.643	4.68e-14	IM(1)
Rel	5.26e-18	0.256996	0.518	0.338	9.81e-14	IM(1)
Cish	5.78e-17	0.28947	0.322	0.189	1.08e-12	IM(1)
Anxa1	6.18e-17	0.34943	0.744	0.624	1.15e-12	IM(1)
Txnrd1	2.2e-16	0.254583	0.502	0.337	4.1e-12	IM(1)
Egr2	2.65e-16	0.281258	0.632	0.472	4.93e-12	IM(1)
Tnf	1.19e-15	0.422812	0.578	0.432	2.21e-11	IM(1)
Ier2	2.14e-15	0.303752	0.695	0.572	3.99e-11	IM(1)
Hist1h1c	2.87e-15	0.322277	0.308	0.183	5.35e-11	IM(1)
Creg1	6.19e-15	0.269588	0.79	0.705	1.15e-10	IM(1)
Vim	1.81e-13	0.264778	0.952	0.947	3.38e-09	IM(1)
Pltp	1.67e-11	0.272539	0.355	0.243	3.11e-07	IM(1)
Atp6v0c	1.63e-10	0.370383	0.671	0.646	3.04e-06	IM(1)
Ctsd	4.37e-10	0.329018	0.937	0.924	8.14e-06	IM(1)
Tmem176b	0	2.11691	0.759	0.038	0	IM(2)
Aif1	0	1.87826	0.749	0.066	0	IM(2)
Tmem176a	0	1.78242	0.642	0.032	0	IM(2)
Plbd1	1.58e-277	1.466	0.686	0.075	2.94e-273	IM(2)
Ifitm3	2.38e-226	2.3796	0.667	0.099	4.43e-222	IM(2)
C1qb	1.56e-219	2.18477	0.759	0.147	2.9e-215	IM(2)
C1qc	2.85e-213	2.05645	0.723	0.129	5.32e-209	IM(2)
Plac8	6.41e-200	2.29193	0.377	0.021	1.19e-195	IM(2)
Ms4a6b	8.42e-200	0.828478	0.372	0.019	1.57e-195	IM(2)
C1qa	1.21e-196	2.18559	0.686	0.129	2.25e-192	IM(2)
Ccr2	3.5e-194	1.3746	0.54	0.065	6.52e-190	IM(2)
Ms4a4c	1.75e-185	0.916791	0.311	0.012	3.26e-181	IM(2)
H2-Eb1	8.87e-178	2.27855	0.847	0.314	1.65e-173	IM(2)
Ly86	3.61e-175	1.46514	0.757	0.204	6.73e-171	IM(2)
H2-Aa	3.31e-167	2.09997	0.886	0.406	6.16e-163	IM(2)
Mafb	2.95e-164	1.49785	0.723	0.167	5.5e-160	IM(2)
Fyb	3.69e-164	1.10095	0.523	0.077	6.88e-160	IM(2)
H2-Ab1	1.92e-160	2.02866	0.878	0.415	3.57e-156	IM(2)
Clec4a1	8.59e-160	0.944195	0.431	0.048	1.6e-155	IM(2)
Cx3cr1	1.42e-159	1.08286	0.341	0.024	2.65e-155	IM(2)
Cd74	1.9e-158	2.00919	0.932	0.559	3.54e-154	IM(2)
Mgl2	3.28e-155	1.103	0.311	0.019	6.12e-151	IM(2)
Ptpn18	7.47e-153	1.24849	0.771	0.236	1.39e-148	IM(2)
Apoe	1.2e-148	1.76775	0.764	0.199	2.23e-144	IM(2)
Lst1	1.33e-143	1.47338	0.72	0.22	2.49e-139	IM(2)
Lrrc25	3e-140	0.894693	0.501	0.085	5.59e-136	IM(2)
Fgd2	3.22e-139	0.622103	0.253	0.012	6e-135	IM(2)
Marcks	3.92e-137	1.17033	0.669	0.171	7.31e-133	IM(2)
Ckb	1.32e-136	0.844193	0.35	0.034	2.45e-132	IM(2)
Gpr65	2.47e-134	1.00827	0.44	0.065	4.6e-130	IM(2)
Cd72	6.66e-134	0.931428	0.28	0.018	1.24e-129	IM(2)
Marcksl1	6.33e-132	1.25262	0.489	0.085	1.18e-127	IM(2)
Ifi27l2a	1.11e-131	1.81186	0.747	0.266	2.07e-127	IM(2)
Ly6c2	1.46e-131	1.4773	0.277	0.019	2.72e-127	IM(2)
Ms4a6c	1.32e-124	1.27862	0.672	0.209	2.45e-120	IM(2)
Ly6a	3.07e-124	1.47091	0.251	0.015	5.73e-120	IM(2)
Ighm	8.63e-122	0.834874	0.277	0.021	1.61e-117	IM(2)
Runx3	1.94e-120	0.803084	0.392	0.055	3.62e-116	IM(2)
S100a4	1.23e-119	1.39554	0.547	0.125	2.3e-115	IM(2)
Slamf8	1.45e-117	0.739243	0.399	0.059	2.7e-113	IM(2)
Csf1r	4.35e-116	1.20431	0.766	0.323	8.1e-112	IM(2)
Arl4c	3.32e-115	0.877772	0.47	0.087	6.18e-111	IM(2)
Ifitm2	8.85e-110	1.4125	0.747	0.314	1.65e-105	IM(2)
Cxcl16	3.16e-108	1.05989	0.696	0.226	5.89e-104	IM(2)
Gpr132	1.84e-105	0.883754	0.474	0.1	3.42e-101	IM(2)
Stab1	1.95e-104	1.19367	0.287	0.031	3.64e-100	IM(2)
Pltp	6.26e-102	1.24869	0.65	0.227	1.17e-97	IM(2)
Sdc4	8.67e-100	1.02836	0.533	0.129	1.62e-95	IM(2)
Ly6e	3.3e-98	1.3816	0.83	0.537	6.14e-94	IM(2)
Ms4a4a	1.79e-96	0.778226	0.297	0.037	3.34e-92	IM(2)
Maf	2.19e-95	0.980927	0.27	0.03	4.08e-91	IM(2)
Cst3	2.1e-91	1.08607	0.966	0.838	3.91e-87	IM(2)
Cd40	1.66e-89	0.589417	0.314	0.046	3.09e-85	IM(2)
Plekho1	9.06e-89	0.825537	0.494	0.132	1.69e-84	IM(2)
Neurl3	5.59e-88	0.551974	0.29	0.039	1.04e-83	IM(2)
S100a6	1.58e-84	1.17915	0.73	0.294	2.94e-80	IM(2)
Cd52	4.47e-81	0.993113	0.883	0.704	8.34e-77	IM(2)
Cxcl9	4.17e-78	1.54433	0.297	0.048	7.77e-74	IM(2)
Adgre5	1.9e-77	0.761743	0.418	0.101	3.53e-73	IM(2)
Rgs10	1.15e-72	0.856815	0.582	0.223	2.14e-68	IM(2)
mt-Atp8	3.03e-72	0.72451	0.968	0.828	5.65e-68	IM(2)
Unc93b1	1.76e-70	0.93693	0.762	0.447	3.28e-66	IM(2)
Gatm	4.92e-69	0.892802	0.489	0.151	9.18e-65	IM(2)
Epsti1	3.81e-68	0.585665	0.287	0.053	7.11e-64	IM(2)
Lpcat2	2.86e-67	0.561721	0.282	0.052	5.33e-63	IM(2)
Zfp36l1	3.93e-65	0.854856	0.46	0.145	7.33e-61	IM(2)
H2-DMb1	5.77e-64	0.96865	0.693	0.399	1.08e-59	IM(2)
Ninj1	7.19e-64	0.885574	0.479	0.161	1.34e-59	IM(2)
Sema4d	1.36e-62	0.575505	0.294	0.061	2.53e-58	IM(2)
Traf1	1.35e-61	0.567883	0.285	0.057	2.52e-57	IM(2)
Socs3	3.5e-61	0.800183	0.54	0.199	6.53e-57	IM(2)
Pf4	3.61e-60	1.8279	0.285	0.061	6.73e-56	IM(2)
Gbp3	8.19e-59	0.504563	0.258	0.048	1.53e-54	IM(2)
Rps29	2.62e-58	0.447286	0.993	0.984	4.88e-54	IM(2)
mt-Nd4l	2.88e-58	0.804024	0.91	0.684	5.36e-54	IM(2)
Srgn	9.17e-58	1.04922	0.827	0.68	1.71e-53	IM(2)
H2-K1	1.4e-57	0.584253	0.946	0.851	2.61e-53	IM(2)
Cd86	1.6e-56	0.546899	0.336	0.086	2.99e-52	IM(2)
Gm42031	2.32e-56	0.744165	0.472	0.168	4.32e-52	IM(2)
Slc11a1	5.16e-56	0.553023	0.326	0.081	9.62e-52	IM(2)
Rpl9-ps6	1.17e-54	0.553096	0.915	0.834	2.19e-50	IM(2)
Tspan13	3.48e-54	0.660702	0.299	0.072	6.49e-50	IM(2)
H2-DMa	3.46e-53	0.725509	0.81	0.627	6.45e-49	IM(2)
Fgl2	7.65e-53	0.632259	0.292	0.071	1.43e-48	IM(2)
Clec12a	9.64e-53	0.748951	0.421	0.142	1.8e-48	IM(2)
Apobec1	1.28e-52	0.650236	0.411	0.136	2.39e-48	IM(2)
Ccr5	1.01e-51	0.721984	0.443	0.157	1.89e-47	IM(2)
Rpl27a	1.13e-51	0.449416	0.956	0.925	2.1e-47	IM(2)
Isg15	1.76e-51	1.03291	0.38	0.12	3.28e-47	IM(2)
C3ar1	4e-51	0.670924	0.336	0.093	7.47e-47	IM(2)
Fcgr1	5.89e-51	0.673241	0.399	0.134	1.1e-46	IM(2)
Fcgr2b	1.21e-50	0.798487	0.725	0.436	2.25e-46	IM(2)
AB124611	1.53e-50	0.513668	0.311	0.082	2.85e-46	IM(2)
Ccl24	4.01e-50	0.749826	0.302	0.072	7.48e-46	IM(2)
Gm21188	8.7e-50	0.500939	0.324	0.089	1.62e-45	IM(2)
Rpl21	1.41e-48	0.473322	0.942	0.854	2.63e-44	IM(2)
Apobec3	2.01e-48	0.514021	0.307	0.082	3.74e-44	IM(2)
Gm36161	3.51e-48	0.552392	0.28	0.07	6.55e-44	IM(2)
Cd83	2.92e-47	0.953147	0.676	0.388	5.44e-43	IM(2)
Rnf213	2.34e-46	0.580887	0.338	0.104	4.37e-42	IM(2)
Cnn2	3.44e-46	0.467412	0.309	0.086	6.41e-42	IM(2)
Ifnar1	2.89e-45	0.497688	0.316	0.092	5.39e-41	IM(2)
Rpl11	5.86e-45	0.416638	0.956	0.917	1.09e-40	IM(2)
Serinc3	1.3e-44	0.918613	0.713	0.448	2.43e-40	IM(2)
Fau	2.35e-44	0.334123	0.995	0.983	4.39e-40	IM(2)
H2-D1	5.66e-44	0.465738	0.968	0.88	1.06e-39	IM(2)
Rpl18a	9.45e-44	0.42045	0.959	0.921	1.76e-39	IM(2)
Ptafr	1.72e-43	0.530627	0.418	0.155	3.2e-39	IM(2)
Cxcr4	1.8e-43	0.774407	0.526	0.241	3.36e-39	IM(2)
Ifi211	2.07e-43	0.599035	0.287	0.079	3.86e-39	IM(2)
Cmtm7	2.44e-43	0.536756	0.484	0.207	4.55e-39	IM(2)
Il2rg	5.32e-43	0.587539	0.443	0.18	9.92e-39	IM(2)
Gbp2	6.46e-43	0.961212	0.341	0.111	1.2e-38	IM(2)
Ms4a7	2.08e-42	0.923703	0.426	0.17	3.88e-38	IM(2)
Zbp1	2.16e-42	0.643095	0.328	0.107	4.03e-38	IM(2)
Coro1a	5.82e-42	0.685246	0.779	0.592	1.09e-37	IM(2)
Psmb8	3.31e-41	0.731091	0.696	0.482	6.16e-37	IM(2)
Rpl18	5.9e-41	0.394099	0.949	0.928	1.1e-36	IM(2)
Lat2	1.02e-40	0.381472	0.353	0.113	1.89e-36	IM(2)
Nfkbie	1.07e-40	0.547708	0.345	0.117	1.99e-36	IM(2)
Ass1	1.53e-40	0.681292	0.299	0.093	2.86e-36	IM(2)
Uba52	3.4e-40	0.382686	0.966	0.951	6.35e-36	IM(2)
Psme1	1.22e-39	0.704122	0.745	0.563	2.28e-35	IM(2)
Itgam	2.57e-39	0.517546	0.27	0.075	4.8e-35	IM(2)
Batf3	4.41e-39	0.533717	0.392	0.146	8.22e-35	IM(2)
Tap1	6.87e-39	0.649095	0.409	0.166	1.28e-34	IM(2)
Pid1	9.61e-39	0.564402	0.328	0.109	1.79e-34	IM(2)
Gng10	1.16e-38	0.560777	0.428	0.178	2.16e-34	IM(2)
Ccl2	1.57e-38	1.15767	0.377	0.141	2.93e-34	IM(2)
Malat1	2.37e-38	0.808041	0.934	0.841	4.41e-34	IM(2)
Jarid2	5.98e-37	0.423301	0.28	0.083	1.11e-32	IM(2)
Fam46c	6.35e-37	0.506272	0.333	0.115	1.18e-32	IM(2)
Slamf7	2.66e-36	0.468327	0.326	0.112	4.96e-32	IM(2)
Rasa4	4.48e-36	0.442434	0.263	0.077	8.36e-32	IM(2)
Rps4x	1.02e-35	0.37993	0.951	0.929	1.89e-31	IM(2)
Itm2b	1.16e-35	0.680723	0.934	0.849	2.17e-31	IM(2)
Pla2g7	1.91e-35	0.500108	0.316	0.107	3.57e-31	IM(2)
Rps11	1.01e-34	0.330319	0.971	0.955	1.88e-30	IM(2)
Efhd2	1.59e-34	0.570621	0.74	0.543	2.97e-30	IM(2)
Kctd12	1.95e-34	0.668689	0.521	0.265	3.63e-30	IM(2)
Birc3	2.22e-34	0.549663	0.365	0.143	4.14e-30	IM(2)
Ifi207	2.39e-34	0.591368	0.406	0.173	4.46e-30	IM(2)
Syngr2	3.95e-34	0.632168	0.64	0.418	7.36e-30	IM(2)
Rps27	5.41e-34	0.338432	0.973	0.955	1.01e-29	IM(2)
Hexb	6.76e-33	0.641776	0.557	0.306	1.26e-28	IM(2)
P2ry6	9.77e-33	0.487857	0.372	0.154	1.82e-28	IM(2)
Plxnb2	1.12e-32	0.532525	0.353	0.139	2.09e-28	IM(2)
Ifi203	3.09e-32	0.528096	0.299	0.106	5.76e-28	IM(2)
Tmem173	6.24e-32	0.498302	0.328	0.126	1.16e-27	IM(2)
Hfe	6.46e-32	0.435046	0.258	0.083	1.2e-27	IM(2)
Etv3	7.25e-32	0.521986	0.324	0.12	1.35e-27	IM(2)
Cxcl10	2.58e-31	1.15877	0.251	0.078	4.8e-27	IM(2)
Tgfbi	5.34e-31	0.718516	0.83	0.701	9.96e-27	IM(2)
Mmp14	1.97e-30	0.462643	0.363	0.146	3.67e-26	IM(2)
H3f3b	4.54e-30	0.447933	0.944	0.932	8.47e-26	IM(2)
Pld4	1.2e-29	0.536918	0.574	0.332	2.24e-25	IM(2)
Ifi204	1.21e-29	0.50872	0.28	0.1	2.25e-25	IM(2)
Irf5	2.52e-29	0.437149	0.353	0.148	4.69e-25	IM(2)
BC028528	3.11e-29	0.422023	0.336	0.135	5.8e-25	IM(2)
Ncf4	3.75e-29	0.474952	0.404	0.189	6.99e-25	IM(2)
Ccl4	1.03e-28	1.37874	0.345	0.142	1.91e-24	IM(2)
Sub1	1.04e-28	0.528822	0.788	0.66	1.94e-24	IM(2)
Acer3	1.75e-28	0.370987	0.27	0.096	3.27e-24	IM(2)
H2-Q7	1.1e-27	0.476915	0.428	0.208	2.05e-23	IM(2)
Psmb9	1.24e-27	0.569636	0.511	0.298	2.31e-23	IM(2)
Oas1a	1.66e-27	0.444266	0.292	0.113	3.09e-23	IM(2)
Rps24	3.59e-27	0.257545	0.988	0.979	6.7e-23	IM(2)
Ppp1r15a	6.1e-27	0.629568	0.443	0.226	1.14e-22	IM(2)
Cfp	7.83e-27	0.717522	0.453	0.243	1.46e-22	IM(2)
Ptprj	1.06e-26	0.47751	0.338	0.144	1.98e-22	IM(2)
mt-Co2	1.29e-26	0.32865	0.993	0.966	2.41e-22	IM(2)
Rpl19	2.29e-26	0.297629	0.949	0.931	4.27e-22	IM(2)
Rps16	2.4e-26	0.266022	0.978	0.962	4.48e-22	IM(2)
Rps19	6.82e-25	0.301285	0.973	0.951	1.27e-20	IM(2)
Ctsh	7e-25	0.439072	0.754	0.6	1.3e-20	IM(2)
Pmaip1	1.22e-24	0.388448	0.277	0.105	2.27e-20	IM(2)
Stat1	1.74e-24	0.578241	0.431	0.232	3.24e-20	IM(2)
Dusp2	2.7e-23	0.468995	0.297	0.121	5.03e-19	IM(2)
B2m	3.5e-23	0.250806	0.983	0.953	6.52e-19	IM(2)
Cd300ld	7.89e-23	0.41134	0.292	0.124	1.47e-18	IM(2)
Bach1	2.93e-22	0.530007	0.375	0.189	5.47e-18	IM(2)
H2-Q4	3.17e-22	0.449674	0.36	0.175	5.91e-18	IM(2)
Basp1	6.03e-22	0.492543	0.382	0.19	1.12e-17	IM(2)
Actr3	1.1e-21	0.417199	0.735	0.589	2.06e-17	IM(2)
Ifnar2	1.29e-21	0.415575	0.443	0.242	2.4e-17	IM(2)
Emilin2	1.59e-21	0.505621	0.297	0.133	2.97e-17	IM(2)
Rpl7	2.46e-21	0.294623	0.922	0.859	4.59e-17	IM(2)
Psmb10	2.75e-21	0.497593	0.611	0.429	5.12e-17	IM(2)
Nrros	3.19e-21	0.516835	0.491	0.302	5.95e-17	IM(2)
Rpl15	3.55e-21	0.28714	0.91	0.857	6.62e-17	IM(2)
Evi2a	4.88e-21	0.430453	0.345	0.171	9.09e-17	IM(2)
Sp100	6.66e-21	0.35278	0.28	0.119	1.24e-16	IM(2)
Atox1	7.52e-21	0.37073	0.876	0.848	1.4e-16	IM(2)
Man2b1	7.62e-21	0.49846	0.567	0.366	1.42e-16	IM(2)
Selenop	1.69e-20	1.26545	0.579	0.446	3.16e-16	IM(2)
Tln1	2.17e-20	0.4224	0.496	0.297	4.05e-16	IM(2)
Sh3bp1	2.69e-20	0.350062	0.273	0.115	5.02e-16	IM(2)
Selenow	4.18e-20	0.472798	0.655	0.469	7.79e-16	IM(2)
Ctsc	4.24e-20	0.44175	0.852	0.787	7.9e-16	IM(2)
Fem1c	5.06e-20	0.342867	0.273	0.118	9.44e-16	IM(2)
Rbpj	5.36e-20	0.41184	0.35	0.175	1e-15	IM(2)
C3	8.23e-20	0.794778	0.455	0.289	1.54e-15	IM(2)
Pea15a	1.15e-19	0.460983	0.326	0.157	2.14e-15	IM(2)
Got1	4.8e-19	0.429844	0.343	0.177	8.94e-15	IM(2)
Trps1	5.11e-19	0.311808	0.406	0.217	9.53e-15	IM(2)
Psme2	6.38e-19	0.581211	0.727	0.631	1.19e-14	IM(2)
Pnp	8.35e-19	0.54253	0.482	0.322	1.56e-14	IM(2)
Snx18	1.12e-18	0.340991	0.341	0.169	2.08e-14	IM(2)
Bst2	1.13e-18	0.510395	0.601	0.431	2.1e-14	IM(2)
Crip1	1.16e-18	0.27753	0.912	0.703	2.17e-14	IM(2)
H3f3a	1.35e-18	0.31777	0.866	0.844	2.53e-14	IM(2)
Crlf2	2.19e-18	0.382748	0.457	0.273	4.09e-14	IM(2)
Fcgr3	2.41e-18	0.449706	0.691	0.518	4.49e-14	IM(2)
Emp3	3.22e-18	0.45862	0.749	0.629	6e-14	IM(2)
Lair1	3.59e-18	0.44695	0.392	0.225	6.69e-14	IM(2)
mt-Nd5	6.81e-18	0.38352	0.776	0.598	1.27e-13	IM(2)
Rpl29	8.22e-18	0.27585	0.905	0.841	1.53e-13	IM(2)
Rpl3	9.44e-18	0.317519	0.849	0.814	1.76e-13	IM(2)
Tspo	1.07e-17	0.448611	0.769	0.637	2e-13	IM(2)
Tmem50b	4.27e-17	0.302536	0.255	0.115	7.97e-13	IM(2)
Mrpl52	5.27e-17	0.368261	0.771	0.644	9.82e-13	IM(2)
Hnrnpa1	5.45e-17	0.382091	0.477	0.302	1.02e-12	IM(2)
Rab7b	5.48e-17	0.448641	0.343	0.182	1.02e-12	IM(2)
Il10ra	1.02e-16	0.384427	0.414	0.238	1.9e-12	IM(2)
Ifngr1	1.84e-16	0.445095	0.489	0.318	3.42e-12	IM(2)
Card19	2.09e-16	0.343075	0.377	0.209	3.89e-12	IM(2)
Kdm6b	2.2e-16	0.386075	0.65	0.475	4.11e-12	IM(2)
Arpc1b	2.7e-16	0.283921	0.866	0.816	5.04e-12	IM(2)
Ccdc50	4.87e-16	0.301536	0.255	0.118	9.09e-12	IM(2)
Eif3f	5.6e-16	0.35082	0.693	0.562	1.04e-11	IM(2)
mt-Cytb	9.18e-16	0.31311	0.976	0.912	1.71e-11	IM(2)
Kdm7a	1.61e-15	0.297092	0.333	0.176	3e-11	IM(2)
Entpd1	1.9e-15	0.301868	0.265	0.129	3.54e-11	IM(2)
Ccdc12	2.06e-15	0.370383	0.477	0.314	3.84e-11	IM(2)
Rpl7a	2.45e-15	0.252711	0.893	0.873	4.58e-11	IM(2)
Mcub	4.38e-15	0.29753	0.36	0.204	8.17e-11	IM(2)
Lgmn	4.41e-15	0.305256	0.786	0.65	8.22e-11	IM(2)
Sbno2	4.99e-15	0.450155	0.394	0.236	9.3e-11	IM(2)
Irf8	5.49e-15	0.45768	0.44	0.284	1.02e-10	IM(2)
Adgre1	6.02e-15	0.536799	0.431	0.276	1.12e-10	IM(2)
mt-Co3	1.24e-14	0.299386	0.998	0.965	2.3e-10	IM(2)
Vsir	1.37e-14	0.31611	0.384	0.228	2.55e-10	IM(2)
Gsdmd	1.44e-14	0.260045	0.268	0.132	2.68e-10	IM(2)
Arrb2	1.74e-14	0.391869	0.436	0.278	3.24e-10	IM(2)
Ppia	1.8e-14	0.260201	0.946	0.934	3.36e-10	IM(2)
Atp6v0c	1.88e-14	0.441582	0.74	0.642	3.51e-10	IM(2)
Park7	2.17e-14	0.309331	0.465	0.3	4.05e-10	IM(2)
Ehd4	2.42e-14	0.452671	0.365	0.218	4.52e-10	IM(2)
Clic1	4.98e-14	0.328905	0.72	0.619	9.29e-10	IM(2)
Ssr2	9.4e-14	0.323485	0.37	0.222	1.75e-09	IM(2)
Ms4a6d	1.24e-13	0.493195	0.453	0.313	2.32e-09	IM(2)
Rab20	1.62e-13	0.299086	0.394	0.241	3.03e-09	IM(2)
Jun	1.85e-13	0.931015	0.509	0.365	3.46e-09	IM(2)
Hck	1.94e-13	0.334199	0.389	0.236	3.61e-09	IM(2)
H2-T23	1.96e-13	0.359353	0.567	0.414	3.66e-09	IM(2)
Ubb	4.73e-13	0.265643	0.917	0.904	8.82e-09	IM(2)
Nfe2l2	5.24e-13	0.343723	0.606	0.473	9.78e-09	IM(2)
Irf1	5.97e-13	0.374174	0.384	0.227	1.11e-08	IM(2)
Klf2	6.59e-13	0.738611	0.387	0.247	1.23e-08	IM(2)
Tnfaip8	6.86e-13	0.363714	0.411	0.267	1.28e-08	IM(2)
Eno1	7.14e-13	0.373998	0.623	0.493	1.33e-08	IM(2)
Tnip3	8.75e-13	0.29067	0.258	0.13	1.63e-08	IM(2)
Pxn	1.01e-12	0.25604	0.275	0.146	1.88e-08	IM(2)
Chd9	1.22e-12	0.328205	0.401	0.255	2.28e-08	IM(2)
Zfand5	1.4e-12	0.422053	0.513	0.372	2.62e-08	IM(2)
Gm2a	1.46e-12	0.35522	0.625	0.492	2.72e-08	IM(2)
Zfp36	1.48e-12	0.46245	0.82	0.771	2.76e-08	IM(2)
Emb	1.52e-12	0.276243	0.294	0.161	2.83e-08	IM(2)
Dok2	2.24e-12	0.448603	0.297	0.17	4.17e-08	IM(2)
Arhgap45	2.95e-12	0.359872	0.392	0.245	5.5e-08	IM(2)
Rnaset2a	3.72e-12	0.354957	0.404	0.265	6.94e-08	IM(2)
Scpep1	4.83e-12	0.250094	0.384	0.232	9.01e-08	IM(2)
Slc29a3	1.2e-11	0.317657	0.255	0.136	2.23e-07	IM(2)
Sdc3	1.99e-11	0.351977	0.521	0.391	3.72e-07	IM(2)
Wasf2	2.48e-11	0.334128	0.36	0.227	4.63e-07	IM(2)
Nsa2	2.82e-11	0.28588	0.64	0.514	5.25e-07	IM(2)
Snx5	2.82e-11	0.341464	0.572	0.445	5.25e-07	IM(2)
Tpm4	3.06e-11	0.327939	0.431	0.291	5.71e-07	IM(2)
Lgals9	3.79e-11	0.297986	0.336	0.209	7.06e-07	IM(2)
Gsn	5.65e-11	1.21761	0.35	0.229	1.05e-06	IM(2)
Rtn4	5.83e-11	0.295348	0.523	0.384	1.09e-06	IM(2)
Herpud1	6.48e-11	0.349991	0.38	0.246	1.21e-06	IM(2)
Ppib	1.1e-10	0.251042	0.691	0.576	2.05e-06	IM(2)
Mrpl23	1.18e-10	0.270503	0.521	0.375	2.2e-06	IM(2)
Jmjd1c	1.42e-10	0.27748	0.282	0.163	2.65e-06	IM(2)
Arap1	2.87e-10	0.319964	0.302	0.184	5.35e-06	IM(2)
Eef1g	4.05e-10	0.259288	0.599	0.477	7.54e-06	IM(2)
Rac2	4.11e-10	0.31489	0.477	0.347	7.66e-06	IM(2)
Dynlt1b	5.86e-10	0.288244	0.474	0.339	1.09e-05	IM(2)
Rab3il1	9.54e-10	0.360884	0.299	0.186	1.78e-05	IM(2)
Cyth4	1.54e-09	0.304011	0.535	0.414	2.87e-05	IM(2)
Rrbp1	1.55e-09	0.286577	0.747	0.614	2.89e-05	IM(2)
Gna13	1.63e-09	0.289773	0.496	0.37	3.04e-05	IM(2)
Ndufc2	3.79e-09	0.269387	0.667	0.568	7.06e-05	IM(2)
Atf3	4.26e-09	0.676657	0.567	0.474	7.94e-05	IM(2)
Cd81	4.86e-09	0.610514	0.411	0.33	9.05e-05	IM(2)
Cd300a	4.91e-09	0.273837	0.285	0.176	9.16e-05	IM(2)
Gm8797	6.72e-09	0.331837	0.338	0.227	0.00012535	IM(2)
Nupr1	1.01e-08	0.409377	0.297	0.194	0.000188305	IM(2)
Arhgdib	1.06e-08	0.25392	0.72	0.665	0.0001967	IM(2)
Tnfrsf1a	1.07e-08	0.32803	0.387	0.274	0.000198686	IM(2)
Glrx	1.14e-08	0.312869	0.367	0.251	0.000212777	IM(2)
Tap2	2.08e-08	0.255029	0.377	0.26	0.000388095	IM(2)
Tubb6	2.1e-08	0.290246	0.324	0.212	0.000391818	IM(2)
Zyx	3.03e-08	0.342002	0.411	0.302	0.000565731	IM(2)
Ppp1r12c	3.33e-08	0.30199	0.268	0.166	0.000620564	IM(2)
Wnk1	4.32e-08	0.350788	0.453	0.341	0.000805917	IM(2)
Casp4	5.05e-08	0.284343	0.263	0.165	0.000940556	IM(2)
Psmb2	5.27e-08	0.263366	0.521	0.417	0.000982667	IM(2)
Pomp	7e-08	0.258152	0.73	0.662	0.00130505	IM(2)
Il4ra	1.63e-07	0.322256	0.307	0.209	0.00303805	IM(2)
Nptn	1.95e-07	0.279059	0.37	0.263	0.00364125	IM(2)
Sdf2l1	3.19e-07	0.268804	0.45	0.35	0.00594323	IM(2)
Tsc22d3	3.37e-07	0.298984	0.29	0.189	0.00628576	IM(2)
P2rx4	5.24e-07	0.280055	0.348	0.242	0.00977106	IM(2)
Aldh2	5.87e-07	0.254863	0.302	0.206	0.0109448	IM(2)
Foxp1	8.96e-07	0.258769	0.26	0.169	0.0167092	IM(2)
H2afy	9.66e-07	0.262079	0.47	0.377	0.0180019	IM(2)
IcCM7-AM(1)-Fabp1	1.05e-06	0.298541	0.336	0.237	0.0195678	IM(2)
Clec2d	1.42e-06	0.326617	0.375	0.274	0.0265429	IM(2)
Prkcd	2.06e-06	0.300087	0.642	0.563	0.0384384	IM(2)
Nfkbiz	2.97e-06	0.370457	0.506	0.414	0.055433	IM(2)
Odc1	4.21e-06	0.300123	0.309	0.224	0.0785524	IM(2)
Samhd1	4.54e-06	0.434803	0.584	0.521	0.0846606	IM(2)
Srsf3	1.15e-05	0.257717	0.572	0.494	0.214009	IM(2)
Atp2b1	0.000117579	0.271069	0.582	0.53	1	IM(2)
Fcgr4	0.000273389	0.266637	0.268	0.202	1	IM(2)
Blvrb	0.000326806	0.256315	0.389	0.319	1	IM(2)
Dusp1	0.000376433	0.279404	0.749	0.735	1	IM(2)
Cd14	0.000481876	0.348414	0.657	0.65	1	IM(2)
Cltc	0.00116743	0.28871	0.511	0.45	1	IM(2)
Gadd45b	0.0026865	0.250665	0.477	0.413	1	IM(2)

## Sheet: T cells, NKT cells and ILCs
gene	p_val	avg_logFC	pct.1	pct.2	p_val_adj	cluster
Igfbp4	0	1.37473	0.49	0.104	0	Naive CD4 cells
Dusp10	0	0.943216	0.603	0.27	0	Naive CD4 cells
Ccr7	0	0.941013	0.791	0.356	0	Naive CD4 cells
Rflnb	0	0.903424	0.452	0.165	0	Naive CD4 cells
S1pr1	0	0.852671	0.631	0.325	0	Naive CD4 cells
Trib2	0	0.838981	0.371	0.123	0	Naive CD4 cells
Gimap6	0	0.835475	0.794	0.531	0	Naive CD4 cells
Klf2	0	0.825188	0.802	0.479	0	Naive CD4 cells
Lef1	0	0.823249	0.615	0.307	0	Naive CD4 cells
Satb1	0	0.587323	0.799	0.511	0	Naive CD4 cells
Vps37b	0	0.552237	0.883	0.748	0	Naive CD4 cells
Rps29	0	0.535387	0.998	0.992	0	Naive CD4 cells
Rps20	0	0.49156	0.999	0.983	0	Naive CD4 cells
Rpl12	0	0.479182	0.967	0.903	0	Naive CD4 cells
Rps19	0	0.4609	0.99	0.964	0	Naive CD4 cells
Rps24	0	0.429182	0.999	0.994	0	Naive CD4 cells
Rps4x	0	0.420008	0.996	0.975	0	Naive CD4 cells
Rpl5	0	0.404798	0.967	0.906	0	Naive CD4 cells
Rps27	0	0.398155	0.995	0.992	0	Naive CD4 cells
Rps28	0	0.395251	0.994	0.98	0	Naive CD4 cells
Rps8	0	0.386626	0.999	0.988	0	Naive CD4 cells
Rps7	0	0.385403	0.995	0.978	0	Naive CD4 cells
Rpl35a	0	0.383273	0.99	0.96	0	Naive CD4 cells
Rps16	0	0.368398	0.998	0.99	0	Naive CD4 cells
Rpl8	0	0.361841	0.985	0.953	0	Naive CD4 cells
Rps27a	0	0.351727	0.996	0.978	0	Naive CD4 cells
Rpl36a	0	0.349539	0.971	0.91	0	Naive CD4 cells
Rplp1	0	0.347948	0.997	0.989	0	Naive CD4 cells
Rpl30	0	0.342612	0.998	0.988	0	Naive CD4 cells
Rps3a1	0	0.335439	0.999	0.988	0	Naive CD4 cells
Rplp0	0	0.328279	0.988	0.962	0	Naive CD4 cells
Rps21	0	0.327702	0.996	0.988	0	Naive CD4 cells
Rpl35	0	0.32336	0.991	0.964	0	Naive CD4 cells
Rpl21	0	0.321125	0.982	0.941	0	Naive CD4 cells
Rpl23	0	0.309551	0.998	0.989	0	Naive CD4 cells
Rps26	0	0.289837	0.995	0.98	0	Naive CD4 cells
Tpt1	0	0.288808	0.998	0.996	0	Naive CD4 cells
Rps15a	0	0.277376	0.998	0.987	0	Naive CD4 cells
Rplp2	0	0.268907	0.997	0.98	0	Naive CD4 cells
Uba52	0	0.252951	0.998	0.992	0	Naive CD4 cells
Rps23	2.54e-299	0.27968	0.982	0.969	4.74e-295	Naive CD4 cells
Rpl9-ps6	2.98e-289	0.297127	0.98	0.958	5.55e-285	Naive CD4 cells
Actn1	1.79e-286	0.708341	0.467	0.233	3.34e-282	Naive CD4 cells
Rpl19	2.56e-281	0.251716	0.989	0.982	4.78e-277	Naive CD4 cells
Rpl10a	9.34e-261	0.292821	0.974	0.923	1.74e-256	Naive CD4 cells
Tmsb10	7.71e-246	0.270211	0.999	0.972	1.44e-241	Naive CD4 cells
Rps2	1.96e-228	0.257567	0.987	0.952	3.65e-224	Naive CD4 cells
Rpl3	7.13e-212	0.29108	0.948	0.892	1.33e-207	Naive CD4 cells
Ifngr2	9.03e-209	0.600122	0.277	0.104	1.68e-204	Naive CD4 cells
Btg1	7.09e-206	0.335294	0.934	0.88	1.32e-201	Naive CD4 cells
Crlf3	7.94e-195	0.617201	0.479	0.3	1.48e-190	Naive CD4 cells
Rpl22l1	6.02e-192	0.360081	0.862	0.756	1.12e-187	Naive CD4 cells
Rpl7	8.46e-191	0.256375	0.956	0.934	1.58e-186	Naive CD4 cells
Tmem64	2.25e-173	0.583641	0.367	0.189	4.2e-169	Naive CD4 cells
Rps6	1.01e-169	0.255844	0.941	0.902	1.89e-165	Naive CD4 cells
Gimap3	5.57e-169	0.49118	0.656	0.514	1.04e-164	Naive CD4 cells
Eef1b2	1.26e-155	0.273722	0.924	0.852	2.35e-151	Naive CD4 cells
Sell	2.02e-151	0.524766	0.429	0.258	3.77e-147	Naive CD4 cells
Rps15	3.15e-142	0.25296	0.938	0.901	5.87e-138	Naive CD4 cells
Gramd3	1.55e-138	0.451769	0.57	0.413	2.89e-134	Naive CD4 cells
Gm8369	1.62e-138	0.540182	0.418	0.265	3.01e-134	Naive CD4 cells
Rpl9	3.09e-130	0.262993	0.929	0.877	5.76e-126	Naive CD4 cells
Stk17b	5.34e-124	0.339095	0.758	0.686	9.95e-120	Naive CD4 cells
Tcf7	6.2e-113	0.291355	0.615	0.465	1.16e-108	Naive CD4 cells
Dgka	2.07e-103	0.472959	0.392	0.265	3.86e-99	Naive CD4 cells
Il4ra	1.78e-101	0.494806	0.388	0.262	3.32e-97	Naive CD4 cells
Selenop	1.08e-99	0.441931	0.274	0.15	2.01e-95	Naive CD4 cells
Atp1b3	1.94e-97	0.39716	0.59	0.498	3.62e-93	Naive CD4 cells
Npc2	5.6e-96	0.351675	0.633	0.554	1.04e-91	Naive CD4 cells
Ms4a6b	1.89e-89	0.415737	0.497	0.39	3.52e-85	Naive CD4 cells
Il7r	1.58e-83	0.330604	0.546	0.418	2.94e-79	Naive CD4 cells
Foxp1	3.35e-81	0.397818	0.475	0.372	6.25e-77	Naive CD4 cells
Chd3	6.67e-81	0.377603	0.565	0.48	1.24e-76	Naive CD4 cells
Tsc22d3	1.71e-78	0.359094	0.531	0.432	3.18e-74	Naive CD4 cells
Tubb2a	1.04e-76	0.392852	0.252	0.144	1.94e-72	Naive CD4 cells
Pnrc1	3.12e-72	0.307423	0.656	0.598	5.82e-68	Naive CD4 cells
Mcl1	1.92e-68	0.399262	0.497	0.421	3.57e-64	Naive CD4 cells
Cd53	8.13e-67	0.290506	0.635	0.57	1.52e-62	Naive CD4 cells
Smad7	1.11e-66	0.368154	0.488	0.401	2.07e-62	Naive CD4 cells
Frat2	1.01e-61	0.384641	0.261	0.169	1.89e-57	Naive CD4 cells
Rgs10	5.07e-60	0.388819	0.445	0.359	9.45e-56	Naive CD4 cells
Limd2	2.95e-55	0.275168	0.636	0.593	5.5e-51	Naive CD4 cells
Cytip	1.18e-54	0.264966	0.616	0.558	2.2e-50	Naive CD4 cells
Tgfbr2	1.2e-52	0.37038	0.34	0.257	2.23e-48	Naive CD4 cells
Ssh2	5.05e-50	0.355867	0.405	0.332	9.42e-46	Naive CD4 cells
Arhgef1	8.91e-48	0.264443	0.61	0.574	1.66e-43	Naive CD4 cells
Rapgef6	9.12e-44	0.328997	0.466	0.41	1.7e-39	Naive CD4 cells
Nsg2	1.07e-43	0.256981	0.278	0.196	1.99e-39	Naive CD4 cells
Tcp11l2	7.56e-42	0.326726	0.262	0.188	1.41e-37	Naive CD4 cells
Arhgap15	1.04e-39	0.3393	0.301	0.232	1.94e-35	Naive CD4 cells
Jun	3.01e-36	0.292522	0.266	0.192	5.61e-32	Naive CD4 cells
Ugcg	9.37e-36	0.329605	0.355	0.289	1.75e-31	Naive CD4 cells
Ppp1r15a	2.63e-33	0.279445	0.367	0.306	4.91e-29	Naive CD4 cells
Txk	1.17e-32	0.27864	0.343	0.279	2.18e-28	Naive CD4 cells
Txnip	1.86e-27	0.297959	0.294	0.237	3.47e-23	Naive CD4 cells
Smc4	2.44e-25	0.344552	0.377	0.334	4.55e-21	Naive CD4 cells
Stk38	1.36e-24	0.291494	0.267	0.217	2.54e-20	Naive CD4 cells
Ripor2	1.05e-23	0.268858	0.29	0.241	1.96e-19	Naive CD4 cells
Gimap1	1.74e-23	0.271071	0.366	0.326	3.25e-19	Naive CD4 cells
Rasgrp2	1.91e-19	0.265106	0.298	0.257	3.56e-15	Naive CD4 cells
Maf	0	1.9219	0.63	0.09	0	Effector CD4 cells
Ctla4	0	1.88851	0.574	0.087	0	Effector CD4 cells
Tnfrsf4	0	1.64431	0.463	0.052	0	Effector CD4 cells
S100a4	0	1.43216	0.601	0.153	0	Effector CD4 cells
S100a6	0	1.35909	0.745	0.229	0	Effector CD4 cells
Ly6a	0	1.34046	0.553	0.184	0	Effector CD4 cells
Rgs1	0	1.28468	0.596	0.231	0	Effector CD4 cells
Icos	0	1.24612	0.7	0.277	0	Effector CD4 cells
Tnfsf8	0	1.22699	0.255	0.048	0	Effector CD4 cells
S100a11	0	1.15712	0.759	0.335	0	Effector CD4 cells
Capg	0	1.10827	0.427	0.1	0	Effector CD4 cells
AU020206	0	1.0977	0.41	0.113	0	Effector CD4 cells
Ahnak	0	1.09562	0.634	0.235	0	Effector CD4 cells
Rbpj	0	1.08465	0.355	0.096	0	Effector CD4 cells
AW112010	0	1.07629	0.771	0.468	0	Effector CD4 cells
Tigit	0	1.07588	0.32	0.069	0	Effector CD4 cells
Vim	0	1.05694	0.651	0.322	0	Effector CD4 cells
Bhlhe40	0	1.03763	0.427	0.135	0	Effector CD4 cells
Itgb1	0	1.02571	0.452	0.159	0	Effector CD4 cells
Glrx	0	1.01297	0.31	0.071	0	Effector CD4 cells
Hif1a	0	0.986764	0.511	0.217	0	Effector CD4 cells
S100a10	0	0.97363	0.843	0.528	0	Effector CD4 cells
Cd44	0	0.959444	0.46	0.151	0	Effector CD4 cells
Bcl2a1d	0	0.937379	0.391	0.106	0	Effector CD4 cells
Bcl2a1b	0	0.929681	0.473	0.155	0	Effector CD4 cells
Crip1	0	0.925926	0.878	0.698	0	Effector CD4 cells
Samsn1	0	0.884036	0.451	0.177	0	Effector CD4 cells
Prr13	0	0.873634	0.537	0.214	0	Effector CD4 cells
Lgals1	0	0.868334	0.717	0.316	0	Effector CD4 cells
Smco4	0	0.83682	0.335	0.094	0	Effector CD4 cells
Rora	0	0.828607	0.439	0.147	0	Effector CD4 cells
Cd4	0	0.726838	0.489	0.181	0	Effector CD4 cells
Srgn	0	0.72627	0.9	0.81	0	Effector CD4 cells
Tmsb4x	0	0.620489	0.999	0.992	0	Effector CD4 cells
Actg1	0	0.616596	0.934	0.854	0	Effector CD4 cells
Actb	0	0.530706	0.986	0.968	0	Effector CD4 cells
Ccr2	2.76e-298	1.05361	0.31	0.088	5.15e-294	Effector CD4 cells
H2-K1	6.79e-296	0.455275	0.98	0.894	1.27e-291	Effector CD4 cells
H2-D1	1.49e-293	0.462074	0.961	0.87	2.78e-289	Effector CD4 cells
Cish	4.97e-288	0.785274	0.29	0.077	9.27e-284	Effector CD4 cells
Gng2	1.26e-279	0.789375	0.374	0.136	2.35e-275	Effector CD4 cells
Izumo1r	6.47e-263	0.919803	0.269	0.074	1.21e-258	Effector CD4 cells
Sla	7.42e-262	0.79778	0.437	0.19	1.38e-257	Effector CD4 cells
Ctsb	1.78e-257	0.850018	0.402	0.169	3.32e-253	Effector CD4 cells
Cd5	3.41e-233	0.733913	0.394	0.166	6.35e-229	Effector CD4 cells
Tnfrsf18	2.22e-229	0.827579	0.436	0.206	4.14e-225	Effector CD4 cells
Pkp3	5.21e-228	0.692154	0.292	0.097	9.72e-224	Effector CD4 cells
Odc1	1.07e-227	0.944519	0.543	0.32	1.99e-223	Effector CD4 cells
Ndfip1	2.98e-227	0.731107	0.564	0.338	5.56e-223	Effector CD4 cells
Id2	2.17e-224	0.890811	0.54	0.301	4.04e-220	Effector CD4 cells
Atp2b1	5e-224	0.701509	0.522	0.284	9.32e-220	Effector CD4 cells
Gadd45b	5.57e-212	0.810667	0.337	0.13	1.04e-207	Effector CD4 cells
Ptms	7.74e-211	0.826097	0.347	0.14	1.44e-206	Effector CD4 cells
Sh3bgrl3	5.61e-209	0.514002	0.842	0.716	1.05e-204	Effector CD4 cells
S100a13	8.24e-209	0.624286	0.569	0.342	1.54e-204	Effector CD4 cells
Ubl3	2.95e-206	0.724865	0.425	0.206	5.51e-202	Effector CD4 cells
Gna13	7.5e-205	0.676363	0.536	0.314	1.4e-200	Effector CD4 cells
Cxcr6	2.19e-201	0.783894	0.294	0.105	4.09e-197	Effector CD4 cells
Laptm5	1.66e-200	0.478728	0.837	0.719	3.09e-196	Effector CD4 cells
Myl6	1.47e-197	0.402101	0.905	0.84	2.74e-193	Effector CD4 cells
Pfn1	3.97e-193	0.410429	0.924	0.873	7.41e-189	Effector CD4 cells
Junb	8.49e-189	0.54496	0.864	0.796	1.58e-184	Effector CD4 cells
Cd28	1.25e-187	0.584679	0.671	0.474	2.33e-183	Effector CD4 cells
Cd82	5.2e-181	0.622686	0.442	0.231	9.69e-177	Effector CD4 cells
Ttc39b	3.97e-179	0.616538	0.279	0.105	7.39e-175	Effector CD4 cells
Ifi27l2a	1.77e-167	0.873695	0.63	0.445	3.31e-163	Effector CD4 cells
Cd6	1.49e-166	0.658892	0.364	0.174	2.78e-162	Effector CD4 cells
B2m	4.16e-166	0.313614	0.965	0.918	7.76e-162	Effector CD4 cells
Cotl1	7.93e-165	0.563671	0.61	0.428	1.48e-160	Effector CD4 cells
Lcp1	1.97e-160	0.591633	0.572	0.384	3.68e-156	Effector CD4 cells
Cd52	3.94e-160	0.460869	0.89	0.824	7.34e-156	Effector CD4 cells
Trac	7.39e-159	0.5297	0.626	0.427	1.38e-154	Effector CD4 cells
Sdf4	1.24e-157	0.77506	0.497	0.317	2.32e-153	Effector CD4 cells
Malt1	2.26e-157	0.726451	0.32	0.146	4.22e-153	Effector CD4 cells
Aebp2	5.95e-157	0.622871	0.418	0.225	1.11e-152	Effector CD4 cells
Il2rb	2.32e-156	0.496881	0.554	0.331	4.33e-152	Effector CD4 cells
Gm2a	3.73e-155	0.569215	0.277	0.112	6.96e-151	Effector CD4 cells
Itm2b	1.83e-151	0.463883	0.8	0.694	3.4e-147	Effector CD4 cells
Ucp2	8.68e-146	0.569781	0.666	0.537	1.62e-141	Effector CD4 cells
Rab8b	3.89e-145	0.555675	0.255	0.102	7.26e-141	Effector CD4 cells
Vamp8	9.99e-143	0.575902	0.414	0.231	1.86e-138	Effector CD4 cells
Ikzf2	1.55e-138	0.762738	0.255	0.105	2.89e-134	Effector CD4 cells
Got1	2.97e-138	0.643028	0.286	0.128	5.54e-134	Effector CD4 cells
Rac2	4.13e-138	0.411968	0.785	0.693	7.71e-134	Effector CD4 cells
Ikzf3	3.29e-136	0.629852	0.32	0.153	6.13e-132	Effector CD4 cells
Tnfrsf1b	5.38e-136	0.632141	0.364	0.192	1e-131	Effector CD4 cells
Cdc42	5.05e-135	0.463691	0.674	0.527	9.41e-131	Effector CD4 cells
Fkbp1a	6.86e-134	0.535834	0.479	0.3	1.28e-129	Effector CD4 cells
2021-09-09	6.17e-132	0.581015	0.414	0.238	1.15e-127	Effector CD4 cells
Myl12a	8.12e-130	0.439929	0.684	0.553	1.51e-125	Effector CD4 cells
Gata3	1.57e-128	0.666833	0.278	0.125	2.93e-124	Effector CD4 cells
Nfkb1	4.15e-126	0.586388	0.425	0.251	7.75e-122	Effector CD4 cells
Gapdh	3.61e-124	0.385607	0.802	0.723	6.74e-120	Effector CD4 cells
Dgat1	1.28e-123	0.577175	0.453	0.277	2.38e-119	Effector CD4 cells
Traf1	7.25e-123	0.550602	0.349	0.183	1.35e-118	Effector CD4 cells
Lsp1	1.34e-119	0.497052	0.592	0.44	2.5e-115	Effector CD4 cells
Arpc2	3.15e-119	0.393157	0.748	0.651	5.87e-115	Effector CD4 cells
Ass1	1.93e-118	0.553157	0.285	0.136	3.6e-114	Effector CD4 cells
Cox17	7.21e-115	0.498985	0.59	0.441	1.34e-110	Effector CD4 cells
Serinc3	4.12e-114	0.538981	0.515	0.351	7.69e-110	Effector CD4 cells
Fnbp1	2.09e-113	0.528318	0.399	0.236	3.9e-109	Effector CD4 cells
Tnfaip3	8.6e-113	0.461917	0.74	0.624	1.6e-108	Effector CD4 cells
Pim1	4.01e-112	0.591977	0.551	0.398	7.48e-108	Effector CD4 cells
Fxyd5	8.11e-112	0.400343	0.783	0.692	1.51e-107	Effector CD4 cells
Lmnb1	4.78e-111	0.491297	0.278	0.131	8.92e-107	Effector CD4 cells
Ptprcap	4.34e-106	0.477109	0.638	0.516	8.08e-102	Effector CD4 cells
Smpdl3a	2.36e-105	0.476771	0.251	0.117	4.41e-101	Effector CD4 cells
Cd2	7.32e-104	0.492851	0.543	0.396	1.37e-99	Effector CD4 cells
Trp53inp1	2.35e-102	0.47132	0.305	0.157	4.38e-98	Effector CD4 cells
Iqgap1	9.2e-102	0.50035	0.516	0.366	1.72e-97	Effector CD4 cells
Ly6e	6.12e-100	0.351499	0.779	0.68	1.14e-95	Effector CD4 cells
Emp3	7.97e-99	0.460835	0.526	0.37	1.49e-94	Effector CD4 cells
Clec2d	2.92e-97	0.529129	0.338	0.193	5.45e-93	Effector CD4 cells
Nfkbia	2.52e-96	0.594609	0.58	0.451	4.69e-92	Effector CD4 cells
Clic1	1.64e-95	0.411101	0.565	0.413	3.06e-91	Effector CD4 cells
Tagln2	6.79e-95	0.471281	0.596	0.464	1.27e-90	Effector CD4 cells
Itgb7	2.87e-94	0.478711	0.485	0.339	5.35e-90	Effector CD4 cells
Anxa6	1.57e-93	0.471927	0.463	0.315	2.93e-89	Effector CD4 cells
Spn	1.57e-92	0.466915	0.397	0.247	2.92e-88	Effector CD4 cells
Rgs2	4.5e-91	0.634434	0.549	0.422	8.39e-87	Effector CD4 cells
Pla2g16	4.41e-90	0.48348	0.35	0.21	8.22e-86	Effector CD4 cells
Coro1a	5.04e-90	0.304186	0.835	0.79	9.4e-86	Effector CD4 cells
Cd3g	3.13e-88	0.352405	0.752	0.677	5.83e-84	Effector CD4 cells
Lrp10	8.86e-87	0.460215	0.305	0.172	1.65e-82	Effector CD4 cells
Arpc4	1.02e-86	0.429123	0.479	0.341	1.91e-82	Effector CD4 cells
Itgal	4.18e-86	0.412932	0.47	0.32	7.79e-82	Effector CD4 cells
Nfkbiz	1.13e-85	0.505228	0.304	0.17	2.11e-81	Effector CD4 cells
Akap13	1.97e-85	0.411846	0.648	0.543	3.68e-81	Effector CD4 cells
Picalm	1.42e-82	0.489919	0.267	0.144	2.64e-78	Effector CD4 cells
Cyth4	3.4e-82	0.466255	0.274	0.149	6.34e-78	Effector CD4 cells
Lcp2	1.76e-80	0.425315	0.333	0.199	3.28e-76	Effector CD4 cells
Reep5	2.97e-78	0.40806	0.454	0.314	5.53e-74	Effector CD4 cells
Lat	1.39e-77	0.30194	0.707	0.608	2.59e-73	Effector CD4 cells
Dusp1	3.79e-77	0.541868	0.497	0.374	7.06e-73	Effector CD4 cells
Ppp1ca	4.4e-76	0.378642	0.541	0.42	8.19e-72	Effector CD4 cells
Elob	5.7e-76	0.343559	0.663	0.561	1.06e-71	Effector CD4 cells
Myl12b	3.51e-75	0.317149	0.744	0.687	6.55e-71	Effector CD4 cells
Thy1	1.17e-72	0.351192	0.661	0.562	2.18e-68	Effector CD4 cells
Rinl	1.75e-72	0.431452	0.329	0.203	3.27e-68	Effector CD4 cells
Tnfaip8	4.08e-72	0.412366	0.252	0.137	7.6e-68	Effector CD4 cells
Ppp1r12a	5.45e-72	0.413032	0.409	0.279	1.02e-67	Effector CD4 cells
Itgb2	6.82e-72	0.421009	0.407	0.276	1.27e-67	Effector CD4 cells
Prkar1a	2.05e-71	0.381353	0.551	0.435	3.83e-67	Effector CD4 cells
Myo1g	2.09e-71	0.402603	0.252	0.138	3.89e-67	Effector CD4 cells
Tspo	5.11e-71	0.362864	0.548	0.422	9.52e-67	Effector CD4 cells
Cd3e	2.16e-70	0.28782	0.765	0.69	4.04e-66	Effector CD4 cells
Arpc1b	8.51e-70	0.330698	0.636	0.537	1.59e-65	Effector CD4 cells
Gabarap	1.06e-69	0.388063	0.484	0.362	1.97e-65	Effector CD4 cells
1110008P14Rik	1.96e-69	0.379143	0.252	0.139	3.66e-65	Effector CD4 cells
Fth1	2.14e-69	0.282316	0.939	0.938	3.99e-65	Effector CD4 cells
H2-Q7	2.32e-69	0.329689	0.726	0.629	4.32e-65	Effector CD4 cells
Shisa5	4.71e-69	0.298382	0.794	0.729	8.77e-65	Effector CD4 cells
Arpc3	2.45e-68	0.304785	0.69	0.621	4.56e-64	Effector CD4 cells
Uhrf2	2.7e-68	0.477752	0.265	0.152	5.04e-64	Effector CD4 cells
Aplp2	5.2e-67	0.421335	0.258	0.146	9.7e-63	Effector CD4 cells
Gdi2	5.66e-66	0.465781	0.419	0.306	1.05e-61	Effector CD4 cells
Zap70	6.59e-66	0.41841	0.345	0.225	1.23e-61	Effector CD4 cells
Aprt	2.4e-65	0.433397	0.362	0.243	4.47e-61	Effector CD4 cells
Ubl5	1.47e-64	0.313197	0.647	0.559	2.74e-60	Effector CD4 cells
Ppp1r18	7e-64	0.396679	0.422	0.303	1.3e-59	Effector CD4 cells
Leprotl1	8.43e-64	0.427731	0.484	0.374	1.57e-59	Effector CD4 cells
H2-Q6	1.4e-63	0.440958	0.461	0.341	2.62e-59	Effector CD4 cells
Gnai2	1.61e-63	0.320966	0.64	0.545	3e-59	Effector CD4 cells
Ptp4a2	2.83e-63	0.368309	0.533	0.419	5.28e-59	Effector CD4 cells
Plec	9.46e-63	0.452978	0.28	0.17	1.76e-58	Effector CD4 cells
Cxcr4	5.05e-62	0.498623	0.428	0.316	9.41e-58	Effector CD4 cells
Cmtm7	5.13e-62	0.449364	0.279	0.171	9.56e-58	Effector CD4 cells
Sema4d	6.57e-62	0.4053	0.346	0.23	1.22e-57	Effector CD4 cells
Arf5	1.35e-61	0.332116	0.594	0.498	2.51e-57	Effector CD4 cells
Skil	2.11e-60	0.397472	0.303	0.188	3.93e-56	Effector CD4 cells
Lamtor4	4.04e-60	0.398083	0.253	0.149	7.52e-56	Effector CD4 cells
Itpkb	4.34e-60	0.372066	0.439	0.321	8.09e-56	Effector CD4 cells
1810037I17Rik	5.11e-59	0.356688	0.526	0.411	9.52e-55	Effector CD4 cells
Cyba	8.54e-59	0.319987	0.619	0.52	1.59e-54	Effector CD4 cells
Ldha	1.07e-58	0.334499	0.576	0.491	2e-54	Effector CD4 cells
Grb2	1.23e-58	0.385873	0.309	0.199	2.3e-54	Effector CD4 cells
Tgfb1	1.37e-58	0.447141	0.315	0.206	2.56e-54	Effector CD4 cells
Cap1	7.88e-57	0.378038	0.308	0.198	1.47e-52	Effector CD4 cells
Gpx1	4.56e-56	0.386946	0.489	0.387	8.51e-52	Effector CD4 cells
Dad1	1.03e-54	0.309764	0.564	0.466	1.93e-50	Effector CD4 cells
Tmbim6	1.06e-54	0.318429	0.56	0.455	1.98e-50	Effector CD4 cells
Cox6b1	7.08e-54	0.275466	0.636	0.551	1.32e-49	Effector CD4 cells
Arpc5	4.54e-53	0.32178	0.498	0.394	8.46e-49	Effector CD4 cells
Dock2	4.62e-53	0.375878	0.484	0.383	8.62e-49	Effector CD4 cells
Zfp36l2	4.67e-53	0.390079	0.613	0.533	8.71e-49	Effector CD4 cells
Vasp	5.83e-53	0.368925	0.387	0.279	1.09e-48	Effector CD4 cells
Malat1	8.93e-53	0.254294	0.939	0.925	1.67e-48	Effector CD4 cells
Tmem50a	1.05e-52	0.313821	0.601	0.517	1.95e-48	Effector CD4 cells
Nr3c1	2.18e-52	0.397691	0.298	0.194	4.06e-48	Effector CD4 cells
Cnn2	2.48e-52	0.345648	0.525	0.431	4.62e-48	Effector CD4 cells
Myh9	4.18e-52	0.333692	0.626	0.551	7.79e-48	Effector CD4 cells
Capns1	1.52e-51	0.362641	0.328	0.223	2.83e-47	Effector CD4 cells
Pbxip1	2.19e-51	0.35472	0.291	0.187	4.09e-47	Effector CD4 cells
Ppp1r16b	6.13e-51	0.290055	0.256	0.155	1.14e-46	Effector CD4 cells
Rab11a	5.25e-50	0.392117	0.275	0.178	9.78e-46	Effector CD4 cells
Gnb2	5.78e-50	0.342281	0.442	0.336	1.08e-45	Effector CD4 cells
Capzb	1.78e-49	0.304762	0.557	0.468	3.33e-45	Effector CD4 cells
Hcls1	2.52e-49	0.372672	0.338	0.237	4.69e-45	Effector CD4 cells
Gnb1	3.49e-48	0.327628	0.352	0.246	6.5e-44	Effector CD4 cells
H2-T23	4.14e-48	0.348965	0.463	0.362	7.72e-44	Effector CD4 cells
Lbh	7.59e-48	0.430663	0.395	0.298	1.41e-43	Effector CD4 cells
Ltb	2.16e-47	0.350433	0.502	0.407	4.02e-43	Effector CD4 cells
Ppp1cc	2.5e-47	0.347093	0.482	0.384	4.67e-43	Effector CD4 cells
Rap1a	1.2e-46	0.357739	0.339	0.241	2.24e-42	Effector CD4 cells
Jund	4.49e-46	0.280803	0.814	0.782	8.36e-42	Effector CD4 cells
Samhd1	2.7e-45	0.402165	0.441	0.35	5.03e-41	Effector CD4 cells
Hint1	3.37e-44	0.265363	0.595	0.518	6.28e-40	Effector CD4 cells
Anxa2	7.48e-44	0.277213	0.295	0.19	1.39e-39	Effector CD4 cells
Pkm	2.01e-43	0.319765	0.431	0.337	3.74e-39	Effector CD4 cells
Fyn	1.08e-42	0.324214	0.407	0.305	2.01e-38	Effector CD4 cells
Ptpn1	3.23e-42	0.327525	0.286	0.194	6.02e-38	Effector CD4 cells
Itga4	3.76e-42	0.378869	0.36	0.264	7.01e-38	Effector CD4 cells
Ctla2a	4.61e-42	0.359406	0.278	0.182	8.59e-38	Effector CD4 cells
Mrpl33	1.34e-41	0.31645	0.471	0.384	2.49e-37	Effector CD4 cells
D16Ertd472e	1.38e-41	0.336938	0.334	0.239	2.57e-37	Effector CD4 cells
Nr4a1	1.89e-41	0.306306	0.476	0.379	3.52e-37	Effector CD4 cells
Arf6	2.05e-41	0.363843	0.378	0.288	3.82e-37	Effector CD4 cells
Stat3	2.11e-41	0.355169	0.37	0.276	3.93e-37	Effector CD4 cells
Wnk1	4.52e-41	0.371877	0.42	0.332	8.43e-37	Effector CD4 cells
Actr2	6.35e-41	0.326823	0.387	0.294	1.18e-36	Effector CD4 cells
Apobec3	1.03e-40	0.360697	0.256	0.17	1.91e-36	Effector CD4 cells
Calm3	1.46e-40	0.292133	0.382	0.282	2.72e-36	Effector CD4 cells
Ccnd2	3.28e-40	0.435216	0.473	0.398	6.12e-36	Effector CD4 cells
Rap1b	6.98e-40	0.290059	0.566	0.488	1.3e-35	Effector CD4 cells
Wdr1	7.23e-40	0.308104	0.363	0.269	1.35e-35	Effector CD4 cells
Glud1	8.19e-40	0.331702	0.298	0.21	1.53e-35	Effector CD4 cells
Mrps21	7.48e-39	0.274887	0.404	0.31	1.39e-34	Effector CD4 cells
Fmnl1	2.54e-37	0.305344	0.405	0.313	4.73e-33	Effector CD4 cells
Psme2	5.03e-37	0.297813	0.56	0.5	9.37e-33	Effector CD4 cells
Cd69	6.01e-37	0.38252	0.302	0.215	1.12e-32	Effector CD4 cells
Lypla2	1.91e-36	0.308039	0.282	0.197	3.56e-32	Effector CD4 cells
Cdk2ap2	2.71e-36	0.301485	0.519	0.445	5.05e-32	Effector CD4 cells
Flna	2.74e-36	0.348386	0.417	0.334	5.1e-32	Effector CD4 cells
Irf2bp2	3.24e-36	0.349695	0.304	0.217	6.04e-32	Effector CD4 cells
Actr3	3.59e-36	0.288949	0.509	0.433	6.7e-32	Effector CD4 cells
Cytip	4.08e-36	0.276071	0.615	0.565	7.6e-32	Effector CD4 cells
Ccdc88c	7.91e-36	0.339501	0.27	0.187	1.47e-31	Effector CD4 cells
Prdx2	6.55e-35	0.275061	0.31	0.224	1.22e-30	Effector CD4 cells
Ptpn22	1.11e-34	0.316294	0.421	0.334	2.07e-30	Effector CD4 cells
Sat1	6.94e-34	0.324907	0.267	0.187	1.29e-29	Effector CD4 cells
Gabarapl2	2.62e-33	0.264878	0.444	0.361	4.88e-29	Effector CD4 cells
Arhgap31	2.72e-33	0.307894	0.407	0.317	5.07e-29	Effector CD4 cells
Ndufb7	3.26e-33	0.266257	0.432	0.349	6.08e-29	Effector CD4 cells
Krtcap2	4.29e-33	0.291688	0.492	0.418	7.99e-29	Effector CD4 cells
Arl6ip1	8.07e-33	0.255305	0.535	0.457	1.5e-28	Effector CD4 cells
Scand1	4.63e-32	0.258273	0.473	0.397	8.63e-28	Effector CD4 cells
Polr1d	7.68e-32	0.276869	0.489	0.424	1.43e-27	Effector CD4 cells
Cd48	8.99e-32	0.272178	0.256	0.177	1.68e-27	Effector CD4 cells
Aldoa	1.19e-31	0.295689	0.374	0.295	2.21e-27	Effector CD4 cells
Atp6v0e	1.53e-31	0.269225	0.474	0.404	2.86e-27	Effector CD4 cells
Sh2d2a	2.88e-31	0.305092	0.438	0.359	5.37e-27	Effector CD4 cells
Bax	3.23e-31	0.294142	0.33	0.251	6.02e-27	Effector CD4 cells
Zfp36l1	6.48e-31	0.328322	0.401	0.322	1.21e-26	Effector CD4 cells
Stk24	7.37e-31	0.303259	0.322	0.243	1.37e-26	Effector CD4 cells
Mien1	1.07e-30	0.307051	0.299	0.222	1.99e-26	Effector CD4 cells
Dynlrb1	6.94e-30	0.266242	0.33	0.25	1.29e-25	Effector CD4 cells
Rock1	1.26e-29	0.275467	0.318	0.239	2.34e-25	Effector CD4 cells
Psenen	1.55e-29	0.294738	0.403	0.329	2.9e-25	Effector CD4 cells
Ski	2.07e-29	0.291907	0.289	0.212	3.86e-25	Effector CD4 cells
Chmp2a	4.75e-29	0.258609	0.309	0.231	8.85e-25	Effector CD4 cells
Crem	1.25e-28	0.343924	0.345	0.27	2.33e-24	Effector CD4 cells
Slc3a2	1.46e-28	0.32042	0.398	0.326	2.71e-24	Effector CD4 cells
Txndc17	1.82e-28	0.275876	0.265	0.192	3.38e-24	Effector CD4 cells
Vps28	2.67e-28	0.282928	0.4	0.329	4.98e-24	Effector CD4 cells
Pak2	3.26e-28	0.286143	0.38	0.305	6.07e-24	Effector CD4 cells
Cops9	3.51e-28	0.269282	0.477	0.411	6.54e-24	Effector CD4 cells
Csnk2b	7.91e-28	0.270766	0.36	0.288	1.48e-23	Effector CD4 cells
Dusp5	8.36e-28	0.273105	0.493	0.425	1.56e-23	Effector CD4 cells
Edf1	1.59e-27	0.260019	0.447	0.378	2.96e-23	Effector CD4 cells
Srp14	1.84e-27	0.253451	0.447	0.381	3.44e-23	Effector CD4 cells
Prelid1	3.9e-27	0.255487	0.4	0.327	7.27e-23	Effector CD4 cells
Spcs1	1.13e-26	0.263972	0.405	0.336	2.1e-22	Effector CD4 cells
Atp6v0b	1.11e-25	0.274131	0.264	0.195	2.06e-21	Effector CD4 cells
Mrpl52	1.41e-25	0.265976	0.505	0.45	2.63e-21	Effector CD4 cells
Spcs2	1.67e-25	0.252304	0.366	0.294	3.11e-21	Effector CD4 cells
Psmb8	1.71e-25	0.252281	0.526	0.471	3.18e-21	Effector CD4 cells
Mbd2	2.28e-24	0.283614	0.257	0.191	4.24e-20	Effector CD4 cells
Tgif1	2.63e-24	0.289607	0.296	0.226	4.91e-20	Effector CD4 cells
Tmem160	7.49e-24	0.252966	0.341	0.271	1.4e-19	Effector CD4 cells
Cd37	7.96e-24	0.263001	0.324	0.257	1.48e-19	Effector CD4 cells
AC149090.1	9.45e-24	0.275884	0.264	0.197	1.76e-19	Effector CD4 cells
Uba1	1.22e-23	0.262263	0.303	0.235	2.27e-19	Effector CD4 cells
Tap2	1.63e-23	0.278331	0.292	0.226	3.05e-19	Effector CD4 cells
Nt5c	3.9e-23	0.259287	0.307	0.241	7.28e-19	Effector CD4 cells
Ogt	1.32e-22	0.2641	0.272	0.205	2.46e-18	Effector CD4 cells
Chmp4b	1.72e-22	0.268245	0.38	0.315	3.21e-18	Effector CD4 cells
Tbc1d10c	3.08e-22	0.257051	0.306	0.24	5.75e-18	Effector CD4 cells
Tap1	1.37e-20	0.272746	0.267	0.205	2.56e-16	Effector CD4 cells
Mxd1	7.67e-20	0.356136	0.28	0.224	1.43e-15	Effector CD4 cells
Sh2d1a	3.86e-19	0.262065	0.272	0.214	7.2e-15	Effector CD4 cells
Fryl	9.59e-18	0.258117	0.276	0.22	1.79e-13	Effector CD4 cells
Cited2	2.58e-17	0.26765	0.277	0.222	4.8e-13	Effector CD4 cells
Dennd4a	1.4e-16	0.275624	0.371	0.322	2.61e-12	Effector CD4 cells
Peli1	4.46e-15	0.290205	0.438	0.401	8.32e-11	Effector CD4 cells
Cd8b1	0	0.861699	0.805	0.183	0	Naive CD8 cells
Dapl1	0	0.80333	0.399	0.108	0	Naive CD8 cells
Ly6c2	0	0.772633	0.476	0.118	0	Naive CD8 cells
Fam241a	0	0.684322	0.325	0.052	0	Naive CD8 cells
Ccr7	0	0.629559	0.872	0.385	0	Naive CD8 cells
Plac8	0	0.596973	0.351	0.075	0	Naive CD8 cells
Rpl36a	0	0.505449	0.996	0.91	0	Naive CD8 cells
Rps18	0	0.494944	0.996	0.939	0	Naive CD8 cells
Klrd1	0	0.480316	0.415	0.125	0	Naive CD8 cells
Cd8a	0	0.480088	0.582	0.149	0	Naive CD8 cells
Rps20	0	0.460303	1	0.985	0	Naive CD8 cells
Eef1b2	0	0.452541	0.982	0.846	0	Naive CD8 cells
Rps19	0	0.443265	0.999	0.965	0	Naive CD8 cells
Rplp1	0	0.443247	1	0.99	0	Naive CD8 cells
Rps15a	0	0.443025	0.999	0.988	0	Naive CD8 cells
Rps28	0	0.442277	0.999	0.981	0	Naive CD8 cells
Rpl12	0	0.438572	0.994	0.903	0	Naive CD8 cells
Rps5	0	0.43637	0.998	0.968	0	Naive CD8 cells
Rpl13	0	0.43122	1	0.987	0	Naive CD8 cells
Rpl32	0	0.430927	0.998	0.971	0	Naive CD8 cells
Rps12	0	0.427718	0.995	0.952	0	Naive CD8 cells
Rpl35	0	0.427713	0.998	0.965	0	Naive CD8 cells
Rpl23	0	0.416232	1	0.989	0	Naive CD8 cells
Rps24	0	0.415847	1	0.995	0	Naive CD8 cells
Rps7	0	0.415085	0.999	0.979	0	Naive CD8 cells
Rpl10a	0	0.414809	0.993	0.924	0	Naive CD8 cells
Rps2	0	0.392616	0.997	0.953	0	Naive CD8 cells
Rpl39	0	0.391171	0.999	0.984	0	Naive CD8 cells
Rpl3	0	0.379542	0.986	0.889	0	Naive CD8 cells
Rps16	0	0.36681	1	0.991	0	Naive CD8 cells
Rps8	0	0.358015	0.999	0.989	0	Naive CD8 cells
Rps3	0	0.357097	0.996	0.958	0	Naive CD8 cells
Rps26	0	0.356381	1	0.98	0	Naive CD8 cells
Rps10	0	0.356049	0.998	0.985	0	Naive CD8 cells
Rps6	0	0.354914	0.985	0.895	0	Naive CD8 cells
Rpl27a	0	0.351805	0.997	0.974	0	Naive CD8 cells
Rplp0	0	0.35156	0.997	0.962	0	Naive CD8 cells
Rpl37	0	0.350524	1	0.989	0	Naive CD8 cells
Rpsa	0	0.348966	0.999	0.977	0	Naive CD8 cells
Rps4x	0	0.3488	0.999	0.976	0	Naive CD8 cells
Rps27	0	0.343876	0.998	0.991	0	Naive CD8 cells
Rplp2	0	0.341628	1	0.981	0	Naive CD8 cells
Rps21	0	0.34151	1	0.988	0	Naive CD8 cells
Rps23	0	0.33627	0.997	0.967	0	Naive CD8 cells
Rpl18a	0	0.332763	0.999	0.984	0	Naive CD8 cells
Rpl37a	0	0.330443	0.999	0.995	0	Naive CD8 cells
Rpl8	0	0.330431	0.997	0.954	0	Naive CD8 cells
Rps3a1	0	0.330264	1	0.989	0	Naive CD8 cells
Rpl36	0	0.322069	0.998	0.979	0	Naive CD8 cells
Rps29	0	0.321963	1	0.992	0	Naive CD8 cells
Rpl28	0	0.321677	0.994	0.949	0	Naive CD8 cells
Rpl35a	0	0.319676	0.998	0.962	0	Naive CD8 cells
Rpl18	0	0.318105	0.999	0.979	0	Naive CD8 cells
Rps27a	0	0.310371	0.999	0.979	0	Naive CD8 cells
Rpl34	0	0.302544	0.999	0.984	0	Naive CD8 cells
Rps14	0	0.301535	0.998	0.978	0	Naive CD8 cells
Rpl38	0	0.295217	1	0.988	0	Naive CD8 cells
Gm10076	0	0.293992	1	0.995	0	Naive CD8 cells
Rpl30	0	0.293804	1	0.988	0	Naive CD8 cells
Rps13	0	0.285661	0.998	0.975	0	Naive CD8 cells
Rps9	0	0.28488	0.998	0.982	0	Naive CD8 cells
Uba52	0	0.256781	0.999	0.993	0	Naive CD8 cells
Rpl21	1.17e-307	0.316052	0.997	0.942	2.17e-303	Naive CD8 cells
Rpl5	4.41e-302	0.340625	0.989	0.907	8.21e-298	Naive CD8 cells
Rpl17	1.38e-293	0.328267	0.993	0.928	2.58e-289	Naive CD8 cells
Sell	1.22e-285	0.489256	0.572	0.241	2.28e-281	Naive CD8 cells
Rpl9-ps6	4.51e-280	0.298414	0.995	0.957	8.41e-276	Naive CD8 cells
Rpl15	2.92e-271	0.314174	0.993	0.925	5.45e-267	Naive CD8 cells
Rpl22l1	5.8e-268	0.407403	0.942	0.748	1.08e-263	Naive CD8 cells
Rack1	4.55e-267	0.32344	0.98	0.889	8.48e-263	Naive CD8 cells
Rpl10-ps3	4.37e-263	0.349832	0.975	0.873	8.15e-259	Naive CD8 cells
Rpl26	5.63e-261	0.299519	0.989	0.925	1.05e-256	Naive CD8 cells
Rpl6	5.77e-248	0.260995	0.998	0.96	1.08e-243	Naive CD8 cells
Sidt1	5.07e-202	0.428476	0.293	0.098	9.46e-198	Naive CD8 cells
Rpl14	5.13e-197	0.298232	0.975	0.865	9.56e-193	Naive CD8 cells
Klk8	1.18e-194	0.423209	0.407	0.174	2.19e-190	Naive CD8 cells
Rps15	8.3e-194	0.27567	0.984	0.894	1.55e-189	Naive CD8 cells
Ctsw	2.88e-190	0.349867	0.444	0.192	5.37e-186	Naive CD8 cells
Rpl4	8.03e-187	0.307516	0.953	0.818	1.5e-182	Naive CD8 cells
Hspe1	1.53e-185	0.393612	0.748	0.48	2.85e-181	Naive CD8 cells
Dnajc15	2.05e-179	0.374638	0.525	0.268	3.83e-175	Naive CD8 cells
Bcl2	2.37e-178	0.407862	0.466	0.218	4.41e-174	Naive CD8 cells
Rpl23a	4.27e-176	0.285934	0.969	0.854	7.96e-172	Naive CD8 cells
Klf2	7.51e-172	0.287279	0.824	0.51	1.4e-167	Naive CD8 cells
Rpl9	2.03e-168	0.262058	0.979	0.87	3.79e-164	Naive CD8 cells
Epsti1	5.53e-168	0.37708	0.457	0.22	1.03e-163	Naive CD8 cells
Rras2	5.72e-164	0.379665	0.315	0.125	1.07e-159	Naive CD8 cells
Rps25	3.83e-160	0.273022	0.954	0.808	7.14e-156	Naive CD8 cells
Lef1	6.98e-136	0.2798	0.608	0.344	1.3e-131	Naive CD8 cells
Nme2	4.5e-125	0.304048	0.797	0.58	8.38e-121	Naive CD8 cells
Eef1g	4.97e-123	0.301744	0.779	0.566	9.27e-119	Naive CD8 cells
Npm1	4.73e-118	0.284817	0.858	0.678	8.82e-114	Naive CD8 cells
Rps12-ps3	7.17e-117	0.323632	0.601	0.386	1.34e-112	Naive CD8 cells
Acp5	7.19e-108	0.296888	0.384	0.202	1.34e-103	Naive CD8 cells
Bola2	7.15e-101	0.291955	0.594	0.386	1.33e-96	Naive CD8 cells
Pik3cd	2.49e-90	0.264624	0.497	0.305	4.64e-86	Naive CD8 cells
Rps27rt	8e-89	0.254024	0.444	0.263	1.49e-84	Naive CD8 cells
Evl	9.56e-88	0.261498	0.42	0.243	1.78e-83	Naive CD8 cells
Gm26917	8.66e-86	0.317357	0.62	0.424	1.61e-81	Naive CD8 cells
Rag1	0	2.71385	0.689	0.016	0	DPT cells
Sox4	0	2.59586	0.759	0.054	0	DPT cells
Ccr9	0	2.39533	0.678	0.036	0	DPT cells
Cd24a	0	2.38716	0.653	0.034	0	DPT cells
Myb	0	2.10853	0.696	0.122	0	DPT cells
Ly6d	0	2.10792	0.416	0.026	0	DPT cells
Dntt	0	2.08244	0.546	0.026	0	DPT cells
Endou	0	2.06093	0.521	0.02	0	DPT cells
Mier1	0	1.90876	0.719	0.228	0	DPT cells
Ldhb	0	1.74153	0.452	0.045	0	DPT cells
Tubb2b	0	1.72591	0.39	0.027	0	DPT cells
Hist3h2ba	0	1.72372	0.403	0.042	0	DPT cells
Arpp21	0	1.66498	0.364	0.016	0	DPT cells
Gm15340	0	1.61196	0.351	0.037	0	DPT cells
Cd8a	0	1.59796	0.65	0.212	0	DPT cells
Aqp11	0	1.59631	0.358	0.017	0	DPT cells
Syt13	0	1.51737	0.309	0.013	0	DPT cells
Trbc2	0	1.48503	0.944	0.746	0	DPT cells
Hist1h2ap	0	1.43149	0.835	0.236	0	DPT cells
Satb1	0	1.40708	0.911	0.576	0	DPT cells
Prrt1	0	1.40011	0.337	0.047	0	DPT cells
Dgkeos	0	1.31251	0.254	0.013	0	DPT cells
H3f3b	0	1.07362	0.988	0.941	0	DPT cells
Sla2	2.75e-307	1.58867	0.471	0.114	5.14e-303	DPT cells
Xrcc6	3.78e-302	1.38307	0.302	0.042	7.05e-298	DPT cells
Tubb2a	1.33e-301	1.54852	0.543	0.152	2.48e-297	DPT cells
Rhoh	4.71e-298	1.62194	0.642	0.252	8.78e-294	DPT cells
Cd8b1	9.88e-296	1.38135	0.709	0.285	1.84e-291	DPT cells
Bcl2l11	6.08e-284	1.58558	0.638	0.253	1.13e-279	DPT cells
Ets2	1.07e-278	1.57274	0.515	0.152	2e-274	DPT cells
Edem1	3.46e-266	1.59312	0.543	0.184	6.45e-262	DPT cells
Clk3	1.35e-265	1.55458	0.451	0.12	2.53e-261	DPT cells
Ssbp2	1.37e-239	1.3409	0.358	0.078	2.56e-235	DPT cells
Trim11	3.92e-236	1.30256	0.303	0.055	7.3e-232	DPT cells
Bcat2	1.07e-232	1.35473	0.308	0.058	2e-228	DPT cells
Tcf7	2.38e-232	1.21466	0.775	0.493	4.44e-228	DPT cells
Kremen1	1.95e-229	1.18371	0.259	0.041	3.64e-225	DPT cells
Eif2ak3	2.78e-220	1.31826	0.307	0.061	5.18e-216	DPT cells
Snx18	1.01e-215	1.47692	0.504	0.182	1.89e-211	DPT cells
Metap2	2.57e-212	1.60337	0.571	0.251	4.79e-208	DPT cells
Malat1	3.84e-202	0.818555	0.962	0.926	7.16e-198	DPT cells
Cerk	1e-199	1.27002	0.322	0.074	1.87e-195	DPT cells
H3f3a	7.89e-191	0.820806	0.869	0.786	1.47e-186	DPT cells
Slc35d1	6.53e-189	1.21884	0.284	0.059	1.22e-184	DPT cells
Cux1	3.37e-176	1.24574	0.36	0.103	6.28e-172	DPT cells
Rnf145	6.19e-173	1.36027	0.46	0.177	1.15e-168	DPT cells
Rmnd5a	2.49e-170	1.34166	0.372	0.114	4.64e-166	DPT cells
Rnf157	2.9e-168	1.1619	0.252	0.052	5.4e-164	DPT cells
Cyb5a	8.4e-166	1.34243	0.538	0.26	1.57e-161	DPT cells
Camk4	4.62e-161	1.27316	0.426	0.157	8.62e-157	DPT cells
Desi1	2.12e-155	1.22359	0.291	0.075	3.95e-151	DPT cells
Hmgb1	4.78e-150	0.993976	0.734	0.559	8.91e-146	DPT cells
Trbc1	2.43e-137	1.55055	0.622	0.404	4.53e-133	DPT cells
Lmo4	2.82e-135	1.26335	0.384	0.137	5.25e-131	DPT cells
Ap3s1	3.33e-130	1.19318	0.409	0.169	6.21e-126	DPT cells
Spint2	8.86e-130	1.20059	0.409	0.169	1.65e-125	DPT cells
Lck	3.92e-125	0.955991	0.692	0.542	7.3e-121	DPT cells
Ramp1	4.79e-125	1.04002	0.429	0.179	8.93e-121	DPT cells
Mef2d	3.13e-124	1.12949	0.522	0.285	5.84e-120	DPT cells
Hist1h2ao	1.04e-115	0.847897	0.254	0.067	1.94e-111	DPT cells
Arl5c	3.94e-113	1.23726	0.334	0.124	7.34e-109	DPT cells
Nabp1	1.16e-105	1.12021	0.378	0.163	2.16e-101	DPT cells
Znrf1	2.18e-101	1.05145	0.428	0.21	4.07e-97	DPT cells
Cd4	1.85e-98	1.0101	0.449	0.229	3.44e-94	DPT cells
Cd3d	5.79e-97	0.621453	0.807	0.77	1.08e-92	DPT cells
Gmfg	6.82e-97	0.885195	0.662	0.549	1.27e-92	DPT cells
Dck	1.17e-96	1.04135	0.268	0.091	2.18e-92	DPT cells
Bcl11b	8.12e-96	1.02659	0.585	0.42	1.51e-91	DPT cells
Ftl1	3.02e-95	0.612934	0.816	0.797	5.62e-91	DPT cells
Themis	2.87e-92	1.06115	0.333	0.14	5.35e-88	DPT cells
Cbl	1.83e-87	1.05298	0.405	0.209	3.42e-83	DPT cells
Hdac7	3.12e-83	1.05396	0.327	0.144	5.82e-79	DPT cells
Tcf12	2.05e-79	1.00099	0.3	0.127	3.83e-75	DPT cells
Cd27	8.48e-78	0.993283	0.42	0.234	1.58e-73	DPT cells
Lat	1.49e-77	0.714203	0.692	0.623	2.78e-73	DPT cells
Rbm39	1.95e-77	0.575238	0.762	0.761	3.63e-73	DPT cells
Morf4l2	2.28e-75	1.12959	0.343	0.168	4.25e-71	DPT cells
Trp53inp1	2.54e-75	0.973226	0.356	0.175	4.74e-71	DPT cells
Ppp1r16b	2.57e-75	1.04302	0.342	0.164	4.79e-71	DPT cells
Prkcb	1.27e-72	1.02219	0.334	0.163	2.37e-68	DPT cells
Nsg2	1.37e-72	1.01079	0.385	0.21	2.55e-68	DPT cells
Pde4d	7.35e-71	1.0002	0.345	0.172	1.37e-66	DPT cells
Ly6e	2.76e-64	0.560362	0.751	0.696	5.14e-60	DPT cells
Socs1	2.43e-62	0.987345	0.331	0.17	4.53e-58	DPT cells
Cd3e	2.39e-60	0.566949	0.718	0.704	4.46e-56	DPT cells
Selplg	2.25e-54	0.716625	0.647	0.622	4.2e-50	DPT cells
Klf13	3.58e-54	0.786142	0.526	0.425	6.67e-50	DPT cells
Trat1	2.75e-52	0.873369	0.267	0.127	5.13e-48	DPT cells
Cfl1	1.46e-51	0.399052	0.852	0.855	2.71e-47	DPT cells
Dynlt1b	3.78e-46	0.943297	0.278	0.149	7.05e-42	DPT cells
Ptms	3.54e-45	0.729713	0.315	0.173	6.59e-41	DPT cells
Celf2	4.94e-45	0.805721	0.478	0.384	9.2e-41	DPT cells
Pld3	4.26e-44	0.876832	0.332	0.202	7.94e-40	DPT cells
Cnot6	3.89e-42	0.875131	0.295	0.169	7.25e-38	DPT cells
Txn1	2.24e-41	0.729949	0.48	0.374	4.18e-37	DPT cells
Psap	1.23e-39	0.784516	0.479	0.4	2.29e-35	DPT cells
Cd247	5.88e-39	0.735156	0.453	0.36	1.1e-34	DPT cells
Ccnd3	7.13e-39	0.86687	0.342	0.225	1.33e-34	DPT cells
Pten	1.04e-38	0.84183	0.266	0.147	1.93e-34	DPT cells
Sub1	1.7e-38	0.429568	0.734	0.763	3.18e-34	DPT cells
Srsf3	1.84e-38	0.736674	0.495	0.427	3.42e-34	DPT cells
Arhgap45	2.26e-38	0.557783	0.635	0.639	4.22e-34	DPT cells
Mxd4	1.86e-36	0.774414	0.315	0.198	3.46e-32	DPT cells
Wasf2	1.4e-34	0.848467	0.34	0.233	2.6e-30	DPT cells
Dgkd	9.59e-33	0.794778	0.277	0.169	1.79e-28	DPT cells
Cd3g	2.35e-32	0.432371	0.68	0.693	4.38e-28	DPT cells
Itpr2	1.68e-31	0.781271	0.294	0.189	3.13e-27	DPT cells
Ets1	9.72e-31	0.392113	0.733	0.789	1.81e-26	DPT cells
Cox4i1	1.1e-30	0.343574	0.75	0.805	2.06e-26	DPT cells
Srsf5	3.76e-30	0.632322	0.549	0.551	7.01e-26	DPT cells
Tsc22d4	4.6e-29	0.812858	0.327	0.233	8.58e-25	DPT cells
Son	1.23e-28	0.571388	0.546	0.543	2.3e-24	DPT cells
Stat5b	5.57e-28	0.720244	0.314	0.216	1.04e-23	DPT cells
Pycard	5.44e-27	0.725208	0.339	0.249	1.01e-22	DPT cells
H2afv	2.14e-26	0.544153	0.47	0.409	3.98e-22	DPT cells
Atxn7l3b	2.95e-26	0.735011	0.298	0.204	5.49e-22	DPT cells
Sh2d1a	5.68e-26	0.759078	0.31	0.22	1.06e-21	DPT cells
Ubb	6.82e-26	0.250742	0.891	0.939	1.27e-21	DPT cells
Thy1	6.46e-24	0.490017	0.588	0.581	1.2e-19	DPT cells
Map1lc3b	7.22e-23	0.592211	0.499	0.49	1.35e-18	DPT cells
Cnbp	8.49e-23	0.498826	0.595	0.637	1.58e-18	DPT cells
Hnrnpa2b1	1.9e-22	0.420047	0.625	0.664	3.54e-18	DPT cells
Dnajc3	2.72e-22	0.783325	0.344	0.275	5.06e-18	DPT cells
Kcnn4	2.36e-20	0.736031	0.28	0.201	4.41e-16	DPT cells
Txk	4.02e-20	0.64114	0.36	0.294	7.49e-16	DPT cells
Sin3b	3e-19	0.75843	0.318	0.256	5.6e-15	DPT cells
Sem1	5.98e-19	0.35116	0.644	0.691	1.11e-14	DPT cells
Skp1a	6.03e-19	0.717202	0.363	0.315	1.12e-14	DPT cells
Nipbl	8.46e-19	0.669231	0.332	0.27	1.58e-14	DPT cells
Fus	6.3e-18	0.555817	0.484	0.486	1.17e-13	DPT cells
Tnrc6b	1.04e-17	0.651559	0.375	0.327	1.94e-13	DPT cells
Calm2	1.14e-17	0.58413	0.464	0.456	2.12e-13	DPT cells
Ezr	4.53e-17	0.593876	0.433	0.415	8.44e-13	DPT cells
Atp6v1g1	5.07e-17	0.609176	0.34	0.288	9.46e-13	DPT cells
Tra2b	2.97e-16	0.475625	0.522	0.55	5.53e-12	DPT cells
Sidt2	6.18e-16	0.671583	0.275	0.211	1.15e-11	DPT cells
Itk	1.74e-15	0.568934	0.483	0.5	3.25e-11	DPT cells
Ddx17	4.3e-15	0.661518	0.264	0.201	8.02e-11	DPT cells
Cd28	6.89e-15	0.498289	0.508	0.514	1.29e-10	DPT cells
Itpkb	7.92e-15	0.594907	0.377	0.342	1.48e-10	DPT cells
Anp32e	8.05e-14	0.57917	0.306	0.25	1.5e-09	DPT cells
Ablim1	2.05e-13	0.477725	0.486	0.505	3.82e-09	DPT cells
Pdcd4	5.07e-13	0.59719	0.373	0.349	9.46e-09	DPT cells
Sec62	6.06e-13	0.539269	0.443	0.459	1.13e-08	DPT cells
Hmgn1	8.14e-13	0.619204	0.302	0.257	1.52e-08	DPT cells
Tra2a	1.16e-12	0.595058	0.339	0.306	2.17e-08	DPT cells
Mgea5	2.39e-12	0.609193	0.301	0.261	4.45e-08	DPT cells
Rasgrp1	2.92e-12	0.614712	0.263	0.21	5.43e-08	DPT cells
Top1	3.2e-12	0.605781	0.338	0.307	5.96e-08	DPT cells
Cdkn1b	3.37e-12	0.578998	0.284	0.234	6.29e-08	DPT cells
Gsk3b	3.63e-12	0.598321	0.26	0.208	6.78e-08	DPT cells
Sfpq	4.85e-12	0.576608	0.364	0.345	9.05e-08	DPT cells
Nrip1	5.63e-12	0.58598	0.276	0.223	1.05e-07	DPT cells
Uqcrh	7.29e-12	0.252722	0.719	0.845	1.36e-07	DPT cells
Ighm	7.72e-12	0.57972	0.286	0.238	1.44e-07	DPT cells
Prdx5	8.67e-12	0.623327	0.269	0.225	1.62e-07	DPT cells
U2af1	1.44e-11	0.609683	0.319	0.289	2.69e-07	DPT cells
Dusp5	1.82e-11	0.46623	0.441	0.439	3.39e-07	DPT cells
Usmg5	1.96e-11	0.325441	0.581	0.637	3.66e-07	DPT cells
Ago2	2.62e-11	0.644239	0.267	0.221	4.89e-07	DPT cells
Hnrnph1	2.81e-11	0.590028	0.397	0.396	5.24e-07	DPT cells
Top2b	3.18e-11	0.627204	0.304	0.269	5.93e-07	DPT cells
Khdrbs1	3.2e-11	0.591861	0.31	0.275	5.97e-07	DPT cells
Ndufs4	1.48e-10	0.630637	0.267	0.229	2.75e-06	DPT cells
Anxa2	1.51e-10	0.502796	0.263	0.208	2.82e-06	DPT cells
Per1	2.35e-10	0.563265	0.256	0.211	4.39e-06	DPT cells
Supt4a	7.01e-10	0.552228	0.386	0.389	1.31e-05	DPT cells
Atpif1	1.35e-09	0.525767	0.29	0.253	2.51e-05	DPT cells
Paip2	1.43e-09	0.541824	0.378	0.38	2.67e-05	DPT cells
Chchd2	1.79e-09	0.283552	0.637	0.743	3.34e-05	DPT cells
Snrnp70	2.11e-09	0.5415	0.401	0.419	3.94e-05	DPT cells
Ndufs5	3.33e-09	0.560672	0.278	0.248	6.21e-05	DPT cells
Ythdc1	4.53e-09	0.536446	0.385	0.388	8.45e-05	DPT cells
Slc25a5	7.63e-09	0.480045	0.421	0.448	0.000142255	DPT cells
Sla	1.03e-08	0.503978	0.274	0.236	0.000192476	DPT cells
Psma6	1.41e-08	0.634036	0.265	0.236	0.000263305	DPT cells
Ube2i	1.07e-07	0.576113	0.325	0.322	0.00199795	DPT cells
Bptf	4.02e-07	0.527204	0.274	0.25	0.00748931	DPT cells
Hnrnpa0	4.46e-07	0.481837	0.384	0.399	0.00831085	DPT cells
Hnrnpl	4.71e-07	0.448987	0.38	0.394	0.00878793	DPT cells
Gapdh	5.98e-07	0.254676	0.658	0.744	0.0111571	DPT cells
Fyb	6.93e-07	0.42811	0.445	0.487	0.0129268	DPT cells
Atp5a1	8.02e-07	0.40526	0.465	0.524	0.0149487	DPT cells
Nr4a1	2.59e-06	0.336379	0.399	0.399	0.0482848	DPT cells
Cd164	6.22e-06	0.493885	0.287	0.272	0.115976	DPT cells
Gpr132	8.23e-06	0.366598	0.486	0.555	0.153497	DPT cells
Rgcc	1.05e-05	0.47394	0.368	0.368	0.196261	DPT cells
Plcxd2	1.39e-05	0.581766	0.262	0.248	0.259643	DPT cells
Kif5b	1.4e-05	0.536721	0.251	0.233	0.260297	DPT cells
Arl4c	1.95e-05	0.493029	0.266	0.253	0.363501	DPT cells
Tacc1	2.15e-05	0.524552	0.265	0.251	0.4012	DPT cells
Trac	3.13e-05	0.408795	0.426	0.469	0.582791	DPT cells
Prdx2	3.53e-05	0.525846	0.253	0.24	0.657262	DPT cells
Csnk1a1	3.53e-05	0.477563	0.324	0.337	0.658155	DPT cells
Prkar1a	5.28e-05	0.381443	0.416	0.461	0.984247	DPT cells
Ikzf1	5.54e-05	0.503311	0.312	0.318	1	DPT cells
Ppp2r5c	6.49e-05	0.46715	0.253	0.24	1	DPT cells
BC031181	7.05e-05	0.499491	0.26	0.251	1	DPT cells
Hnrnpk	9.5e-05	0.386648	0.432	0.498	1	DPT cells
Rsrp1	9.74e-05	0.481158	0.317	0.326	1	DPT cells
Foxn3	0.000117237	0.456832	0.266	0.254	1	DPT cells
Dynll1	0.000141731	0.400208	0.411	0.465	1	DPT cells
Hnrnpa1	0.00014707	0.407721	0.389	0.437	1	DPT cells
2021-09-01	0.000156369	0.414883	0.422	0.488	1	DPT cells
Ubald2	0.000205221	0.34149	0.408	0.436	1	DPT cells
Pcbp2	0.000214222	0.345134	0.458	0.54	1	DPT cells
Ywhaz	0.000223402	0.310464	0.501	0.599	1	DPT cells
Nono	0.000256953	0.474737	0.268	0.268	1	DPT cells
Srsf6	0.000314132	0.46548	0.28	0.282	1	DPT cells
Ywhae	0.000480221	0.468562	0.277	0.28	1	DPT cells
Hnrnpm	0.000520167	0.46148	0.299	0.312	1	DPT cells
Atp6v0c	0.000522639	0.486129	0.272	0.276	1	DPT cells
Hmgn2	0.00057414	0.308375	0.302	0.296	1	DPT cells
Eif4g2	0.000578538	0.358818	0.451	0.529	1	DPT cells
Atp5b	0.000714067	0.341402	0.431	0.501	1	DPT cells
G3bp2	0.000742996	0.503135	0.266	0.269	1	DPT cells
Diaph1	0.000802375	0.503046	0.26	0.259	1	DPT cells
Ctsd	0.000890211	0.481899	0.276	0.279	1	DPT cells
Brd2	0.00136118	0.453481	0.317	0.338	1	DPT cells
Hnrnpc	0.00171572	0.450749	0.299	0.317	1	DPT cells
Srrm2	0.00189344	0.37886	0.417	0.485	1	DPT cells
Bnip3l	0.00232109	0.476323	0.295	0.311	1	DPT cells
Snu13	0.0027035	0.440415	0.349	0.393	1	DPT cells
Hnrnpab	0.00349948	0.384899	0.367	0.411	1	DPT cells
Cox5b	0.00357758	0.31262	0.468	0.552	1	DPT cells
Ewsr1	0.00448637	0.436753	0.297	0.316	1	DPT cells
Sf3b1	0.00593029	0.350964	0.38	0.43	1	DPT cells
Luc7l2	0.00848818	0.416776	0.303	0.327	1	DPT cells
Aes	0.00913089	0.416194	0.356	0.411	1	DPT cells
Dynlrb1	0.00979275	0.415307	0.255	0.267	1	DPT cells
Ccl5	0	3.18991	0.958	0.179	0	Effector CD8 cells
Gzma	0	2.74322	0.555	0.058	0	Effector CD8 cells
Nkg7	0	1.90231	0.983	0.314	0	Effector CD8 cells
Gzmb	0	1.67957	0.466	0.037	0	Effector CD8 cells
Ccl4	0	1.4433	0.301	0.029	0	Effector CD8 cells
Klrc1	0	1.43032	0.469	0.047	0	Effector CD8 cells
Ly6c2	0	1.41732	0.613	0.166	0	Effector CD8 cells
Gzmk	0	1.30569	0.375	0.012	0	Effector CD8 cells
Klre1	0	1.10684	0.3	0.034	0	Effector CD8 cells
Fasl	5.08e-306	0.942713	0.389	0.065	9.46e-302	Effector CD8 cells
Klrg1	6.97e-291	0.902405	0.291	0.037	1.3e-286	Effector CD8 cells
Klrk1	1.35e-290	0.973619	0.37	0.061	2.51e-286	Effector CD8 cells
Cd8b1	6.23e-275	1.06961	0.753	0.283	1.16e-270	Effector CD8 cells
Lgals1	1.58e-270	1.06164	0.851	0.368	2.95e-266	Effector CD8 cells
Klrd1	3.48e-268	1.08235	0.567	0.161	6.48e-264	Effector CD8 cells
Serpinb6b	8.52e-261	0.989542	0.416	0.087	1.59e-256	Effector CD8 cells
Cd8a	9.2e-255	0.944021	0.658	0.213	1.72e-250	Effector CD8 cells
Serpinb9	3.18e-247	0.924576	0.369	0.071	5.94e-243	Effector CD8 cells
Plek	4.01e-229	0.772969	0.299	0.051	7.47e-225	Effector CD8 cells
Ahnak	1.29e-210	0.853298	0.728	0.289	2.41e-206	Effector CD8 cells
AW112010	1.55e-208	0.762178	0.897	0.505	2.9e-204	Effector CD8 cells
Dusp2	6.24e-196	1.0568	0.649	0.269	1.16e-191	Effector CD8 cells
Itgb1	1.07e-183	0.879089	0.56	0.196	2e-179	Effector CD8 cells
H2-Q7	1.55e-182	0.771744	0.903	0.633	2.89e-178	Effector CD8 cells
Hcst	2.18e-182	0.795428	0.905	0.637	4.06e-178	Effector CD8 cells
Prf1	2.03e-175	0.653127	0.252	0.046	3.78e-171	Effector CD8 cells
Ms4a4b	3.12e-169	0.732464	0.91	0.61	5.82e-165	Effector CD8 cells
S100a10	5.76e-163	0.638028	0.905	0.571	1.07e-158	Effector CD8 cells
Tmsb4x	6.83e-163	0.400407	1	0.993	1.27e-158	Effector CD8 cells
Lgals3	2.59e-161	0.778132	0.328	0.079	4.83e-157	Effector CD8 cells
Zyx	6.38e-161	0.784174	0.48	0.164	1.19e-156	Effector CD8 cells
Cd52	1.73e-160	0.662974	0.962	0.83	3.22e-156	Effector CD8 cells
Il18rap	3.6e-159	0.739907	0.297	0.068	6.72e-155	Effector CD8 cells
Ctsw	1.81e-158	0.807121	0.565	0.224	3.38e-154	Effector CD8 cells
S100a6	1.16e-155	0.679795	0.731	0.307	2.17e-151	Effector CD8 cells
Ccr5	2.86e-145	0.676634	0.281	0.065	5.33e-141	Effector CD8 cells
Itga4	2.38e-143	0.787327	0.599	0.263	4.44e-139	Effector CD8 cells
Itgb2	5.39e-142	0.810855	0.612	0.283	1e-137	Effector CD8 cells
Cd48	1.13e-139	0.772406	0.472	0.176	2.11e-135	Effector CD8 cells
Ctsd	1.91e-138	0.731817	0.59	0.26	3.56e-134	Effector CD8 cells
Cyba	2.08e-138	0.716118	0.808	0.523	3.87e-134	Effector CD8 cells
H2-K1	1.17e-136	0.430578	0.996	0.906	2.18e-132	Effector CD8 cells
Ctla2a	2.99e-134	0.925171	0.482	0.184	5.58e-130	Effector CD8 cells
H2-D1	8.12e-132	0.453655	0.989	0.882	1.51e-127	Effector CD8 cells
Actb	8.98e-127	0.456442	0.995	0.97	1.67e-122	Effector CD8 cells
Laptm5	2.27e-124	0.552267	0.918	0.731	4.23e-120	Effector CD8 cells
Cst7	5.13e-123	0.617924	0.328	0.098	9.56e-119	Effector CD8 cells
Actg1	2.36e-119	0.491845	0.972	0.863	4.4e-115	Effector CD8 cells
Rac2	8.18e-115	0.553634	0.873	0.702	1.52e-110	Effector CD8 cells
Rpa2	8.18e-115	0.640387	0.3	0.089	1.53e-110	Effector CD8 cells
Pfn1	6.08e-110	0.458073	0.964	0.878	1.13e-105	Effector CD8 cells
Itgal	8.02e-110	0.661996	0.634	0.333	1.5e-105	Effector CD8 cells
Epsti1	9.03e-109	0.679104	0.536	0.253	1.68e-104	Effector CD8 cells
Myo1f	3.54e-103	0.547545	0.285	0.086	6.6e-99	Effector CD8 cells
S100a13	3.96e-103	0.591551	0.67	0.369	7.39e-99	Effector CD8 cells
Anxa6	3.21e-98	0.605857	0.614	0.328	5.99e-94	Effector CD8 cells
Efhd2	9.12e-94	0.612319	0.371	0.143	1.7e-89	Effector CD8 cells
Myl6	8.29e-93	0.432813	0.95	0.847	1.55e-88	Effector CD8 cells
Hopx	6.24e-92	0.493517	0.281	0.089	1.16e-87	Effector CD8 cells
Crip1	6.8e-91	0.390368	0.921	0.722	1.27e-86	Effector CD8 cells
Sh2d2a	7.36e-91	0.617621	0.64	0.358	1.37e-86	Effector CD8 cells
Vim	9.24e-91	0.531024	0.678	0.37	1.72e-86	Effector CD8 cells
H2-Q6	1.28e-88	0.599314	0.632	0.348	2.39e-84	Effector CD8 cells
Emp3	6.94e-88	0.598433	0.658	0.386	1.29e-83	Effector CD8 cells
Ostf1	1.87e-85	0.567602	0.628	0.361	3.49e-81	Effector CD8 cells
Il2rb	5.79e-85	0.461108	0.669	0.357	1.08e-80	Effector CD8 cells
Spn	4.34e-81	0.590787	0.512	0.263	8.08e-77	Effector CD8 cells
Abracl	6.32e-81	0.54691	0.69	0.453	1.18e-76	Effector CD8 cells
Fyn	6.91e-78	0.54443	0.57	0.31	1.29e-73	Effector CD8 cells
Id2	1.08e-77	0.574094	0.602	0.333	2.02e-73	Effector CD8 cells
Lfng	1.43e-77	0.59767	0.401	0.178	2.66e-73	Effector CD8 cells
B2m	3.2e-76	0.303552	0.98	0.924	5.97e-72	Effector CD8 cells
Prr13	4.89e-76	0.483323	0.527	0.263	9.12e-72	Effector CD8 cells
Anxa2	6.92e-76	0.468563	0.444	0.197	1.29e-71	Effector CD8 cells
Gimap7	7.55e-75	0.530482	0.334	0.133	1.41e-70	Effector CD8 cells
Sh3bgrl3	3.97e-73	0.405754	0.896	0.732	7.41e-69	Effector CD8 cells
Bhlhe40	2.99e-72	0.396066	0.416	0.179	5.57e-68	Effector CD8 cells
Atp5h	1.96e-71	0.433366	0.872	0.719	3.66e-67	Effector CD8 cells
Zfp36l2	3.48e-71	0.539263	0.764	0.535	6.49e-67	Effector CD8 cells
Arpc1b	1.71e-69	0.479505	0.755	0.545	3.18e-65	Effector CD8 cells
Arhgdib	6.34e-69	0.407559	0.857	0.727	1.18e-64	Effector CD8 cells
Dnajc15	7.9e-69	0.51693	0.541	0.308	1.47e-64	Effector CD8 cells
Lsp1	5.67e-68	0.474353	0.687	0.457	1.06e-63	Effector CD8 cells
Gabarapl2	2.04e-67	0.529137	0.597	0.364	3.81e-63	Effector CD8 cells
Rgs1	5.91e-67	0.433896	0.546	0.289	1.1e-62	Effector CD8 cells
Ptprcap	1.93e-66	0.414891	0.763	0.527	3.59e-62	Effector CD8 cells
Sp100	1.37e-65	0.510765	0.562	0.331	2.56e-61	Effector CD8 cells
Thy1	4.16e-65	0.40761	0.808	0.568	7.75e-61	Effector CD8 cells
Ywhaq	2.36e-63	0.522726	0.495	0.276	4.4e-59	Effector CD8 cells
Rap1b	1.83e-62	0.515725	0.696	0.491	3.41e-58	Effector CD8 cells
Sema4a	6.5e-61	0.484994	0.254	0.097	1.21e-56	Effector CD8 cells
Runx3	8.85e-60	0.534119	0.382	0.186	1.65e-55	Effector CD8 cells
Nr4a2	1.53e-59	0.57119	0.367	0.173	2.86e-55	Effector CD8 cells
Bcl2a1b	3.83e-59	0.331285	0.431	0.205	7.15e-55	Effector CD8 cells
Reep5	2.22e-58	0.483079	0.554	0.329	4.14e-54	Effector CD8 cells
Gimap4	1.77e-57	0.441437	0.678	0.451	3.3e-53	Effector CD8 cells
Selplg	1.8e-55	0.390351	0.794	0.613	3.36e-51	Effector CD8 cells
Zgpat	2.16e-55	0.443974	0.344	0.161	4.04e-51	Effector CD8 cells
Krtcap2	3.18e-55	0.455444	0.639	0.42	5.94e-51	Effector CD8 cells
Myl12a	5.88e-55	0.440513	0.737	0.569	1.1e-50	Effector CD8 cells
Ptprc	1.17e-54	0.366404	0.844	0.692	2.18e-50	Effector CD8 cells
Calm1	3.11e-54	0.361613	0.903	0.768	5.79e-50	Effector CD8 cells
Ppp1r12a	1.59e-53	0.45956	0.503	0.293	2.96e-49	Effector CD8 cells
Capzb	2.79e-53	0.427982	0.678	0.474	5.2e-49	Effector CD8 cells
Cnn2	1.68e-52	0.443791	0.646	0.438	3.14e-48	Effector CD8 cells
Ifngr1	3.62e-51	0.401653	0.818	0.631	6.75e-47	Effector CD8 cells
Pik3r1	2.84e-50	0.481554	0.394	0.208	5.3e-46	Effector CD8 cells
Cfl1	3.69e-50	0.294426	0.925	0.85	6.89e-46	Effector CD8 cells
Lck	6.71e-47	0.32693	0.732	0.54	1.25e-42	Effector CD8 cells
Fxyd5	3.31e-46	0.349746	0.844	0.702	6.16e-42	Effector CD8 cells
Pglyrp1	5.02e-46	0.386583	0.269	0.12	9.36e-42	Effector CD8 cells
Cox8a	5.03e-46	0.308702	0.865	0.734	9.38e-42	Effector CD8 cells
Lcp1	8.86e-46	0.389917	0.624	0.409	1.65e-41	Effector CD8 cells
Cyth4	2.68e-45	0.411273	0.33	0.164	5e-41	Effector CD8 cells
Psmb9	5.81e-45	0.380238	0.47	0.273	1.08e-40	Effector CD8 cells
Cd3e	5.49e-44	0.298972	0.847	0.697	1.02e-39	Effector CD8 cells
Clic1	2.19e-43	0.339886	0.647	0.43	4.09e-39	Effector CD8 cells
Pycard	8.94e-43	0.405801	0.424	0.244	1.67e-38	Effector CD8 cells
Arpc2	2.98e-42	0.320912	0.816	0.661	5.56e-38	Effector CD8 cells
Actr3	6.54e-42	0.39765	0.623	0.437	1.22e-37	Effector CD8 cells
Cox17	2.05e-41	0.355714	0.655	0.459	3.82e-37	Effector CD8 cells
Dennd4a	2.74e-41	0.377323	0.516	0.32	5.11e-37	Effector CD8 cells
Coro1a	6.18e-41	0.29656	0.892	0.793	1.15e-36	Effector CD8 cells
Cdc42	6.36e-40	0.342622	0.715	0.546	1.19e-35	Effector CD8 cells
Plac8	1.11e-39	0.517905	0.26	0.124	2.07e-35	Effector CD8 cells
Tpst2	4.23e-39	0.404684	0.342	0.184	7.88e-35	Effector CD8 cells
Psmb8	1.04e-38	0.385477	0.649	0.472	1.94e-34	Effector CD8 cells
Ppp1r18	7.24e-38	0.376463	0.494	0.317	1.35e-33	Effector CD8 cells
Gng2	1.49e-37	0.363409	0.33	0.174	2.78e-33	Effector CD8 cells
Prex1	1.76e-37	0.381185	0.375	0.211	3.27e-33	Effector CD8 cells
Bin2	4.71e-37	0.401088	0.465	0.295	8.79e-33	Effector CD8 cells
S1pr4	8.42e-37	0.414229	0.304	0.16	1.57e-32	Effector CD8 cells
Gnas	1.76e-36	0.358795	0.702	0.532	3.29e-32	Effector CD8 cells
Gm19585	6.28e-36	0.429654	0.273	0.137	1.17e-31	Effector CD8 cells
Sub1	7.26e-36	0.274864	0.865	0.755	1.35e-31	Effector CD8 cells
Ppp1ca	2.16e-35	0.345753	0.606	0.435	4.02e-31	Effector CD8 cells
Nlrc5	7.36e-35	0.346054	0.269	0.134	1.37e-30	Effector CD8 cells
Ccdc12	1.01e-34	0.347276	0.413	0.248	1.88e-30	Effector CD8 cells
Psmb10	4.54e-34	0.365707	0.369	0.214	8.46e-30	Effector CD8 cells
Arpc4	5.79e-34	0.343346	0.533	0.358	1.08e-29	Effector CD8 cells
Ndufa4	4.9e-33	0.311494	0.736	0.566	9.13e-29	Effector CD8 cells
Rassf1	5.16e-32	0.377858	0.274	0.144	9.63e-28	Effector CD8 cells
Gtf2i	6.97e-32	0.356678	0.449	0.286	1.3e-27	Effector CD8 cells
Higd1a	9.91e-32	0.376282	0.398	0.246	1.85e-27	Effector CD8 cells
Ptpn22	2.3e-31	0.341142	0.51	0.342	4.28e-27	Effector CD8 cells
1810037I17Rik	2.73e-31	0.315166	0.595	0.424	5.09e-27	Effector CD8 cells
Sft2d1	3.18e-31	0.310454	0.33	0.185	5.93e-27	Effector CD8 cells
Arpc5	4.54e-31	0.358627	0.561	0.406	8.46e-27	Effector CD8 cells
Ptpn18	6.55e-31	0.284602	0.81	0.706	1.22e-26	Effector CD8 cells
Psmb3	8.51e-31	0.338716	0.564	0.395	1.59e-26	Effector CD8 cells
Cap1	1.07e-30	0.32438	0.36	0.211	1.99e-26	Effector CD8 cells
Esyt1	1.61e-30	0.307761	0.411	0.252	3e-26	Effector CD8 cells
Smap1	1.8e-30	0.347051	0.293	0.16	3.35e-26	Effector CD8 cells
Slc3a2	1.84e-30	0.373043	0.49	0.331	3.44e-26	Effector CD8 cells
Lasp1	2.14e-30	0.326319	0.265	0.138	4e-26	Effector CD8 cells
Ier2	2.48e-30	0.352126	0.703	0.55	4.63e-26	Effector CD8 cells
Rnf166	2.94e-30	0.285986	0.258	0.133	5.48e-26	Effector CD8 cells
Vasp	6.01e-30	0.364483	0.449	0.291	1.12e-25	Effector CD8 cells
Atox1	6.02e-30	0.316333	0.511	0.352	1.12e-25	Effector CD8 cells
Jpt1	6.5e-30	0.340501	0.582	0.42	1.21e-25	Effector CD8 cells
Flna	6.66e-30	0.340794	0.504	0.341	1.24e-25	Effector CD8 cells
Pttg1	1.48e-29	0.319192	0.317	0.178	2.75e-25	Effector CD8 cells
Kcnab2	1.87e-29	0.365801	0.286	0.157	3.48e-25	Effector CD8 cells
Pfkp	1.94e-29	0.31442	0.261	0.138	3.62e-25	Effector CD8 cells
2021-09-11	2.74e-29	0.306537	0.263	0.139	5.1e-25	Effector CD8 cells
Sec61b	5.21e-29	0.265091	0.767	0.636	9.71e-25	Effector CD8 cells
Tmbim6	3.87e-28	0.311982	0.622	0.467	7.22e-24	Effector CD8 cells
Cox6b1	4.3e-28	0.260986	0.706	0.56	8.01e-24	Effector CD8 cells
Supt4a	4.8e-28	0.29894	0.534	0.38	8.95e-24	Effector CD8 cells
Cox5a	6.23e-28	0.279253	0.629	0.461	1.16e-23	Effector CD8 cells
Cox5b	7.94e-28	0.285806	0.69	0.539	1.48e-23	Effector CD8 cells
Ubl5	1.39e-27	0.258696	0.723	0.568	2.6e-23	Effector CD8 cells
Sumo2	1.44e-27	0.290805	0.663	0.506	2.68e-23	Effector CD8 cells
D16Ertd472e	6.68e-26	0.335818	0.393	0.25	1.24e-21	Effector CD8 cells
Arl6ip5	8.07e-26	0.310861	0.441	0.293	1.5e-21	Effector CD8 cells
Isca1	1.55e-25	0.307309	0.294	0.17	2.9e-21	Effector CD8 cells
Clta	2.2e-25	0.297478	0.581	0.437	4.09e-21	Effector CD8 cells
H2-T22	2.46e-25	0.335798	0.375	0.24	4.59e-21	Effector CD8 cells
Tspo	4.08e-25	0.258249	0.599	0.438	7.6e-21	Effector CD8 cells
Fmnl1	4.23e-25	0.323661	0.47	0.323	7.89e-21	Effector CD8 cells
Jak1	6.83e-25	0.299117	0.673	0.534	1.27e-20	Effector CD8 cells
Ndufa13	8.67e-25	0.250249	0.692	0.546	1.62e-20	Effector CD8 cells
Iqgap1	1.03e-24	0.278399	0.538	0.387	1.92e-20	Effector CD8 cells
Cd7	1.44e-24	0.372371	0.27	0.153	2.69e-20	Effector CD8 cells
Mrps16	5.24e-24	0.291469	0.335	0.21	9.76e-20	Effector CD8 cells
Sorl1	9.97e-24	0.30147	0.28	0.161	1.86e-19	Effector CD8 cells
Pde7a	1.1e-23	0.33244	0.286	0.169	2.04e-19	Effector CD8 cells
Tma7	1.26e-23	0.251842	0.73	0.586	2.35e-19	Effector CD8 cells
Mrpl33	1.27e-23	0.27368	0.535	0.393	2.36e-19	Effector CD8 cells
Wipf1	2e-23	0.295558	0.317	0.193	3.73e-19	Effector CD8 cells
Aldoa	4.19e-23	0.270956	0.448	0.302	7.82e-19	Effector CD8 cells
Gimap5	4.75e-23	0.294713	0.451	0.31	8.86e-19	Effector CD8 cells
Ndufb7	5.9e-23	0.262827	0.505	0.357	1.1e-18	Effector CD8 cells
Tbc1d10c	7.37e-23	0.281082	0.379	0.245	1.37e-18	Effector CD8 cells
Fryl	8.67e-23	0.29357	0.353	0.224	1.62e-18	Effector CD8 cells
Chd7	1.07e-22	0.308187	0.34	0.213	1.99e-18	Effector CD8 cells
Tacc1	1.62e-22	0.298388	0.373	0.245	3.01e-18	Effector CD8 cells
Tram1	2.28e-22	0.309234	0.313	0.195	4.25e-18	Effector CD8 cells
Gabarap	6.97e-22	0.259334	0.521	0.378	1.3e-17	Effector CD8 cells
Med10	8.84e-22	0.271496	0.284	0.17	1.65e-17	Effector CD8 cells
Psmb1	1.47e-21	0.265639	0.565	0.434	2.75e-17	Effector CD8 cells
Cdc42se1	4.58e-21	0.289164	0.391	0.261	8.54e-17	Effector CD8 cells
Rab8a	7.5e-21	0.280782	0.352	0.231	1.4e-16	Effector CD8 cells
Ost4	1.05e-20	0.264485	0.605	0.466	1.96e-16	Effector CD8 cells
Bloc1s1	1.37e-20	0.289326	0.397	0.271	2.55e-16	Effector CD8 cells
Ctsa	1.68e-20	0.259988	0.266	0.158	3.12e-16	Effector CD8 cells
Tap1	1.75e-20	0.296873	0.328	0.211	3.27e-16	Effector CD8 cells
Sp110	2.06e-20	0.269542	0.321	0.203	3.84e-16	Effector CD8 cells
Zfp706	7.96e-20	0.272911	0.412	0.285	1.48e-15	Effector CD8 cells
Plec	9.69e-20	0.254057	0.298	0.185	1.81e-15	Effector CD8 cells
Rassf5	9.99e-20	0.264158	0.321	0.204	1.86e-15	Effector CD8 cells
Stk10	2.45e-19	0.279948	0.317	0.204	4.57e-15	Effector CD8 cells
Stat4	4.48e-19	0.254285	0.271	0.165	8.36e-15	Effector CD8 cells
Ppp4c	6.56e-19	0.276086	0.366	0.248	1.22e-14	Effector CD8 cells
Bag1	9.16e-19	0.266274	0.337	0.223	1.71e-14	Effector CD8 cells
B4galnt1	3.42e-17	0.264079	0.479	0.361	6.38e-13	Effector CD8 cells
Ptpn1	3.56e-17	0.251632	0.312	0.206	6.63e-13	Effector CD8 cells
H2-Q4	3.51e-16	0.257424	0.489	0.37	6.54e-12	Effector CD8 cells
Rnf138	8.14e-16	0.272587	0.314	0.214	1.52e-11	Effector CD8 cells
Klk8	3.76e-13	0.255211	0.308	0.217	7.01e-09	Effector CD8 cells
Fcer1g	0	2.06612	0.617	0.035	0	NKT cells
Xcl1	0	1.77694	0.447	0.023	0	NKT cells
Tyrobp	0	1.67487	0.402	0.041	0	NKT cells
Cd7	0	1.59834	0.622	0.133	0	NKT cells
Il2rb	0	1.30913	0.878	0.346	0	NKT cells
Ccl5	0	1.23725	0.854	0.188	0	NKT cells
Klrc1	0	1.17853	0.404	0.052	0	NKT cells
Klra7	0	1.10582	0.252	0.011	0	NKT cells
Klrk1	0	1.09438	0.422	0.06	0	NKT cells
Nkg7	5e-288	0.931337	0.862	0.324	9.32e-284	NKT cells
Ctsw	7.84e-259	1.05819	0.662	0.22	1.46e-254	NKT cells
Klrd1	1e-253	1.08548	0.571	0.162	1.87e-249	NKT cells
Ly6c2	1.83e-253	1.26895	0.588	0.169	3.41e-249	NKT cells
Klre1	1.49e-246	0.76392	0.276	0.036	2.78e-242	NKT cells
Serpinb6b	1.03e-245	0.986253	0.419	0.088	1.93e-241	NKT cells
Serpinb9	3.66e-225	0.949536	0.365	0.072	6.82e-221	NKT cells
Litaf	8.85e-219	0.848587	0.335	0.063	1.65e-214	NKT cells
Ctla2a	1.92e-185	0.999154	0.548	0.182	3.58e-181	NKT cells
AW112010	5.5e-168	0.743449	0.881	0.508	1.03e-163	NKT cells
Gem	1.28e-116	0.755533	0.283	0.075	2.38e-112	NKT cells
Pglyrp1	1.03e-115	0.72573	0.357	0.115	1.92e-111	NKT cells
Ikzf2	3.2e-111	0.648444	0.372	0.121	5.97e-107	NKT cells
Dennd4a	2.08e-105	0.731581	0.613	0.315	3.88e-101	NKT cells
Anxa2	1.16e-98	0.565349	0.483	0.195	2.16e-94	NKT cells
H2-Q6	2.58e-85	0.583442	0.633	0.349	4.8e-81	NKT cells
Ifngr1	1.98e-83	0.513125	0.852	0.629	3.69e-79	NKT cells
Efhd2	1.24e-78	0.597902	0.359	0.145	2.31e-74	NKT cells
Neurl3	3.61e-73	0.600068	0.434	0.202	6.73e-69	NKT cells
Tmsb10	1.07e-71	0.26992	0.999	0.979	1.99e-67	NKT cells
Gm19585	1.35e-65	0.517151	0.328	0.135	2.51e-61	NKT cells
Gimap4	1.55e-59	0.46971	0.679	0.451	2.89e-55	NKT cells
Cxcr4	6.45e-58	0.539205	0.554	0.326	1.2e-53	NKT cells
Dusp2	6.08e-57	0.525935	0.503	0.279	1.13e-52	NKT cells
Gimap5	4.74e-56	0.537421	0.526	0.307	8.83e-52	NKT cells
Epsti1	1.87e-55	0.508822	0.473	0.257	3.49e-51	NKT cells
Hcst	4.69e-55	0.433624	0.809	0.644	8.74e-51	NKT cells
Zyx	2.02e-52	0.514753	0.359	0.172	3.77e-48	NKT cells
Ahnak	6.07e-51	0.355007	0.543	0.301	1.13e-46	NKT cells
Nr4a2	3.06e-48	0.559391	0.354	0.175	5.71e-44	NKT cells
Ms4a4b	1.56e-45	0.357164	0.815	0.617	2.9e-41	NKT cells
Stat4	4.37e-44	0.44032	0.328	0.162	8.15e-40	NKT cells
Pik3r1	1.03e-43	0.47603	0.388	0.21	1.92e-39	NKT cells
Cebpb	1.33e-43	0.488044	0.331	0.164	2.48e-39	NKT cells
Il18r1	6.23e-43	0.389255	0.27	0.119	1.16e-38	NKT cells
Tnfrsf18	8.81e-41	0.347565	0.436	0.241	1.64e-36	NKT cells
H2-D1	1.08e-40	0.258577	0.959	0.884	2.01e-36	NKT cells
Mxd1	1.89e-39	0.436604	0.402	0.225	3.52e-35	NKT cells
Cox8a	8.31e-38	0.334709	0.848	0.735	1.55e-33	NKT cells
H2-Q7	1.99e-37	0.314436	0.813	0.639	3.7e-33	NKT cells
Tpm4	5.04e-36	0.399596	0.498	0.317	9.39e-32	NKT cells
Ugcg	6.69e-35	0.431965	0.475	0.299	1.25e-30	NKT cells
B4galnt1	1.62e-34	0.374932	0.543	0.358	3.02e-30	NKT cells
Rgs2	8.77e-34	0.378586	0.619	0.437	1.63e-29	NKT cells
Bcl2	1.9e-33	0.381404	0.434	0.259	3.54e-29	NKT cells
Rgs1	5.92e-32	0.331963	0.475	0.294	1.1e-27	NKT cells
Bcl2l11	7.87e-32	0.325533	0.434	0.267	1.47e-27	NKT cells
Ctsd	1.95e-31	0.388922	0.435	0.27	3.64e-27	NKT cells
Prex1	4.13e-31	0.403961	0.362	0.212	7.7e-27	NKT cells
Tnfrsf1b	1.99e-29	0.323423	0.372	0.218	3.71e-25	NKT cells
Zfp36l2	5.47e-29	0.339513	0.703	0.54	1.02e-24	NKT cells
Selplg	1.46e-28	0.279717	0.763	0.615	2.72e-24	NKT cells
Ywhaq	1.12e-26	0.324003	0.435	0.28	2.09e-22	NKT cells
Ptpn22	2.55e-25	0.338399	0.495	0.343	4.76e-21	NKT cells
Gnas	1.57e-23	0.298031	0.665	0.535	2.92e-19	NKT cells
Socs3	3.81e-22	0.26313	0.279	0.159	7.1e-18	NKT cells
Cd82	4.05e-22	0.299244	0.404	0.266	7.55e-18	NKT cells
Fosl2	9.53e-22	0.297391	0.56	0.417	1.78e-17	NKT cells
Rnf138	2.6e-21	0.330742	0.336	0.213	4.84e-17	NKT cells
Sqstm1	1.29e-20	0.346064	0.477	0.348	2.41e-16	NKT cells
Evl	1.09e-19	0.278734	0.402	0.272	2.04e-15	NKT cells
Ier5	1.6e-19	0.269642	0.453	0.316	2.98e-15	NKT cells
Txk	1.33e-18	0.263591	0.421	0.291	2.49e-14	NKT cells
Jak1	2.1e-18	0.258571	0.667	0.535	3.91e-14	NKT cells
Higd1a	1.5e-17	0.278745	0.365	0.249	2.79e-13	NKT cells
Ppp1r12a	6.93e-17	0.277407	0.419	0.298	1.29e-12	NKT cells
Runx3	1.36e-16	0.274759	0.298	0.191	2.53e-12	NKT cells
Apobec3	4.3e-16	0.250298	0.285	0.182	8.02e-12	NKT cells
Arl6ip5	1.68e-15	0.271285	0.403	0.296	3.14e-11	NKT cells
Dgat1	2.54e-15	0.254471	0.427	0.305	4.74e-11	NKT cells
Adgre5	1.92e-13	0.253066	0.378	0.272	3.58e-09	NKT cells
Pde7a	2.19e-13	0.291599	0.258	0.171	4.08e-09	NKT cells
AY036118	0.00583503	0.488272	0.785	0.759	1	NKT cells
Cd163l1	0	2.43415	0.568	0.007	0	γδT cells
Trdv4	0	2.14872	0.434	0.006	0	γδT cells
Tmem176b	0	1.93175	0.747	0.047	0	γδT cells
Trdc	0	1.90798	0.52	0.034	0	γδT cells
Tmem176a	0	1.81154	0.683	0.042	0	γδT cells
Tcrg-C1	0	1.80748	0.603	0.017	0	γδT cells
Blk	0	1.65619	0.496	0.003	0	γδT cells
Pxdc1	0	1.61788	0.416	0.014	0	γδT cells
S100a6	0	1.55406	0.958	0.302	0	γδT cells
Actn2	0	1.51745	0.557	0.041	0	γδT cells
Bcl2a1b	0	1.48807	0.728	0.194	0	γδT cells
Tcrg-V6	0	1.44586	0.336	0.001	0	γδT cells
Cxcr6	0	1.4441	0.718	0.115	0	γδT cells
Bcl2a1d	0	1.38826	0.667	0.139	0	γδT cells
S100a4	0	1.38377	0.866	0.213	0	γδT cells
Il17a	0	1.34854	0.288	0.017	0	γδT cells
Rora	0	1.28027	0.745	0.18	0	γδT cells
Ckb	0	1.23448	0.427	0.032	0	γδT cells
Capg	0	1.17194	0.636	0.143	0	γδT cells
Serpinb1a	0	1.16041	0.364	0.019	0	γδT cells
Smox	0	1.12317	0.443	0.057	0	γδT cells
Krt83	0	1.11812	0.338	0.024	0	γδT cells
Ltb4r1	0	0.998049	0.363	0.027	0	γδT cells
Hk2	0	0.993096	0.282	0.025	0	γδT cells
Ly6g5b	0	0.92329	0.289	0.009	0	γδT cells
Aqp3	0	0.868071	0.289	0.026	0	γδT cells
Il18r1	2.97e-290	1.09807	0.53	0.109	5.53e-286	γδT cells
F2r	2.1e-282	0.935153	0.362	0.051	3.92e-278	γδT cells
Furin	2.51e-280	1.1197	0.549	0.12	4.68e-276	γδT cells
S100a11	3.62e-275	1.27042	0.879	0.398	6.74e-271	γδT cells
Avpi1	6.41e-274	0.961022	0.339	0.046	1.19e-269	γδT cells
Igf1r	3.6e-262	0.861804	0.32	0.041	6.72e-258	γδT cells
Ccr2	1.05e-243	0.896645	0.52	0.114	1.95e-239	γδT cells
Lmna	3.18e-240	1.17863	0.501	0.114	5.93e-236	γδT cells
Ramp1	5.34e-235	1.16593	0.604	0.175	9.96e-231	γδT cells
Ikzf3	1.54e-210	1.08874	0.572	0.168	2.86e-206	γδT cells
Cish	1.98e-199	0.904217	0.448	0.104	3.69e-195	γδT cells
Jaml	5.81e-194	0.779727	0.263	0.038	1.08e-189	γδT cells
Lmo4	1.08e-190	1.27789	0.491	0.136	2.02e-186	γδT cells
Dgat1	1.02e-182	1.10452	0.702	0.293	1.91e-178	γδT cells
Lgals1	1.19e-174	0.909067	0.824	0.376	2.23e-170	γδT cells
Fam110a	3.42e-173	0.826247	0.308	0.058	6.38e-169	γδT cells
Ly6e	3.38e-172	0.795791	0.937	0.688	6.3e-168	γδT cells
S100a10	2.84e-171	0.932866	0.909	0.576	5.3e-167	γδT cells
Cd82	2.46e-166	0.962739	0.648	0.256	4.59e-162	γδT cells
Nfkbia	1.96e-165	1.00959	0.827	0.46	3.65e-161	γδT cells
Il2ra	4.75e-163	0.70373	0.295	0.054	8.85e-159	γδT cells
Cd44	1.24e-162	0.900858	0.571	0.196	2.31e-158	γδT cells
Podnl1	3.36e-160	0.623918	0.256	0.042	6.27e-156	γδT cells
Icos	9.47e-155	0.945092	0.734	0.343	1.77e-150	γδT cells
Fosb	1.88e-153	1.154	0.445	0.131	3.5e-149	γδT cells
Pdcd1	1.06e-145	0.879752	0.333	0.077	1.98e-141	γδT cells
Gadd45b	1.49e-145	1.06392	0.483	0.156	2.77e-141	γδT cells
Nfkbid	8.59e-144	0.981099	0.464	0.146	1.6e-139	γδT cells
Ramp3	4.29e-142	1.17363	0.488	0.169	8e-138	γδT cells
Selenop	4.56e-139	0.875564	0.506	0.172	8.5e-135	γδT cells
Maf	3e-134	0.461433	0.556	0.18	5.6e-130	γδT cells
Klf4	9.52e-134	0.898866	0.323	0.078	1.77e-129	γδT cells
St3gal6	7.94e-133	0.700979	0.269	0.056	1.48e-128	γδT cells
Zfp36l1	1.12e-128	0.965999	0.669	0.322	2.09e-124	γδT cells
Ahnak	1.97e-127	0.738491	0.675	0.297	3.68e-123	γδT cells
Gpx1	1.64e-126	0.970077	0.71	0.393	3.05e-122	γδT cells
Il7r	1.87e-126	0.802696	0.786	0.441	3.49e-122	γδT cells
Gpr183	1.67e-125	0.858533	0.467	0.162	3.11e-121	γδT cells
Junb	1.8e-125	0.790649	0.936	0.803	3.35e-121	γδT cells
Pim1	2.43e-122	0.87489	0.754	0.413	4.52e-118	γδT cells
Mgat5	7.05e-119	0.654243	0.269	0.061	1.31e-114	γδT cells
Tagln2	3.06e-118	0.816774	0.785	0.477	5.71e-114	γδT cells
Ero1l	3.08e-115	0.679257	0.276	0.065	5.74e-111	γδT cells
Ltb	2.03e-114	0.827464	0.728	0.411	3.78e-110	γδT cells
Sptssa	3.25e-113	0.838742	0.522	0.215	6.06e-109	γδT cells
Itm2b	3.97e-113	0.679352	0.878	0.707	7.4e-109	γδT cells
Nfkbiz	1.71e-112	0.848345	0.488	0.183	3.18e-108	γδT cells
Itgb7	9.17e-111	0.761089	0.678	0.353	1.71e-106	γδT cells
Fgl2	2.23e-108	0.649882	0.332	0.091	4.16e-104	γδT cells
Prr13	6.87e-108	0.726866	0.592	0.264	1.28e-103	γδT cells
Samsn1	6.26e-107	0.757341	0.533	0.218	1.17e-102	γδT cells
Cd164	2.97e-106	0.850982	0.56	0.259	5.54e-102	γδT cells
Slc16a6	6.53e-106	0.729815	0.32	0.09	1.22e-101	γδT cells
Osbpl3	5.88e-101	0.62787	0.253	0.062	1.1e-96	γδT cells
Fth1	9.56e-100	0.694872	0.978	0.936	1.78e-95	γδT cells
Emb	3.45e-99	0.659761	0.865	0.618	6.44e-95	γδT cells
Irs2	7.8e-99	0.746545	0.353	0.113	1.45e-94	γδT cells
1810058I24Rik	8.77e-92	0.755054	0.539	0.258	1.63e-87	γδT cells
Cdkn1a	3.71e-90	0.801534	0.284	0.083	6.91e-86	γδT cells
D16Ertd472e	9e-90	0.740177	0.53	0.245	1.68e-85	γδT cells
Bhlhe40	2.61e-89	0.668834	0.462	0.18	4.86e-85	γδT cells
Prr7	5.28e-84	0.730306	0.301	0.097	9.84e-80	γδT cells
Cwc25	1.05e-83	0.804116	0.308	0.101	1.95e-79	γδT cells
Kdm6b	3.26e-80	0.760554	0.555	0.285	6.08e-76	γδT cells
Rexo2	1.64e-78	0.710038	0.469	0.216	3.05e-74	γδT cells
Klrk1	1.61e-77	0.592732	0.251	0.071	3.01e-73	γδT cells
Cd3g	8.1e-75	0.549776	0.855	0.685	1.51e-70	γδT cells
Lgals3bp	3.77e-73	0.622191	0.283	0.095	7.03e-69	γδT cells
Tmem64	2.85e-71	0.583696	0.498	0.23	5.31e-67	γδT cells
2021-09-11	4.85e-71	0.589018	0.352	0.137	9.04e-67	γδT cells
Psap	9.83e-71	0.611566	0.643	0.394	1.83e-66	γδT cells
Hilpda	4.52e-70	0.703677	0.304	0.107	8.42e-66	γδT cells
Zc3h12a	1.83e-69	0.599096	0.339	0.128	3.42e-65	γδT cells
Sec11c	1.91e-69	0.643052	0.544	0.294	3.56e-65	γδT cells
Ppp1r11	8.07e-69	0.648082	0.412	0.185	1.5e-64	γδT cells
Clcn3	9.36e-68	0.643412	0.333	0.128	1.75e-63	γδT cells
Tspo	2.14e-67	0.602075	0.674	0.437	3.98e-63	γδT cells
Odc1	4.79e-67	0.777796	0.595	0.353	8.93e-63	γδT cells
Hsp90b1	1.72e-66	0.749818	0.642	0.409	3.2e-62	γδT cells
Crip1	1.95e-66	0.689244	0.902	0.726	3.64e-62	γδT cells
Laptm5	5.63e-66	0.417302	0.891	0.735	1.05e-61	γδT cells
Nr4a1	3.62e-65	0.74657	0.625	0.388	6.75e-61	γδT cells
Fosl2	2.6e-64	0.646248	0.653	0.414	4.85e-60	γδT cells
Vim	1.03e-63	0.494183	0.651	0.375	1.92e-59	γδT cells
Ptprcap	1.26e-63	0.542972	0.752	0.53	2.35e-59	γδT cells
Il2rb	1.42e-63	0.517382	0.641	0.363	2.66e-59	γδT cells
Nfil3	4.56e-62	0.529886	0.257	0.086	8.49e-58	γδT cells
Lsp1	5.93e-62	0.602764	0.681	0.46	1.11e-57	γδT cells
Slc38a1	8.52e-62	0.561663	0.422	0.196	1.59e-57	γδT cells
Cst3	1.39e-60	0.56599	0.45	0.224	2.59e-56	γδT cells
Dad1	2.2e-59	0.668687	0.686	0.476	4.09e-55	γδT cells
Mapkapk3	2.67e-59	0.519374	0.293	0.109	4.99e-55	γδT cells
Znrf1	4.84e-59	0.514219	0.448	0.213	9.02e-55	γδT cells
Sh3bgrl3	8.88e-59	0.43018	0.893	0.734	1.65e-54	γδT cells
Srgn	1.06e-58	0.375949	0.91	0.824	1.97e-54	γδT cells
Stk24	6.66e-57	0.538844	0.478	0.248	1.24e-52	γδT cells
Btg2	1.68e-56	0.611647	0.705	0.5	3.13e-52	γδT cells
Atp2b1	1.69e-56	0.519554	0.569	0.32	3.16e-52	γδT cells
Cd52	3.11e-56	0.407601	0.93	0.833	5.8e-52	γδT cells
Phlda1	4.81e-56	0.640359	0.298	0.117	8.96e-52	γδT cells
Usmg5	6.73e-56	0.536765	0.798	0.626	1.25e-51	γδT cells
Thy1	7.92e-56	0.496337	0.77	0.573	1.48e-51	γδT cells
Csrnp1	1.59e-55	0.554199	0.367	0.163	2.96e-51	γδT cells
Oaz1	2.9e-55	0.343383	0.924	0.866	5.4e-51	γδT cells
Gnas	4.79e-55	0.466978	0.748	0.532	8.94e-51	γδT cells
Aldoa	6.72e-53	0.557083	0.525	0.3	1.25e-48	γδT cells
Tob2	6.28e-52	0.697127	0.427	0.224	1.17e-47	γδT cells
Tnfaip3	7.79e-51	0.526871	0.796	0.64	1.45e-46	γδT cells
Nrip1	1.01e-50	0.557194	0.432	0.217	1.88e-46	γδT cells
Uhrf2	9.19e-50	0.598364	0.355	0.166	1.71e-45	γδT cells
Dap	5.94e-49	0.569117	0.306	0.134	1.11e-44	γδT cells
Cmtm7	1.42e-48	0.493713	0.38	0.184	2.64e-44	γδT cells
Rgs1	7.68e-48	0.529368	0.523	0.294	1.43e-43	γδT cells
Eprs	7.73e-48	0.681023	0.338	0.159	1.44e-43	γδT cells
Ifrd1	1.02e-47	0.601276	0.474	0.267	1.9e-43	γδT cells
Cdk2ap2	2.79e-47	0.518914	0.648	0.451	5.19e-43	γδT cells
Gpr65	1.5e-46	0.550761	0.295	0.127	2.79e-42	γδT cells
Smpdl3a	1.61e-46	0.486159	0.309	0.136	3e-42	γδT cells
Itgal	5.91e-46	0.475657	0.565	0.34	1.1e-41	γδT cells
Fnbp1	2.75e-44	0.502013	0.465	0.259	5.12e-40	γδT cells
Nr4a3	1.49e-43	0.636319	0.399	0.208	2.78e-39	γδT cells
Krtcap2	1.73e-42	0.459661	0.619	0.424	3.22e-38	γδT cells
Ncor1	3.96e-42	0.481883	0.561	0.362	7.38e-38	γδT cells
Diaph1	1.26e-41	0.507571	0.443	0.251	2.34e-37	γδT cells
Dot1l	2.98e-40	0.514807	0.253	0.108	5.55e-36	γδT cells
Serf2	1.55e-39	0.294248	0.941	0.88	2.9e-35	γδT cells
Pfkp	1.9e-39	0.515814	0.294	0.138	3.55e-35	γδT cells
Zfp36	1.12e-38	0.725727	0.442	0.267	2.08e-34	γδT cells
H2-D1	2.6e-37	0.278423	0.962	0.885	4.85e-33	γδT cells
Rgs2	4.01e-37	0.474909	0.633	0.438	7.47e-33	γδT cells
Clic1	4.48e-37	0.394892	0.637	0.434	8.36e-33	γδT cells
Ssbp3	3.81e-36	0.433523	0.309	0.15	7.1e-32	γδT cells
Ubl3	4.73e-36	0.472614	0.419	0.241	8.81e-32	γδT cells
Cd69	6.63e-36	0.631571	0.396	0.224	1.24e-31	γδT cells
Plp2	9.85e-36	0.406947	0.251	0.111	1.84e-31	γδT cells
Nfkb1	4.47e-35	0.462722	0.459	0.278	8.34e-31	γδT cells
Gstp1	5.22e-35	0.468098	0.615	0.451	9.73e-31	γδT cells
Pdia6	6.67e-35	0.479026	0.278	0.134	1.24e-30	γδT cells
Ddx3x	7.05e-35	0.468336	0.477	0.297	1.32e-30	γδT cells
Crem	1.82e-34	0.52942	0.451	0.277	3.39e-30	γδT cells
Rinl	2.07e-34	0.465059	0.39	0.221	3.87e-30	γδT cells
Serinc3	2.9e-34	0.379591	0.567	0.375	5.41e-30	γδT cells
Rgcc	8.33e-34	0.55362	0.544	0.36	1.55e-29	γδT cells
Manf	8.37e-34	0.531952	0.402	0.239	1.56e-29	γδT cells
Rnf19b	1.24e-33	0.427881	0.251	0.114	2.31e-29	γδT cells
Ubl5	3.87e-33	0.353932	0.716	0.57	7.22e-29	γδT cells
Dusp1	1.02e-32	0.549294	0.561	0.391	1.9e-28	γδT cells
Anxa6	1.48e-32	0.408109	0.519	0.336	2.76e-28	γδT cells
Selplg	4.08e-32	0.335797	0.753	0.617	7.6e-28	γδT cells
B2m	5.1e-32	0.2603	0.974	0.925	9.51e-28	γδT cells
Surf4	7.77e-32	0.439363	0.295	0.151	1.45e-27	γδT cells
Cd3e	1.34e-31	0.297132	0.818	0.7	2.49e-27	γδT cells
Aebp2	1.34e-31	0.436181	0.427	0.256	2.5e-27	γδT cells
Cyba	2.28e-31	0.326126	0.696	0.532	4.26e-27	γδT cells
Pdia3	2.64e-31	0.464991	0.439	0.278	4.92e-27	γδT cells
Tgif1	8.55e-31	0.457095	0.392	0.233	1.59e-26	γδT cells
Arf5	3e-30	0.373221	0.67	0.51	5.58e-26	γδT cells
Cotl1	3.9e-30	0.356113	0.633	0.456	7.27e-26	γδT cells
Cox7c	3.97e-30	0.295713	0.85	0.761	7.41e-26	γδT cells
Tgfb1	4.34e-30	0.424915	0.379	0.22	8.08e-26	γδT cells
Ier5	6.45e-30	0.419909	0.482	0.316	1.2e-25	γδT cells
Ap3s1	1.59e-29	0.312696	0.331	0.176	2.97e-25	γδT cells
Inpp5d	5.22e-29	0.376963	0.32	0.173	9.72e-25	γδT cells
Zap70	6.3e-29	0.421803	0.4	0.242	1.17e-24	γδT cells
Dusp5	7.9e-28	0.409596	0.585	0.432	1.47e-23	γδT cells
Calr	1.04e-27	0.469428	0.48	0.326	1.93e-23	γδT cells
Nr3c1	1.51e-27	0.421068	0.358	0.208	2.82e-23	γδT cells
Cyth4	1.95e-27	0.406702	0.308	0.167	3.63e-23	γδT cells
Smco4	3.09e-27	0.317442	0.269	0.136	5.77e-23	γδT cells
Ppp3ca	6.43e-27	0.383716	0.28	0.147	1.2e-22	γδT cells
Cebpb	8.37e-27	0.435	0.305	0.167	1.56e-22	γδT cells
Ppp1cc	2.21e-26	0.412718	0.541	0.397	4.12e-22	γδT cells
Ndufs5	5.77e-26	0.37356	0.394	0.243	1.07e-21	γδT cells
Cstb	1.06e-25	0.516281	0.301	0.173	1.98e-21	γδT cells
Ppp1r9b	1.07e-25	0.35799	0.271	0.141	1.99e-21	γδT cells
Cd37	1.87e-25	0.365986	0.417	0.263	3.48e-21	γδT cells
Ppib	5.86e-25	0.355372	0.59	0.45	1.09e-20	γδT cells
Gna13	7.8e-25	0.353543	0.513	0.351	1.45e-20	γδT cells
Arpc3	9.76e-25	0.322537	0.737	0.63	1.82e-20	γδT cells
Id2	1.71e-24	0.345985	0.503	0.341	3.18e-20	γδT cells
Fmnl1	2.16e-24	0.374314	0.478	0.324	4.02e-20	γδT cells
Prdx6	3.72e-24	0.354038	0.636	0.5	6.94e-20	γδT cells
Fryl	6.87e-24	0.357211	0.37	0.225	1.28e-19	γδT cells
Ppp1r16b	1.22e-23	0.356338	0.301	0.169	2.28e-19	γδT cells
Ostf1	1.88e-23	0.374039	0.517	0.37	3.51e-19	γδT cells
Gng2	2.48e-23	0.307389	0.312	0.177	4.62e-19	γδT cells
Dennd4a	2.89e-23	0.422725	0.469	0.325	5.4e-19	γδT cells
Spcs2	9.26e-23	0.341895	0.442	0.302	1.73e-18	γδT cells
Tnfrsf1b	1e-22	0.369931	0.358	0.22	1.87e-18	γδT cells
S100a13	1.57e-22	0.307477	0.536	0.38	2.92e-18	γδT cells
Capns1	2.87e-22	0.347191	0.375	0.238	5.35e-18	γδT cells
Lcp1	3.51e-22	0.302591	0.572	0.414	6.55e-18	γδT cells
Anxa2	5.39e-22	0.291138	0.351	0.204	1e-17	γδT cells
D8Ertd738e	5.98e-22	0.392444	0.625	0.51	1.12e-17	γδT cells
Polr2l	1.07e-21	0.335052	0.508	0.365	1.99e-17	γδT cells
Fos	1.17e-21	0.488532	0.385	0.253	2.18e-17	γδT cells
Tpst2	1.82e-21	0.317096	0.316	0.188	3.4e-17	γδT cells
Emp3	2.01e-21	0.275393	0.55	0.394	3.75e-17	γδT cells
Rabac1	1.02e-20	0.303778	0.577	0.432	1.89e-16	γδT cells
Runx3	1.05e-20	0.357097	0.315	0.192	1.95e-16	γδT cells
Tmem59	1.1e-20	0.366876	0.405	0.273	2.05e-16	γδT cells
Socs1	1.4e-20	0.35774	0.296	0.174	2.62e-16	γδT cells
Tab2	2.55e-20	0.366325	0.32	0.196	4.76e-16	γδT cells
Fxyd5	5.03e-20	0.259959	0.792	0.707	9.37e-16	γδT cells
Ifngr1	5.76e-20	0.330209	0.736	0.637	1.07e-15	γδT cells
Cox6c	8.23e-20	0.250303	0.8	0.698	1.53e-15	γδT cells
Slc3a2	1.06e-19	0.348496	0.47	0.334	1.97e-15	γδT cells
Ndufa4	1.92e-19	0.294323	0.688	0.57	3.57e-15	γδT cells
Isy1	1.93e-19	0.35823	0.342	0.218	3.59e-15	γδT cells
Ppdpf	2.67e-19	0.317779	0.394	0.266	4.97e-15	γδT cells
Tmem123	3.56e-19	0.302537	0.306	0.186	6.64e-15	γδT cells
Tmem50a	8.13e-19	0.260621	0.664	0.528	1.52e-14	γδT cells
Edf1	1.06e-18	0.291511	0.518	0.385	1.98e-14	γδT cells
Plec	1.15e-18	0.346847	0.303	0.187	2.14e-14	γδT cells
Jun	1.24e-18	0.534326	0.327	0.209	2.31e-14	γδT cells
Ly6a	1.5e-18	0.403435	0.384	0.251	2.79e-14	γδT cells
Hspa5	1.66e-18	0.435443	0.524	0.412	3.09e-14	γδT cells
Ndufv3	3.2e-18	0.31083	0.549	0.427	5.97e-14	γδT cells
2021-09-09	4.24e-18	0.298692	0.395	0.267	7.9e-14	γδT cells
Calm1	4.37e-18	0.257102	0.851	0.772	8.14e-14	γδT cells
Dnajc3	4.68e-18	0.325284	0.4	0.274	8.72e-14	γδT cells
Znrd1	9.21e-18	0.314289	0.292	0.18	1.72e-13	γδT cells
Per1	1.3e-17	0.318318	0.328	0.209	2.42e-13	γδT cells
Ier2	2e-17	0.322033	0.669	0.554	3.74e-13	γδT cells
Skil	2.56e-17	0.333697	0.326	0.206	4.77e-13	γδT cells
Fkbp1a	4.28e-17	0.308471	0.459	0.33	7.97e-13	γδT cells
Slc1a5	6.96e-17	0.33595	0.289	0.181	1.3e-12	γδT cells
Sema4d	8.88e-17	0.278114	0.37	0.248	1.66e-12	γδT cells
Selenot	1.11e-16	0.347564	0.375	0.263	2.07e-12	γδT cells
Tmbim6	1.15e-16	0.259941	0.59	0.471	2.15e-12	γδT cells
Fam102a	1.49e-16	0.261651	0.299	0.184	2.77e-12	γδT cells
Atp6v0e	4.05e-16	0.263893	0.539	0.413	7.56e-12	γδT cells
Kbtbd11	7.05e-16	0.37486	0.298	0.191	1.31e-11	γδT cells
Prkar1a	9.09e-16	0.276838	0.568	0.453	1.69e-11	γδT cells
Arhgap31	1.36e-15	0.26881	0.459	0.329	2.53e-11	γδT cells
Gm26740	3.1e-15	0.32957	0.32	0.212	5.78e-11	γδT cells
Kdm2b	3.46e-15	0.329434	0.262	0.163	6.45e-11	γδT cells
Dock2	3.71e-15	0.296359	0.514	0.398	6.92e-11	γδT cells
Smap2	3.89e-15	0.305509	0.303	0.197	7.25e-11	γδT cells
Tmem160	7.12e-15	0.258197	0.394	0.28	1.33e-10	γδT cells
Ccnd2	7.15e-15	0.250196	0.531	0.407	1.33e-10	γδT cells
Fli1	2.19e-14	0.292006	0.251	0.156	4.08e-10	γδT cells
Esyt1	4.88e-14	0.287842	0.36	0.256	9.1e-10	γδT cells
Atp6v1f	6.94e-14	0.26283	0.549	0.437	1.29e-09	γδT cells
Csk	1.02e-13	0.277753	0.314	0.213	1.9e-09	γδT cells
Mtdh	2.37e-13	0.263004	0.394	0.286	4.41e-09	γδT cells
Gnb1	2.68e-13	0.288732	0.364	0.262	4.99e-09	γδT cells
Emd	2.92e-13	0.348634	0.287	0.194	5.45e-09	γδT cells
Pde4b	5.45e-13	0.27171	0.48	0.374	1.02e-08	γδT cells
Cox5a	8.09e-13	0.254567	0.567	0.466	1.51e-08	γδT cells
Cxcr4	9.4e-13	0.343491	0.428	0.335	1.75e-08	γδT cells
Cdc37	1.48e-12	0.289701	0.353	0.258	2.75e-08	γδT cells
Sla	1.48e-12	0.2657	0.336	0.234	2.76e-08	γδT cells
Aprt	1.89e-12	0.250955	0.365	0.262	3.52e-08	γδT cells
Irf2bp2	2.18e-12	0.272638	0.33	0.23	4.06e-08	γδT cells
Ssr4	3.17e-12	0.282854	0.424	0.331	5.9e-08	γδT cells
Fis1	3.4e-12	0.25753	0.485	0.388	6.33e-08	γδT cells
Canx	1.23e-11	0.286626	0.346	0.252	2.3e-07	γδT cells
Tmem258	1.41e-11	0.268113	0.515	0.418	2.63e-07	γδT cells
H2-Q6	1.27e-10	0.250223	0.46	0.36	2.37e-06	γδT cells
Ppp1r12a	1.53e-10	0.269283	0.392	0.301	2.85e-06	γδT cells
Gm42418	3.12e-10	0.25386	1	1	5.81e-06	γδT cells
Psmb10	2.45e-09	0.299898	0.294	0.22	4.57e-05	γδT cells
Cdk11b	4.47e-08	0.308345	0.317	0.245	0.000833451	γδT cells
Hist1h2ap	0	3.09594	0.907	0.228	0	Proliferating T cells
Stmn1	0	2.42815	0.942	0.071	0	Proliferating T cells
Pclaf	0	2.39912	0.85	0.005	0	Proliferating T cells
Hmgb2	0	2.16858	0.99	0.532	0	Proliferating T cells
Hist1h2ao	0	2.03048	0.682	0.036	0	Proliferating T cells
Tuba1b	0	1.99381	0.925	0.248	0	Proliferating T cells
Top2a	0	1.90557	0.767	0.021	0	Proliferating T cells
Ube2c	0	1.90277	0.59	0.008	0	Proliferating T cells
Gzma	0	1.79139	0.404	0.065	0	Proliferating T cells
Hmgn2	0	1.7585	0.929	0.253	0	Proliferating T cells
Mki67	0	1.71	0.772	0.012	0	Proliferating T cells
Birc5	0	1.68277	0.709	0.003	0	Proliferating T cells
H2afz	0	1.63935	0.999	0.654	0	Proliferating T cells
Dut	0	1.60208	0.853	0.115	0	Proliferating T cells
Tubb5	0	1.5738	0.942	0.355	0	Proliferating T cells
Hmgb1	0	1.44712	0.98	0.541	0	Proliferating T cells
H2afx	0	1.4146	0.685	0.081	0	Proliferating T cells
H2afv	0	1.37704	0.954	0.376	0	Proliferating T cells
Rrm2	0	1.37465	0.621	0.006	0	Proliferating T cells
Ptma	0	1.34901	1	0.886	0	Proliferating T cells
Cks1b	0	1.33578	0.725	0.017	0	Proliferating T cells
Hist1h2ae	0	1.3288	0.554	0.017	0	Proliferating T cells
Anp32e	0	1.30451	0.871	0.211	0	Proliferating T cells
Ran	0	1.26224	0.949	0.375	0	Proliferating T cells
Pcna	0	1.2153	0.842	0.23	0	Proliferating T cells
Ccna2	0	1.21295	0.591	0.001	0	Proliferating T cells
Lgals1	0	1.20501	0.926	0.359	0	Proliferating T cells
Tmpo	0	1.19751	0.769	0.093	0	Proliferating T cells
Anxa2	0	1.18865	0.845	0.167	0	Proliferating T cells
Anp32b	0	1.1805	0.928	0.297	0	Proliferating T cells
Cdca3	0	1.14162	0.573	0.004	0	Proliferating T cells
Ccnb2	0	1.13149	0.56	0.002	0	Proliferating T cells
Dek	0	1.12154	0.892	0.262	0	Proliferating T cells
Lmnb1	0	1.11869	0.799	0.116	0	Proliferating T cells
Lockd	0	1.1072	0.636	0.039	0	Proliferating T cells
Smc2	0	1.10054	0.641	0.028	0	Proliferating T cells
Cdca8	0	1.09701	0.564	0.005	0	Proliferating T cells
Tyms	0	1.0967	0.577	0.014	0	Proliferating T cells
Ncapd2	0	1.0874	0.649	0.027	0	Proliferating T cells
Spc24	0	1.08038	0.612	0.003	0	Proliferating T cells
Gmnn	0	1.06515	0.673	0.029	0	Proliferating T cells
Lig1	0	1.06396	0.628	0.029	0	Proliferating T cells
Mcm5	0	1.06379	0.664	0.033	0	Proliferating T cells
Rrm1	0	1.05165	0.663	0.037	0	Proliferating T cells
Ranbp1	0	1.01695	0.824	0.221	0	Proliferating T cells
Txn1	0	1.01532	0.934	0.342	0	Proliferating T cells
Cdk1	0	1.01153	0.543	0.004	0	Proliferating T cells
Ube2s	0	1.01079	0.841	0.272	0	Proliferating T cells
Ly6d	0	0.998581	0.307	0.032	0	Proliferating T cells
Cenpa	0	0.995555	0.615	0.14	0	Proliferating T cells
Selenoh	0	0.986832	0.785	0.145	0	Proliferating T cells
Snrpd1	0	0.981454	0.842	0.216	0	Proliferating T cells
Dbi	0	0.971165	0.87	0.238	0	Proliferating T cells
Uhrf1	0	0.965047	0.531	0.006	0	Proliferating T cells
Nusap1	0	0.965029	0.464	0.001	0	Proliferating T cells
Mcm3	0	0.961509	0.626	0.044	0	Proliferating T cells
Ezh2	0	0.954923	0.623	0.045	0	Proliferating T cells
Mcm6	0	0.954293	0.678	0.09	0	Proliferating T cells
Atpif1	0	0.947612	0.848	0.215	0	Proliferating T cells
Dntt	0	0.943481	0.309	0.04	0	Proliferating T cells
Cks2	0	0.94003	0.665	0.095	0	Proliferating T cells
Banf1	0	0.932272	0.88	0.284	0	Proliferating T cells
Slbp	0	0.922805	0.767	0.165	0	Proliferating T cells
Ccdc34	0	0.915387	0.575	0.022	0	Proliferating T cells
Cenpf	0	0.90946	0.394	0.002	0	Proliferating T cells
Hnrnpab	0	0.898162	0.911	0.374	0	Proliferating T cells
Nap1l1	0	0.888566	0.837	0.262	0	Proliferating T cells
Cenpw	0	0.886706	0.623	0.044	0	Proliferating T cells
Kif11	0	0.882207	0.471	0.003	0	Proliferating T cells
Dnmt1	0	0.8814	0.633	0.072	0	Proliferating T cells
Alyref	0	0.881123	0.713	0.107	0	Proliferating T cells
Hist1h1b	0	0.878877	0.39	0.005	0	Proliferating T cells
Nucks1	0	0.876109	0.776	0.178	0	Proliferating T cells
Siva1	0	0.875867	0.637	0.088	0	Proliferating T cells
Tubb4b	0	0.858263	0.718	0.19	0	Proliferating T cells
Mcm7	0	0.856439	0.618	0.061	0	Proliferating T cells
Erh	0	0.854681	0.874	0.338	0	Proliferating T cells
Racgap1	0	0.840189	0.557	0.047	0	Proliferating T cells
Gapdh	0	0.833973	0.976	0.722	0	Proliferating T cells
Tuba1c	0	0.831856	0.538	0.099	0	Proliferating T cells
Clspn	0	0.831854	0.463	0.002	0	Proliferating T cells
E2f2	0	0.828755	0.463	0.019	0	Proliferating T cells
Hnrnpa3	0	0.82403	0.974	0.642	0	Proliferating T cells
Ppia	0	0.80799	0.998	0.957	0	Proliferating T cells
Gm42031	0	0.807313	0.564	0.058	0	Proliferating T cells
Nsd2	0	0.802156	0.557	0.042	0	Proliferating T cells
Fbxo5	0	0.792539	0.415	0.006	0	Proliferating T cells
Rps27l	0	0.782124	0.841	0.265	0	Proliferating T cells
Tipin	0	0.781965	0.546	0.037	0	Proliferating T cells
Hist1h2af	0	0.781463	0.286	0	0	Proliferating T cells
Mrpl18	0	0.776953	0.735	0.143	0	Proliferating T cells
Calm3	0	0.774241	0.854	0.264	0	Proliferating T cells
Hells	0	0.772526	0.482	0.022	0	Proliferating T cells
Dctpp1	0	0.758766	0.561	0.061	0	Proliferating T cells
Cbx3	0	0.7522	0.778	0.181	0	Proliferating T cells
Tpx2	0	0.750616	0.394	0.001	0	Proliferating T cells
Tacc3	0	0.741396	0.439	0.008	0	Proliferating T cells
Asf1b	0	0.73877	0.452	0.006	0	Proliferating T cells
Incenp	0	0.73441	0.477	0.024	0	Proliferating T cells
Hist1h1d	0	0.727167	0.325	0.021	0	Proliferating T cells
Cdk4	0	0.723786	0.655	0.129	0	Proliferating T cells
Rpa3	0	0.718465	0.625	0.077	0	Proliferating T cells
Lsm2	0	0.717158	0.613	0.075	0	Proliferating T cells
Tk1	0	0.707838	0.423	0.005	0	Proliferating T cells
Hdgf	0	0.707309	0.723	0.159	0	Proliferating T cells
Fkbp2	0	0.699675	0.602	0.074	0	Proliferating T cells
Lsm6	0	0.684359	0.789	0.211	0	Proliferating T cells
Dtymk	0	0.683974	0.538	0.069	0	Proliferating T cells
Spc25	0	0.679043	0.393	0.002	0	Proliferating T cells
Pmf1	0	0.678815	0.512	0.035	0	Proliferating T cells
Pa2g4	0	0.670921	0.614	0.141	0	Proliferating T cells
Dnajc9	0	0.664282	0.647	0.115	0	Proliferating T cells
Dtl	0	0.658697	0.431	0.019	0	Proliferating T cells
Rad21	0	0.655147	0.695	0.176	0	Proliferating T cells
Usp1	0	0.654102	0.548	0.067	0	Proliferating T cells
Aurkb	0	0.653835	0.372	0.001	0	Proliferating T cells
Lsm5	0	0.647052	0.769	0.214	0	Proliferating T cells
Hpf1	0	0.643036	0.592	0.074	0	Proliferating T cells
Cmc2	0	0.640059	0.526	0.056	0	Proliferating T cells
Hist1h1e	0	0.638965	0.41	0.061	0	Proliferating T cells
Rbbp7	0	0.638289	0.671	0.148	0	Proliferating T cells
Prc1	0	0.635418	0.365	0.007	0	Proliferating T cells
Hist1h2ab	0	0.629589	0.3	0.002	0	Proliferating T cells
Hist1h2ag	0	0.624414	0.355	0.003	0	Proliferating T cells
Mcm2	0	0.620074	0.46	0.042	0	Proliferating T cells
Phgdh	0	0.619177	0.545	0.084	0	Proliferating T cells
Bub3	0	0.61752	0.596	0.118	0	Proliferating T cells
Rnaseh2b	0	0.615191	0.469	0.031	0	Proliferating T cells
Mns1	0	0.614277	0.361	0.022	0	Proliferating T cells
Cenpe	0	0.61349	0.333	0.002	0	Proliferating T cells
Mad2l1	0	0.611239	0.411	0.016	0	Proliferating T cells
Cbx1	0	0.609193	0.603	0.115	0	Proliferating T cells
Prim1	0	0.603832	0.409	0.015	0	Proliferating T cells
Anapc5	0	0.603686	0.682	0.165	0	Proliferating T cells
Pbk	0	0.600475	0.318	0	0	Proliferating T cells
Cdca7	0	0.596719	0.343	0.018	0	Proliferating T cells
Hist1h2an	0	0.595799	0.297	0.006	0	Proliferating T cells
Cbx5	0	0.595264	0.479	0.036	0	Proliferating T cells
Nrm	0	0.594871	0.437	0.032	0	Proliferating T cells
Rpa2	0	0.586204	0.526	0.072	0	Proliferating T cells
Lsm3	0	0.585312	0.653	0.137	0	Proliferating T cells
Ddx39	0	0.583258	0.595	0.099	0	Proliferating T cells
Rfc4	0	0.581651	0.397	0.017	0	Proliferating T cells
Ncaph	0	0.581422	0.367	0.003	0	Proliferating T cells
Kif15	0	0.580849	0.352	0.003	0	Proliferating T cells
Tceal9	0	0.57844	0.573	0.091	0	Proliferating T cells
Ssrp1	0	0.573522	0.639	0.136	0	Proliferating T cells
Cenpm	0	0.571112	0.386	0.003	0	Proliferating T cells
Kif23	0	0.570078	0.375	0.022	0	Proliferating T cells
Kpna2	0	0.565869	0.366	0.036	0	Proliferating T cells
Gm4316	0	0.564387	0.37	0.016	0	Proliferating T cells
Cit	0	0.562928	0.345	0.003	0	Proliferating T cells
Ncapg2	0	0.562436	0.357	0.003	0	Proliferating T cells
Hist1h2bj	0	0.55874	0.318	0.007	0	Proliferating T cells
Fabp5	0	0.548668	0.392	0.052	0	Proliferating T cells
Kif22	0	0.546687	0.324	0.003	0	Proliferating T cells
Topbp1	0	0.546483	0.513	0.074	0	Proliferating T cells
Orc6	0	0.546264	0.434	0.039	0	Proliferating T cells
Rad51	0	0.544009	0.367	0.002	0	Proliferating T cells
Mrpl51	0	0.543458	0.553	0.098	0	Proliferating T cells
Hmmr	0	0.54303	0.296	0.001	0	Proliferating T cells
Dpy30	0	0.537276	0.574	0.107	0	Proliferating T cells
Dynlt1b	0	0.536821	0.571	0.128	0	Proliferating T cells
Mxd3	0	0.534813	0.291	0.001	0	Proliferating T cells
Nup62	0	0.531227	0.396	0.038	0	Proliferating T cells
Fen1	0	0.531028	0.404	0.025	0	Proliferating T cells
Exosc8	0	0.530038	0.554	0.101	0	Proliferating T cells
Hist1h2ai	0	0.52746	0.306	0.008	0	Proliferating T cells
Cdc20	0	0.523435	0.282	0.004	0	Proliferating T cells
Hmgb3	0	0.523404	0.362	0.021	0	Proliferating T cells
Smc1a	0	0.522848	0.61	0.128	0	Proliferating T cells
Esco2	0	0.522351	0.285	0	0	Proliferating T cells
Gm10282	0	0.519289	0.331	0.017	0	Proliferating T cells
Cdc6	0	0.516387	0.296	0.001	0	Proliferating T cells
Mcm4	0	0.51558	0.487	0.068	0	Proliferating T cells
Nasp	0	0.515318	0.564	0.123	0	Proliferating T cells
Dhfr	0	0.513235	0.345	0.008	0	Proliferating T cells
Hat1	0	0.512755	0.43	0.046	0	Proliferating T cells
Dck	0	0.512007	0.486	0.075	0	Proliferating T cells
Arhgap11a	0	0.508826	0.322	0.007	0	Proliferating T cells
Plp2	0	0.508822	0.5	0.091	0	Proliferating T cells
Tfdp1	0	0.508103	0.398	0.035	0	Proliferating T cells
Rfc3	0	0.507499	0.351	0.019	0	Proliferating T cells
Tmem256	0	0.507345	0.579	0.118	0	Proliferating T cells
Paics	0	0.506679	0.505	0.092	0	Proliferating T cells
Marcksl1	0	0.50633	0.345	0.035	0	Proliferating T cells
Tpi1	0	0.506155	0.455	0.053	0	Proliferating T cells
Nutf2	0	0.506066	0.514	0.087	0	Proliferating T cells
Ccnb1	0	0.503639	0.283	0.001	0	Proliferating T cells
Ppih	0	0.497551	0.441	0.046	0	Proliferating T cells
Bub1b	0	0.49468	0.297	0.002	0	Proliferating T cells
Ckap5	0	0.49423	0.376	0.035	0	Proliferating T cells
Ncaph2	0	0.490939	0.567	0.11	0	Proliferating T cells
Syce2	0	0.486754	0.305	0.008	0	Proliferating T cells
Zfp367	0	0.485745	0.326	0.01	0	Proliferating T cells
Rfc2	0	0.484904	0.489	0.07	0	Proliferating T cells
Cdca5	0	0.481646	0.303	0.001	0	Proliferating T cells
Ncapg	0	0.479713	0.293	0.002	0	Proliferating T cells
Ckap2l	0	0.479182	0.279	0.001	0	Proliferating T cells
Haus4	0	0.47518	0.392	0.033	0	Proliferating T cells
Spag5	0	0.473239	0.286	0.001	0	Proliferating T cells
Chaf1a	0	0.472548	0.301	0.004	0	Proliferating T cells
Ska1	0	0.469804	0.285	0.001	0	Proliferating T cells
Mrpl42	0	0.462877	0.532	0.106	0	Proliferating T cells
Csrp1	0	0.457234	0.521	0.092	0	Proliferating T cells
Ndc80	0	0.456099	0.323	0.018	0	Proliferating T cells
Knstrn	0	0.450726	0.282	0.01	0	Proliferating T cells
Prdx4	0	0.449598	0.355	0.027	0	Proliferating T cells
Sdf2l1	0	0.445729	0.417	0.05	0	Proliferating T cells
Cisd1	0	0.445728	0.446	0.064	0	Proliferating T cells
Tcf19	0	0.443063	0.283	0.008	0	Proliferating T cells
Hmga1	0	0.442909	0.36	0.046	0	Proliferating T cells
Baz1b	0	0.442556	0.53	0.106	0	Proliferating T cells
Rad51ap1	0	0.442531	0.286	0.001	0	Proliferating T cells
Vdac3	0	0.440281	0.553	0.109	0	Proliferating T cells
Cdkn2c	0	0.43826	0.293	0.016	0	Proliferating T cells
1500009L16Rik	0	0.43775	0.265	0.015	0	Proliferating T cells
Smarcc1	0	0.437018	0.454	0.074	0	Proliferating T cells
Ppil1	0	0.434796	0.373	0.036	0	Proliferating T cells
Mybl2	0	0.434663	0.252	0.002	0	Proliferating T cells
Pgp	0	0.43368	0.388	0.045	0	Proliferating T cells
Foxm1	0	0.43333	0.275	0.003	0	Proliferating T cells
Slc29a1	0	0.421062	0.375	0.042	0	Proliferating T cells
Gins2	0	0.420402	0.291	0.006	0	Proliferating T cells
Knl1	0	0.417906	0.251	0.001	0	Proliferating T cells
Rfc1	0	0.416061	0.409	0.068	0	Proliferating T cells
Acot7	0	0.415792	0.511	0.092	0	Proliferating T cells
Xrcc6	0	0.410246	0.316	0.04	0	Proliferating T cells
Cnih4	0	0.409565	0.463	0.082	0	Proliferating T cells
Mms22l	0	0.407397	0.307	0.021	0	Proliferating T cells
Cdc45	0	0.401789	0.273	0.003	0	Proliferating T cells
Uchl5	0	0.401658	0.441	0.076	0	Proliferating T cells
Cdca4	0	0.400413	0.361	0.045	0	Proliferating T cells
Mis18a	0	0.399525	0.398	0.058	0	Proliferating T cells
Hist1h4d	0	0.399355	0.261	0.02	0	Proliferating T cells
Ube2t	0	0.398924	0.32	0.026	0	Proliferating T cells
Pkmyt1	0	0.398826	0.324	0.028	0	Proliferating T cells
Rfc5	0	0.39691	0.323	0.016	0	Proliferating T cells
Hjurp	0	0.39574	0.422	0.061	0	Proliferating T cells
E2f1	0	0.393294	0.254	0.008	0	Proliferating T cells
Nelfe	0	0.392384	0.337	0.038	0	Proliferating T cells
Psat1	0	0.391641	0.342	0.029	0	Proliferating T cells
Fam83d	0	0.389253	0.272	0.012	0	Proliferating T cells
Shcbp1	0	0.389026	0.252	0.001	0	Proliferating T cells
Elof1	0	0.383727	0.406	0.066	0	Proliferating T cells
Snrnp25	0	0.382912	0.393	0.049	0	Proliferating T cells
Prelid3b	0	0.380745	0.441	0.078	0	Proliferating T cells
Hmgn5	0	0.37855	0.356	0.045	0	Proliferating T cells
Commd1	0	0.378192	0.426	0.067	0	Proliferating T cells
Cdk2ap1	0	0.377993	0.376	0.05	0	Proliferating T cells
Sae1	0	0.377939	0.453	0.077	0	Proliferating T cells
Bcl7c	0	0.374909	0.375	0.056	0	Proliferating T cells
Pola1	0	0.373678	0.255	0.008	0	Proliferating T cells
Kmt5a	0	0.372199	0.355	0.047	0	Proliferating T cells
Tubg1	0	0.365221	0.281	0.015	0	Proliferating T cells
Ube2e3	0	0.364626	0.345	0.046	0	Proliferating T cells
Samd1	0	0.363204	0.279	0.025	0	Proliferating T cells
Hist1h4i	0	0.361562	0.321	0.03	0	Proliferating T cells
Rmi2	0	0.360757	0.259	0.014	0	Proliferating T cells
Cdk2	0	0.35929	0.28	0.022	0	Proliferating T cells
Fkbp5	0	0.356202	0.348	0.042	0	Proliferating T cells
Mtch1	0	0.355048	0.405	0.063	0	Proliferating T cells
Fxn	0	0.348497	0.325	0.038	0	Proliferating T cells
Rcc1	0	0.348124	0.259	0.014	0	Proliferating T cells
Plk4	0	0.347082	0.283	0.02	0	Proliferating T cells
Anapc15	0	0.340124	0.332	0.04	0	Proliferating T cells
Casp3	0	0.339315	0.329	0.042	0	Proliferating T cells
Pold1	0	0.336423	0.278	0.019	0	Proliferating T cells
Fam111a	0	0.335596	0.329	0.04	0	Proliferating T cells
Nudt5	0	0.32429	0.326	0.042	0	Proliferating T cells
Prim2	0	0.319597	0.257	0.018	0	Proliferating T cells
Rdm1	0	0.319045	0.271	0.027	0	Proliferating T cells
Rfwd3	0	0.315418	0.282	0.031	0	Proliferating T cells
Nup85	0	0.307085	0.28	0.027	0	Proliferating T cells
Nde1	0	0.305332	0.313	0.038	0	Proliferating T cells
Pola2	0	0.291995	0.271	0.028	0	Proliferating T cells
Cdt1	4.79e-308	0.377602	0.457	0.083	8.92e-304	Proliferating T cells
Rangap1	5.1e-308	0.42161	0.473	0.089	9.5e-304	Proliferating T cells
Ptpn7	5.48e-308	0.389574	0.467	0.086	1.02e-303	Proliferating T cells
Mrps36	5.94e-308	0.442388	0.553	0.118	1.11e-303	Proliferating T cells
Stip1	3.77e-305	0.395982	0.491	0.095	7.03e-301	Proliferating T cells
Maz	4.74e-305	0.511311	0.671	0.166	8.84e-301	Proliferating T cells
Nans	5.71e-304	0.36048	0.451	0.082	1.06e-299	Proliferating T cells
Fdps	1.56e-303	0.3447	0.325	0.045	2.9e-299	Proliferating T cells
Magohb	6.14e-303	0.320527	0.345	0.05	1.14e-298	Proliferating T cells
Suz12	1.03e-302	0.432905	0.511	0.103	1.92e-298	Proliferating T cells
Gins4	1.18e-302	0.29301	0.327	0.045	2.21e-298	Proliferating T cells
Ptms	7.87e-302	0.599412	0.621	0.151	1.47e-297	Proliferating T cells
Ppp1r35	8.47e-302	0.328758	0.376	0.059	1.58e-297	Proliferating T cells
Supt16	1.14e-301	0.393718	0.474	0.091	2.12e-297	Proliferating T cells
Nxt1	7.54e-301	0.34358	0.378	0.06	1.4e-296	Proliferating T cells
Ak6	1.08e-300	0.341061	0.407	0.069	2.01e-296	Proliferating T cells
Pycard	1.29e-300	0.675091	0.753	0.22	2.4e-296	Proliferating T cells
Cox5a	2.88e-298	0.779503	0.922	0.439	5.37e-294	Proliferating T cells
Atp5g3	3.16e-298	0.783692	0.96	0.595	5.89e-294	Proliferating T cells
Pold3	4.8e-298	0.271089	0.259	0.028	8.95e-294	Proliferating T cells
Actl6a	5.18e-298	0.366925	0.438	0.079	9.65e-294	Proliferating T cells
Ndufb6	9.48e-297	0.60669	0.774	0.23	1.77e-292	Proliferating T cells
Dynll2	7.93e-296	0.380331	0.495	0.099	1.48e-291	Proliferating T cells
Ssna1	2.52e-295	0.461923	0.602	0.141	4.7e-291	Proliferating T cells
Smc3	1.71e-294	0.459425	0.57	0.129	3.19e-290	Proliferating T cells
Rbmx2	2.16e-294	0.260328	0.258	0.028	4.03e-290	Proliferating T cells
Psmd14	4.01e-294	0.440209	0.539	0.117	7.47e-290	Proliferating T cells
Pih1d1	8.34e-294	0.313741	0.372	0.059	1.55e-289	Proliferating T cells
Clic4	9.91e-293	0.355668	0.35	0.053	1.85e-288	Proliferating T cells
Clic1	3.17e-292	0.827863	0.905	0.411	5.91e-288	Proliferating T cells
Snrpe	4.48e-291	0.731186	0.965	0.565	8.35e-287	Proliferating T cells
Vdac1	6.29e-290	0.401686	0.496	0.102	1.17e-285	Proliferating T cells
Psmd1	1.52e-289	0.357	0.461	0.088	2.84e-285	Proliferating T cells
Hnrnpa2b1	1.67e-289	0.743271	0.979	0.639	3.11e-285	Proliferating T cells
Metrn	1.97e-289	0.27642	0.285	0.036	3.68e-285	Proliferating T cells
Slirp	1.29e-288	0.342584	0.429	0.078	2.41e-284	Proliferating T cells
Ndufc2	1.12e-287	0.636336	0.794	0.251	2.09e-283	Proliferating T cells
Ywhah	1.94e-287	0.618612	0.794	0.249	3.62e-283	Proliferating T cells
Desi1	3.15e-287	0.387334	0.389	0.067	5.87e-283	Proliferating T cells
Trappc1	1.88e-286	0.356743	0.409	0.072	3.51e-282	Proliferating T cells
Irf8	5.81e-286	0.94597	0.271	0.035	1.08e-281	Proliferating T cells
Rbbp4	4.85e-284	0.483247	0.619	0.154	9.04e-280	Proliferating T cells
Snrpa1	1.28e-283	0.371686	0.462	0.09	2.38e-279	Proliferating T cells
Larp7	7.53e-283	0.379799	0.511	0.108	1.4e-278	Proliferating T cells
Hint1	3.95e-281	0.759369	0.932	0.505	7.36e-277	Proliferating T cells
Cmtm7	1.87e-279	0.635579	0.62	0.163	3.49e-275	Proliferating T cells
Hprt	2.61e-278	0.507751	0.656	0.173	4.86e-274	Proliferating T cells
Metap2	3.64e-278	0.641119	0.757	0.236	6.78e-274	Proliferating T cells
Nudc	5.06e-277	0.428308	0.553	0.126	9.44e-273	Proliferating T cells
Rilpl2	7.16e-277	0.392806	0.459	0.092	1.34e-272	Proliferating T cells
Cox5b	1.04e-275	0.724069	0.951	0.519	1.94e-271	Proliferating T cells
Nudt21	2.4e-275	0.536787	0.722	0.207	4.47e-271	Proliferating T cells
Eif1ax	2.55e-275	0.443075	0.594	0.145	4.75e-271	Proliferating T cells
Rbmxl1	6.82e-275	0.330309	0.43	0.081	1.27e-270	Proliferating T cells
Pdap1	2.17e-274	0.450955	0.579	0.139	4.05e-270	Proliferating T cells
Ncapd3	6.04e-273	0.328581	0.291	0.04	1.13e-268	Proliferating T cells
Hdac1	2.17e-272	0.404974	0.548	0.126	4.05e-268	Proliferating T cells
Cdc25b	3.42e-272	0.387335	0.329	0.051	6.37e-268	Proliferating T cells
Ndufab1	2.47e-270	0.544064	0.682	0.191	4.6e-266	Proliferating T cells
Srsf3	4.89e-270	0.787853	0.893	0.399	9.12e-266	Proliferating T cells
Hnrnpd	4.99e-270	0.509048	0.632	0.165	9.31e-266	Proliferating T cells
Ywhae	3.49e-268	0.609152	0.769	0.246	6.51e-264	Proliferating T cells
Psmb7	1.44e-265	0.39091	0.55	0.128	2.69e-261	Proliferating T cells
Fzr1	1.08e-264	0.270744	0.272	0.036	2.02e-260	Proliferating T cells
Emc8	1.06e-263	0.280767	0.325	0.051	1.97e-259	Proliferating T cells
Rtn3	2.7e-263	0.39211	0.589	0.144	5.04e-259	Proliferating T cells
Mrpl58	9.16e-263	0.422261	0.513	0.117	1.71e-258	Proliferating T cells
1700097N02Rik	1.33e-262	0.356019	0.291	0.041	2.48e-258	Proliferating T cells
Nsmce2	7.03e-262	0.293815	0.342	0.056	1.31e-257	Proliferating T cells
Etfb	5.92e-261	0.3283	0.408	0.077	1.1e-256	Proliferating T cells
Nfyb	6.99e-261	0.363333	0.416	0.08	1.3e-256	Proliferating T cells
Psmc4	1.15e-260	0.375901	0.531	0.122	2.15e-256	Proliferating T cells
Uchl3	7.34e-260	0.355542	0.479	0.102	1.37e-255	Proliferating T cells
Mthfd2	2.39e-257	0.324752	0.343	0.057	4.46e-253	Proliferating T cells
Mrpl28	5.06e-257	0.323051	0.433	0.087	9.43e-253	Proliferating T cells
Uba2	1.97e-254	0.315543	0.479	0.103	3.67e-250	Proliferating T cells
Magoh	5.44e-254	0.532302	0.725	0.22	1.02e-249	Proliferating T cells
Rnps1	2.29e-252	0.403821	0.624	0.163	4.26e-248	Proliferating T cells
Timm50	2.64e-252	0.253014	0.311	0.048	4.92e-248	Proliferating T cells
Crip1	4.04e-252	0.844272	0.99	0.716	7.53e-248	Proliferating T cells
Cox7a2	2.3e-251	0.678389	0.948	0.504	4.29e-247	Proliferating T cells
Mrpl34	3.81e-251	0.364733	0.493	0.111	7.11e-247	Proliferating T cells
Pin1	6.85e-251	0.334971	0.47	0.102	1.28e-246	Proliferating T cells
Naa38	1.14e-250	0.391265	0.589	0.149	2.13e-246	Proliferating T cells
Psma6	5.7e-250	0.506145	0.693	0.206	1.06e-245	Proliferating T cells
Polr2i	1.06e-249	0.325969	0.442	0.092	1.98e-245	Proliferating T cells
Nudcd2	1.12e-249	0.283593	0.346	0.059	2.09e-245	Proliferating T cells
Vars	1.34e-249	0.315191	0.459	0.098	2.49e-245	Proliferating T cells
Psmb5	7.49e-249	0.563886	0.756	0.246	1.4e-244	Proliferating T cells
Ubl4a	7.65e-249	0.277116	0.38	0.07	1.43e-244	Proliferating T cells
Srsf1	5.94e-248	0.374814	0.515	0.12	1.11e-243	Proliferating T cells
Itpa	3.36e-246	0.253723	0.286	0.042	6.27e-242	Proliferating T cells
Psmc3	3.73e-246	0.414794	0.607	0.158	6.95e-242	Proliferating T cells
Sdhb	6.35e-246	0.467984	0.687	0.2	1.18e-241	Proliferating T cells
Ndufb8	1.15e-245	0.532837	0.776	0.252	2.15e-241	Proliferating T cells
Rbl1	1.26e-245	0.283809	0.255	0.034	2.35e-241	Proliferating T cells
Endou	6.15e-245	0.456301	0.259	0.035	1.15e-240	Proliferating T cells
Psma4	1.32e-244	0.432467	0.606	0.161	2.46e-240	Proliferating T cells
Snrpa	2.19e-244	0.29404	0.389	0.075	4.09e-240	Proliferating T cells
Dcps	2.55e-244	0.299869	0.361	0.066	4.75e-240	Proliferating T cells
Lmf2	5.22e-244	0.263879	0.275	0.039	9.72e-240	Proliferating T cells
Prmt1	5.42e-244	0.381486	0.517	0.123	1.01e-239	Proliferating T cells
Mrpl12	9.7e-244	0.345598	0.453	0.098	1.81e-239	Proliferating T cells
Phf5a	1.52e-243	0.376482	0.578	0.146	2.83e-239	Proliferating T cells
0610010K14Rik	1.59e-243	0.278974	0.337	0.058	2.97e-239	Proliferating T cells
Atp5j	4.09e-243	0.668468	0.942	0.515	7.62e-239	Proliferating T cells
Snrpc	5.01e-243	0.476395	0.712	0.214	9.34e-239	Proliferating T cells
Lyar	5.07e-243	0.361407	0.375	0.071	9.46e-239	Proliferating T cells
Hspa14	5.46e-243	0.331897	0.443	0.094	1.02e-238	Proliferating T cells
Naa40	6.61e-243	0.266545	0.259	0.035	1.23e-238	Proliferating T cells
Trim28	2.59e-242	0.478399	0.639	0.179	4.84e-238	Proliferating T cells
Sdhd	3.79e-242	0.33137	0.483	0.109	7.07e-238	Proliferating T cells
Tmem14c	3.89e-242	0.445605	0.664	0.189	7.25e-238	Proliferating T cells
Cpsf2	5.48e-242	0.255758	0.34	0.059	1.02e-237	Proliferating T cells
Sarnp	9.53e-242	0.477316	0.709	0.212	1.78e-237	Proliferating T cells
Ube2n	3.1e-240	0.389554	0.613	0.163	5.78e-236	Proliferating T cells
Lbr	1.24e-237	0.500765	0.716	0.218	2.32e-233	Proliferating T cells
Med30	1.36e-236	0.351077	0.511	0.122	2.53e-232	Proliferating T cells
Mrpl13	2.5e-236	0.296798	0.455	0.1	4.67e-232	Proliferating T cells
Pfdn6	2.54e-236	0.356239	0.501	0.119	4.73e-232	Proliferating T cells
Ndufs8	7.06e-236	0.358258	0.52	0.126	1.32e-231	Proliferating T cells
U2af1	1.66e-235	0.537809	0.771	0.258	3.1e-231	Proliferating T cells
Mrpl40	1.7e-235	0.309772	0.409	0.084	3.16e-231	Proliferating T cells
Polr3k	2.02e-235	0.254662	0.344	0.061	3.76e-231	Proliferating T cells
Ybx3	2.58e-235	0.268126	0.356	0.066	4.81e-231	Proliferating T cells
Chchd1	2.93e-235	0.390875	0.571	0.149	5.46e-231	Proliferating T cells
Reep4	4.79e-235	0.275704	0.282	0.043	8.93e-231	Proliferating T cells
Nsmce4a	7.53e-234	0.384559	0.579	0.151	1.4e-229	Proliferating T cells
Cenpx	1.29e-233	0.414831	0.605	0.164	2.4e-229	Proliferating T cells
Mrps18c	1.36e-233	0.37468	0.567	0.146	2.54e-229	Proliferating T cells
Scd2	2.72e-233	0.278743	0.276	0.042	5.06e-229	Proliferating T cells
Txnl1	7.59e-233	0.349383	0.526	0.13	1.42e-228	Proliferating T cells
Ap2s1	1.63e-232	0.410122	0.647	0.183	3.05e-228	Proliferating T cells
Ssr2	9.49e-232	0.321564	0.476	0.11	1.77e-227	Proliferating T cells
Anapc11	1.66e-231	0.45251	0.692	0.207	3.09e-227	Proliferating T cells
Hikeshi	3.43e-231	0.267523	0.377	0.074	6.39e-227	Proliferating T cells
Casp8ap2	2.97e-230	0.304938	0.344	0.063	5.54e-226	Proliferating T cells
Khsrp	3.23e-230	0.291967	0.418	0.088	6.02e-226	Proliferating T cells
Etfa	5.61e-230	0.324255	0.436	0.095	1.05e-225	Proliferating T cells
Prdx2	1.11e-229	0.465166	0.685	0.21	2.07e-225	Proliferating T cells
Srrt	2.3e-229	0.354561	0.505	0.122	4.29e-225	Proliferating T cells
Mrps14	4.54e-229	0.428927	0.661	0.193	8.47e-225	Proliferating T cells
Prdx1	6.81e-229	0.658811	0.9	0.434	1.27e-224	Proliferating T cells
Psmd6	1.27e-228	0.312484	0.451	0.101	2.36e-224	Proliferating T cells
Tkt	2.03e-228	0.429004	0.608	0.17	3.79e-224	Proliferating T cells
P4hb	2.57e-228	0.376999	0.567	0.149	4.79e-224	Proliferating T cells
Nudt4	2.73e-228	0.30656	0.358	0.068	5.08e-224	Proliferating T cells
Acadl	3.57e-228	0.285908	0.377	0.075	6.66e-224	Proliferating T cells
Psip1	3.77e-228	0.45297	0.65	0.19	7.03e-224	Proliferating T cells
Vps36	1.01e-227	0.304112	0.513	0.124	1.88e-223	Proliferating T cells
Lrmp	2.21e-227	0.309032	0.378	0.076	4.13e-223	Proliferating T cells
Pds5a	6.42e-227	0.364619	0.549	0.141	1.2e-222	Proliferating T cells
Ndufb7	1.68e-226	0.570321	0.853	0.332	3.14e-222	Proliferating T cells
Ndufc1	2.5e-226	0.508691	0.746	0.245	4.67e-222	Proliferating T cells
Blmh	4.59e-226	0.251777	0.38	0.076	8.55e-222	Proliferating T cells
Psmd13	1.14e-224	0.350533	0.521	0.131	2.13e-220	Proliferating T cells
Srsf2	1.98e-224	0.596634	0.805	0.302	3.69e-220	Proliferating T cells
Naa50	2.43e-224	0.278976	0.391	0.08	4.53e-220	Proliferating T cells
Hdac2	3.54e-224	0.296676	0.403	0.085	6.61e-220	Proliferating T cells
Cycs	6.95e-224	0.63099	0.856	0.354	1.29e-219	Proliferating T cells
Mrpl14	2.13e-223	0.366889	0.457	0.107	3.98e-219	Proliferating T cells
Psmb2	4.72e-223	0.465237	0.712	0.227	8.81e-219	Proliferating T cells
Swi5	7.52e-223	0.533655	0.736	0.249	1.4e-218	Proliferating T cells
Brd3	9.05e-223	0.308988	0.351	0.067	1.69e-218	Proliferating T cells
Xpo1	1.72e-222	0.291663	0.414	0.089	3.21e-218	Proliferating T cells
Ube2l3	2.57e-222	0.430999	0.722	0.226	4.8e-218	Proliferating T cells
Psmb6	5.03e-222	0.496173	0.75	0.252	9.38e-218	Proliferating T cells
Cd24a	1.43e-221	0.459615	0.307	0.054	2.67e-217	Proliferating T cells
Ndufs5	1.45e-221	0.478345	0.693	0.219	2.71e-217	Proliferating T cells
Ap1s1	2.05e-221	0.266159	0.332	0.061	3.81e-217	Proliferating T cells
Pgk1	5.66e-221	0.473541	0.65	0.197	1.05e-216	Proliferating T cells
Psma5	1.53e-220	0.376727	0.591	0.161	2.84e-216	Proliferating T cells
Srsf9	2.42e-220	0.254916	0.323	0.058	4.51e-216	Proliferating T cells
Tcp1	6.73e-220	0.421851	0.666	0.201	1.26e-215	Proliferating T cells
Ak2	7.42e-220	0.350692	0.519	0.132	1.38e-215	Proliferating T cells
Ndufa12	2.25e-219	0.416818	0.591	0.167	4.2e-215	Proliferating T cells
Rpn1	1.07e-217	0.317464	0.492	0.121	1.99e-213	Proliferating T cells
Ipo5	1.47e-216	0.304326	0.326	0.061	2.75e-212	Proliferating T cells
Csnk2b	1.56e-216	0.479432	0.789	0.269	2.91e-212	Proliferating T cells
Mtch2	1.76e-216	0.252425	0.447	0.102	3.28e-212	Proliferating T cells
Rdx	3.26e-216	0.308781	0.5	0.125	6.07e-212	Proliferating T cells
Hnrnpll	7.45e-216	0.261104	0.369	0.075	1.39e-211	Proliferating T cells
Reep5	1.33e-215	0.581041	0.81	0.309	2.47e-211	Proliferating T cells
Nhp2	3.11e-215	0.396276	0.523	0.138	5.79e-211	Proliferating T cells
Sf3a3	4.12e-215	0.277726	0.357	0.071	7.69e-211	Proliferating T cells
Ndufa11	6.11e-215	0.515009	0.79	0.282	1.14e-210	Proliferating T cells
Eif1ad	7.99e-215	0.256671	0.354	0.07	1.49e-210	Proliferating T cells
Eri1	9e-215	0.29593	0.319	0.059	1.68e-210	Proliferating T cells
Ndufa4	1.47e-214	0.630287	0.942	0.55	2.73e-210	Proliferating T cells
Raly	2.33e-214	0.54764	0.808	0.301	4.35e-210	Proliferating T cells
Snrpg	5.75e-214	0.595891	0.96	0.592	1.07e-209	Proliferating T cells
Cdc123	9.52e-213	0.2507	0.399	0.086	1.77e-208	Proliferating T cells
Sumo2	1.84e-212	0.639534	0.915	0.487	3.43e-208	Proliferating T cells
Ccdc25	8.55e-212	0.291723	0.331	0.063	1.59e-207	Proliferating T cells
Thoc7	5.08e-211	0.383158	0.636	0.187	9.47e-207	Proliferating T cells
Ptpa	7.49e-211	0.266425	0.452	0.106	1.4e-206	Proliferating T cells
Uqcr11	7.51e-211	0.53876	0.813	0.314	1.4e-206	Proliferating T cells
Hcfc1	1.33e-210	0.286713	0.346	0.069	2.48e-206	Proliferating T cells
Cdkn2aipnl	1.85e-210	0.25312	0.382	0.081	3.45e-206	Proliferating T cells
Cox20	2.22e-210	0.447711	0.691	0.218	4.13e-206	Proliferating T cells
Cops3	3.79e-210	0.260509	0.339	0.066	7.07e-206	Proliferating T cells
Polr2j	5.66e-210	0.30711	0.504	0.128	1.06e-205	Proliferating T cells
Eif4a3	3.33e-209	0.384346	0.636	0.189	6.21e-205	Proliferating T cells
Eif2s1	5.33e-209	0.287751	0.436	0.102	9.94e-205	Proliferating T cells
Mrps12	1.98e-208	0.308618	0.447	0.106	3.69e-204	Proliferating T cells
Ap3s1	3.46e-208	0.419838	0.558	0.157	6.46e-204	Proliferating T cells
Mlf2	4.67e-208	0.337963	0.554	0.15	8.7e-204	Proliferating T cells
Ccdc124	6.4e-208	0.32262	0.5	0.128	1.19e-203	Proliferating T cells
Tbcb	1.3e-207	0.274389	0.479	0.118	2.42e-203	Proliferating T cells
Eif4h	2.98e-207	0.35818	0.614	0.177	5.55e-203	Proliferating T cells
Smc6	3.93e-207	0.346936	0.55	0.15	7.33e-203	Proliferating T cells
Srsf7	8.02e-207	0.510143	0.756	0.266	1.49e-202	Proliferating T cells
Nono	1.34e-206	0.441546	0.719	0.236	2.5e-202	Proliferating T cells
Mrpl20	1.9e-206	0.366091	0.575	0.162	3.53e-202	Proliferating T cells
Mdh1	8.07e-206	0.477382	0.763	0.268	1.51e-201	Proliferating T cells
Psmc6	8.46e-206	0.266257	0.468	0.114	1.58e-201	Proliferating T cells
Hspd1	1.25e-205	0.444389	0.542	0.152	2.33e-201	Proliferating T cells
Cs	1.82e-205	0.287197	0.46	0.112	3.4e-201	Proliferating T cells
Atad2	3.31e-205	0.420152	0.541	0.15	6.17e-201	Proliferating T cells
Dnajc2	4.97e-205	0.282456	0.455	0.11	9.26e-201	Proliferating T cells
Psmc1	9.08e-205	0.275707	0.413	0.094	1.69e-200	Proliferating T cells
Pdia6	9.37e-205	0.304707	0.473	0.118	1.75e-200	Proliferating T cells
Ppm1g	1.93e-204	0.300735	0.49	0.124	3.61e-200	Proliferating T cells
Snrpb2	2.04e-204	0.305339	0.577	0.161	3.8e-200	Proliferating T cells
Pcmt1	2.62e-204	0.282253	0.439	0.104	4.88e-200	Proliferating T cells
Vma21	5.72e-203	0.251223	0.399	0.089	1.07e-198	Proliferating T cells
Kpnb1	8.75e-203	0.285563	0.467	0.115	1.63e-198	Proliferating T cells
Ctcf	3.65e-202	0.401836	0.563	0.161	6.8e-198	Proliferating T cells
Tardbp	3.7e-202	0.30276	0.49	0.126	6.9e-198	Proliferating T cells
Ybx1	5.04e-202	0.619895	0.914	0.486	9.4e-198	Proliferating T cells
Atp5o.1	5.8e-202	0.546352	0.849	0.352	1.08e-197	Proliferating T cells
Srsf10	7.67e-202	0.354235	0.541	0.149	1.43e-197	Proliferating T cells
Set	1.39e-201	0.581695	0.807	0.326	2.59e-197	Proliferating T cells
Fundc2	4.38e-201	0.340005	0.527	0.142	8.16e-197	Proliferating T cells
Ndufv2	2.33e-200	0.343757	0.58	0.166	4.35e-196	Proliferating T cells
Sf3b4	2.21e-199	0.267623	0.457	0.112	4.13e-195	Proliferating T cells
Gtf2h5	4.08e-199	0.366393	0.644	0.196	7.61e-195	Proliferating T cells
Cox8a	1.8e-198	0.515898	0.97	0.726	3.35e-194	Proliferating T cells
Ndufa8	1.81e-198	0.34072	0.632	0.19	3.38e-194	Proliferating T cells
Ywhaq	3.19e-198	0.477567	0.736	0.257	5.94e-194	Proliferating T cells
Anapc13	4.41e-198	0.309459	0.516	0.138	8.22e-194	Proliferating T cells
2021-09-11	1.76e-197	0.257763	0.481	0.123	3.27e-193	Proliferating T cells
Bex3	2.05e-197	0.334093	0.581	0.167	3.83e-193	Proliferating T cells
Hnrnpr	4.7e-197	0.303474	0.474	0.121	8.76e-193	Proliferating T cells
Actn4	1.14e-196	0.337531	0.603	0.178	2.12e-192	Proliferating T cells
Ilf2	1.28e-196	0.267959	0.39	0.088	2.38e-192	Proliferating T cells
Pfdn1	1.3e-196	0.269959	0.477	0.121	2.43e-192	Proliferating T cells
Fam96a	2.66e-196	0.306449	0.541	0.148	4.96e-192	Proliferating T cells
Arpc5l	1.04e-195	0.272452	0.499	0.13	1.94e-191	Proliferating T cells
Atp5j2	7.89e-195	0.575233	0.953	0.584	1.47e-190	Proliferating T cells
Psma1	1.24e-194	0.349846	0.58	0.169	2.32e-190	Proliferating T cells
Rhno1	1.7e-194	0.26683	0.308	0.059	3.17e-190	Proliferating T cells
Uck2	4.31e-194	0.251893	0.333	0.068	8.04e-190	Proliferating T cells
Actb	4.82e-194	0.584804	1	0.97	8.99e-190	Proliferating T cells
Prpf40a	1.37e-193	0.328118	0.529	0.147	2.56e-189	Proliferating T cells
Uqcr10	1.6e-193	0.529045	0.892	0.399	2.98e-189	Proliferating T cells
Fkbp4	2.03e-193	0.326146	0.495	0.132	3.79e-189	Proliferating T cells
Sms	5.55e-193	0.31373	0.555	0.158	1.04e-188	Proliferating T cells
Ndufs6	1.62e-192	0.409727	0.718	0.242	3.02e-188	Proliferating T cells
Rpa1	2.38e-192	0.308594	0.484	0.126	4.43e-188	Proliferating T cells
Pgam1	4.12e-192	0.326888	0.476	0.125	7.69e-188	Proliferating T cells
Aurkaip1	9.39e-192	0.347969	0.617	0.189	1.75e-187	Proliferating T cells
Polr2c	4.26e-191	0.251568	0.43	0.105	7.94e-187	Proliferating T cells
Cfl1	5.93e-191	0.490685	0.992	0.845	1.11e-186	Proliferating T cells
Snrpd2	7.79e-191	0.492611	0.799	0.308	1.45e-186	Proliferating T cells
Rbm8a	1.1e-190	0.366242	0.657	0.208	2.05e-186	Proliferating T cells
Naa10	1.26e-190	0.272698	0.495	0.131	2.34e-186	Proliferating T cells
Eif3l	2.64e-190	0.283272	0.504	0.135	4.92e-186	Proliferating T cells
Cyc1	5.53e-190	0.30735	0.546	0.156	1.03e-185	Proliferating T cells
Rex1bd	9.63e-190	0.28281	0.561	0.159	1.8e-185	Proliferating T cells
Snrnp27	2.73e-189	0.270438	0.428	0.105	5.1e-185	Proliferating T cells
Hnrnpul1	3.08e-189	0.311811	0.591	0.174	5.74e-185	Proliferating T cells
Cacybp	6.85e-189	0.27474	0.46	0.118	1.28e-184	Proliferating T cells
Minos1	7.74e-189	0.487909	0.806	0.313	1.44e-184	Proliferating T cells
Atp5k	8.22e-189	0.548326	0.874	0.387	1.53e-184	Proliferating T cells
Srp19	1.06e-188	0.320161	0.631	0.193	1.97e-184	Proliferating T cells
Mrpl41	1.19e-188	0.258402	0.418	0.101	2.21e-184	Proliferating T cells
Pfn1	1.58e-188	0.585724	0.987	0.876	2.95e-184	Proliferating T cells
Snrpb	6.25e-188	0.509992	0.856	0.363	1.16e-183	Proliferating T cells
Arl6ip4	8.25e-188	0.259657	0.404	0.096	1.54e-183	Proliferating T cells
Idh3a	1.02e-187	0.250968	0.361	0.08	1.9e-183	Proliferating T cells
Cbfb	7.07e-187	0.289844	0.514	0.142	1.32e-182	Proliferating T cells
Cox6a1	1.18e-186	0.558316	0.944	0.583	2.2e-182	Proliferating T cells
Eloc	9.22e-186	0.424714	0.767	0.276	1.72e-181	Proliferating T cells
Pcbd2	1.86e-185	0.273485	0.438	0.11	3.47e-181	Proliferating T cells
Ccnd3	2.46e-184	0.451846	0.624	0.204	4.59e-180	Proliferating T cells
Pdcd5	3.03e-184	0.375356	0.711	0.239	5.64e-180	Proliferating T cells
Hsp90aa1	3.49e-184	0.690488	0.893	0.494	6.51e-180	Proliferating T cells
Ptges3	8e-184	0.286056	0.52	0.145	1.49e-179	Proliferating T cells
Hnrnpu	1.64e-183	0.516662	0.813	0.329	3.06e-179	Proliferating T cells
Rnf7	1.39e-182	0.296385	0.576	0.17	2.59e-178	Proliferating T cells
Cep57	1.49e-182	0.257334	0.368	0.084	2.79e-178	Proliferating T cells
Prelid1	1.56e-182	0.488497	0.788	0.31	2.9e-178	Proliferating T cells
Jpt1	1.71e-182	0.614529	0.851	0.4	3.18e-178	Proliferating T cells
Rnaseh2c	2.06e-182	0.350303	0.629	0.199	3.84e-178	Proliferating T cells
Atp5f1	4.2e-182	0.520959	0.875	0.403	7.83e-178	Proliferating T cells
Snx3	5.42e-182	0.403979	0.741	0.26	1.01e-177	Proliferating T cells
Commd3	4.61e-181	0.260899	0.409	0.101	8.58e-177	Proliferating T cells
Pbrm1	5.29e-180	0.341287	0.63	0.199	9.87e-176	Proliferating T cells
Ndufb9	5.6e-180	0.44652	0.816	0.323	1.04e-175	Proliferating T cells
Cdv3	9.78e-180	0.276316	0.428	0.109	1.82e-175	Proliferating T cells
Ddx39b	1.22e-179	0.423492	0.746	0.273	2.27e-175	Proliferating T cells
Manf	1.67e-179	0.383892	0.656	0.218	3.11e-175	Proliferating T cells
Coa3	3.51e-179	0.261279	0.442	0.114	6.54e-175	Proliferating T cells
Nop58	4.59e-179	0.330789	0.491	0.137	8.56e-175	Proliferating T cells
Nme1	1.85e-178	0.409967	0.617	0.202	3.45e-174	Proliferating T cells
Luc7l3	3.27e-178	0.262231	0.424	0.108	6.09e-174	Proliferating T cells
Calm2	1.2e-177	0.617065	0.872	0.427	2.24e-173	Proliferating T cells
Cct8	1.27e-177	0.339584	0.624	0.198	2.36e-173	Proliferating T cells
Ndufa5	1.9e-177	0.354828	0.666	0.22	3.54e-173	Proliferating T cells
Mapre1	1.02e-176	0.327408	0.656	0.212	1.9e-172	Proliferating T cells
Ndufb2	2.37e-176	0.379889	0.675	0.227	4.42e-172	Proliferating T cells
Arsb	3.91e-175	0.326181	0.275	0.054	7.28e-171	Proliferating T cells
Rbm3	5.03e-175	0.558146	0.942	0.593	9.38e-171	Proliferating T cells
Pam16	8.85e-175	0.290777	0.454	0.122	1.65e-170	Proliferating T cells
Ddost	9.08e-175	0.295422	0.521	0.151	1.69e-170	Proliferating T cells
Gspt1	1.08e-174	0.25048	0.398	0.098	2.02e-170	Proliferating T cells
Hsp90b1	1.74e-174	0.565276	0.845	0.39	3.25e-170	Proliferating T cells
Smarca4	2.88e-174	0.276554	0.486	0.135	5.37e-170	Proliferating T cells
Nsmce1	3.45e-174	0.296627	0.495	0.139	6.42e-170	Proliferating T cells
Bola3	6.01e-174	0.276643	0.535	0.157	1.12e-169	Proliferating T cells
Gnb2	1.64e-173	0.415659	0.821	0.325	3.06e-169	Proliferating T cells
Smc4	5.6e-173	0.47264	0.789	0.316	1.04e-168	Proliferating T cells
Edem1	6.75e-173	0.332407	0.572	0.18	1.26e-168	Proliferating T cells
Cnot6	1.18e-172	0.26015	0.526	0.153	2.21e-168	Proliferating T cells
Myb	2.13e-172	0.395388	0.467	0.135	3.98e-168	Proliferating T cells
Mrpl57	3.28e-172	0.332192	0.639	0.209	6.12e-168	Proliferating T cells
Taf15	2.8e-171	0.266729	0.5	0.142	5.22e-167	Proliferating T cells
Lgals9	5.38e-171	0.34847	0.554	0.172	1e-166	Proliferating T cells
Dazap1	1.45e-170	0.27716	0.482	0.134	2.7e-166	Proliferating T cells
Cux1	5.05e-170	0.390987	0.387	0.1	9.41e-166	Proliferating T cells
Cdkn2d	3.47e-169	0.313653	0.377	0.094	6.46e-165	Proliferating T cells
Atp5b	6.89e-168	0.5281	0.892	0.47	1.29e-163	Proliferating T cells
Higd1a	2.48e-167	0.338579	0.666	0.226	4.63e-163	Proliferating T cells
Them6	3.12e-167	0.267179	0.301	0.065	5.82e-163	Proliferating T cells
Cetn3	1.18e-166	0.260464	0.5	0.144	2.19e-162	Proliferating T cells
H3f3a	1.23e-166	0.550686	0.975	0.779	2.3e-162	Proliferating T cells
Mrps33	1.54e-166	0.322288	0.644	0.215	2.88e-162	Proliferating T cells
Psma2	1.13e-165	0.459613	0.821	0.344	2.11e-161	Proliferating T cells
Plek	1.97e-165	0.36143	0.259	0.051	3.66e-161	Proliferating T cells
1110008F13Rik	1.92e-164	0.301399	0.626	0.205	3.58e-160	Proliferating T cells
Eny2	8.03e-164	0.287284	0.587	0.186	1.5e-159	Proliferating T cells
Rbx1	1.11e-163	0.463254	0.862	0.388	2.06e-159	Proliferating T cells
Sf3b5	1.33e-163	0.405729	0.753	0.291	2.48e-159	Proliferating T cells
Psmb9	3.25e-163	0.438879	0.687	0.256	6.05e-159	Proliferating T cells
Uqcc2	3.33e-163	0.293678	0.543	0.168	6.21e-159	Proliferating T cells
Esd	8.74e-163	0.261373	0.58	0.18	1.63e-158	Proliferating T cells
Ewsr1	9.1e-162	0.364511	0.763	0.283	1.7e-157	Proliferating T cells
Snu13	1.07e-161	0.543919	0.815	0.361	1.99e-157	Proliferating T cells
Elob	3.55e-161	0.505736	0.936	0.556	6.62e-157	Proliferating T cells
Hmgn1	3.79e-161	0.433371	0.644	0.233	7.07e-157	Proliferating T cells
Ppp1ca	1.77e-160	0.499974	0.864	0.415	3.31e-156	Proliferating T cells
Vdac2	2.88e-159	0.325413	0.627	0.212	5.37e-155	Proliferating T cells
Zcrb1	1.18e-158	0.255306	0.576	0.182	2.2e-154	Proliferating T cells
Smarca5	1.42e-158	0.31007	0.623	0.21	2.65e-154	Proliferating T cells
Ywhab	7.11e-158	0.355429	0.72	0.265	1.33e-153	Proliferating T cells
Ppp4c	3.48e-157	0.319342	0.656	0.227	6.49e-153	Proliferating T cells
Impdh2	5.78e-157	0.275962	0.499	0.149	1.08e-152	Proliferating T cells
Cox6b1	1.54e-156	0.484189	0.931	0.543	2.87e-152	Proliferating T cells
Emp3	1.68e-156	0.550648	0.808	0.373	3.12e-152	Proliferating T cells
Lsm4	2.86e-156	0.428332	0.827	0.352	5.32e-152	Proliferating T cells
Polr2f	7.38e-156	0.270403	0.534	0.166	1.38e-151	Proliferating T cells
Pomp	1.75e-155	0.424547	0.803	0.33	3.26e-151	Proliferating T cells
Cox6c	2.66e-155	0.460418	0.969	0.684	4.96e-151	Proliferating T cells
Dynlrb1	5.37e-155	0.30232	0.681	0.238	1e-150	Proliferating T cells
Ube2a	9.52e-155	0.264225	0.566	0.181	1.77e-150	Proliferating T cells
2021-09-07	9.7e-155	0.29026	0.567	0.183	1.81e-150	Proliferating T cells
Mrps21	3.54e-154	0.367226	0.772	0.297	6.6e-150	Proliferating T cells
Bsg	7.21e-153	0.28922	0.626	0.213	1.34e-148	Proliferating T cells
Tmem167	2.76e-151	0.300216	0.617	0.208	5.14e-147	Proliferating T cells
Uqcrc1	3.19e-151	0.255681	0.564	0.181	5.94e-147	Proliferating T cells
Cd48	1.08e-149	0.412452	0.515	0.171	2.02e-145	Proliferating T cells
Polr2k	2.52e-149	0.2505	0.6	0.199	4.7e-145	Proliferating T cells
Smdt1	1.07e-148	0.409523	0.811	0.345	1.99e-144	Proliferating T cells
Slc25a5	3.13e-148	0.457264	0.861	0.417	5.84e-144	Proliferating T cells
Psmb3	9.08e-148	0.44201	0.83	0.376	1.69e-143	Proliferating T cells
Efhd2	2.03e-147	0.287988	0.452	0.136	3.78e-143	Proliferating T cells
1810037I17Rik	2.75e-147	0.524641	0.835	0.406	5.13e-143	Proliferating T cells
Eif5a	1.2e-146	0.527218	0.853	0.437	2.24e-142	Proliferating T cells
Oaz1	1.27e-146	0.3841	0.984	0.861	2.36e-142	Proliferating T cells
Ndufb3	7.81e-146	0.304848	0.671	0.242	1.46e-141	Proliferating T cells
Vim	8.82e-146	0.786502	0.708	0.365	1.64e-141	Proliferating T cells
Tsn	3.58e-144	0.28916	0.658	0.234	6.68e-140	Proliferating T cells
Cdk6	3.63e-144	0.281622	0.32	0.08	6.76e-140	Proliferating T cells
G3bp1	6.73e-144	0.333116	0.687	0.255	1.26e-139	Proliferating T cells
Uqcrq	2.93e-143	0.452681	0.885	0.441	5.46e-139	Proliferating T cells
Calm1	3.7e-142	0.453603	0.978	0.762	6.91e-138	Proliferating T cells
Pgls	9.12e-142	0.340074	0.607	0.217	1.7e-137	Proliferating T cells
Mdh2	4.97e-141	0.354263	0.742	0.296	9.26e-137	Proliferating T cells
Ube2i	2.08e-140	0.352677	0.735	0.294	3.87e-136	Proliferating T cells
Hnrnpm	1.71e-139	0.329911	0.73	0.282	3.18e-135	Proliferating T cells
Eif3c	2.2e-139	0.303629	0.691	0.256	4.09e-135	Proliferating T cells
Cuta	8.1e-139	0.258566	0.6	0.208	1.51e-134	Proliferating T cells
Phb2	2.79e-138	0.262157	0.536	0.178	5.19e-134	Proliferating T cells
Sf3b6	8.81e-138	0.388205	0.815	0.351	1.64e-133	Proliferating T cells
Pcbp1	2.46e-137	0.30154	0.655	0.244	4.59e-133	Proliferating T cells
Itgb1	8.8e-137	0.323778	0.553	0.194	1.64e-132	Proliferating T cells
Cct7	6.53e-136	0.28294	0.611	0.218	1.22e-131	Proliferating T cells
Sec11c	1.59e-135	0.355044	0.704	0.277	2.96e-131	Proliferating T cells
Ostc	1.77e-133	0.262128	0.64	0.232	3.3e-129	Proliferating T cells
Psmb4	2.26e-133	0.322273	0.755	0.302	4.21e-129	Proliferating T cells
Sytl3	2.41e-133	0.260367	0.296	0.074	4.48e-129	Proliferating T cells
Ssb	1.16e-132	0.283272	0.67	0.251	2.16e-128	Proliferating T cells
Taldo1	1.48e-132	0.283118	0.675	0.253	2.77e-128	Proliferating T cells
Lsm7	2.57e-131	0.320351	0.618	0.229	4.8e-127	Proliferating T cells
Sem1	1.36e-130	0.437197	0.971	0.668	2.54e-126	Proliferating T cells
Cox7c	1.94e-130	0.393645	0.976	0.75	3.62e-126	Proliferating T cells
Rap1a	5.58e-130	0.259243	0.639	0.234	1.04e-125	Proliferating T cells
[truncated: 272 more rows]

## Sheet: effector CD4+ T cells
gene	p_val	avg_logFC	pct.1	pct.2	p_val_adj	cluster
Maf	1.89e-167	1.12034	0.822	0.523	3.52e-163	Th1(1)
Fgl2	1.05e-160	1.35141	0.465	0.09	1.95e-156	Th1(1)
Rbpj	5.25e-123	1.13739	0.57	0.234	9.79e-119	Th1(1)
Il10	1.32e-109	1.40003	0.285	0.034	2.47e-105	Th1(1)
Ccr2	2.43e-103	1.2165	0.502	0.202	4.54e-99	Th1(1)
Ptms	1.28e-101	1.06266	0.539	0.239	2.38e-97	Th1(1)
Ctla4	2e-100	0.965356	0.728	0.487	3.73e-96	Th1(1)
Lag3	4.97e-98	1.41243	0.385	0.107	9.27e-94	Th1(1)
Tmsb4x	1.22e-88	0.376862	0.999	0.998	2.27e-84	Th1(1)
AW112010	4.29e-79	0.8208	0.822	0.742	8e-75	Th1(1)
Ccr5	1.21e-60	0.901983	0.267	0.075	2.26e-56	Th1(1)
S100a6	1.6e-60	0.634031	0.838	0.692	2.98e-56	Th1(1)
Rgs1	2.39e-60	0.817693	0.698	0.539	4.45e-56	Th1(1)
Arl5a	1.59e-54	0.868854	0.338	0.14	2.97e-50	Th1(1)
Vim	3.59e-54	0.634795	0.743	0.598	6.69e-50	Th1(1)
AU020206	1.43e-52	0.815732	0.531	0.342	2.67e-48	Th1(1)
Cxcr6	1.01e-51	0.8104	0.43	0.218	1.88e-47	Th1(1)
Lgals1	1.37e-49	0.530676	0.787	0.677	2.55e-45	Th1(1)
Ahnak	1.72e-49	0.629355	0.706	0.594	3.21e-45	Th1(1)
Capg	1.48e-46	0.634129	0.547	0.36	2.77e-42	Th1(1)
Ctsb	7.65e-43	0.726436	0.498	0.349	1.43e-38	Th1(1)
S100a4	8.41e-42	0.588691	0.697	0.548	1.57e-37	Th1(1)
Id2	4.37e-40	0.673583	0.626	0.492	8.15e-36	Th1(1)
Btg1	8.14e-38	0.387851	0.915	0.917	1.52e-33	Th1(1)
Ikzf3	1.89e-37	0.706064	0.426	0.26	3.52e-33	Th1(1)
Glrx	5.06e-36	0.762643	0.411	0.254	9.44e-32	Th1(1)
Laptm5	1.27e-30	0.316922	0.845	0.833	2.36e-26	Th1(1)
Serinc3	6.58e-30	0.541914	0.583	0.477	1.23e-25	Th1(1)
Itm2b	1.11e-29	0.406795	0.794	0.803	2.06e-25	Th1(1)
S100a11	2.61e-29	0.397829	0.777	0.748	4.86e-25	Th1(1)
Sh3bgrl3	8.1e-26	0.329179	0.838	0.845	1.51e-21	Th1(1)
Nkg7	1.38e-25	0.739473	0.403	0.26	2.56e-21	Th1(1)
Hilpda	2.5e-25	0.60241	0.282	0.152	4.66e-21	Th1(1)
Cmtm7	1.29e-21	0.605454	0.348	0.241	2.41e-17	Th1(1)
Lgals3	1.38e-21	0.46361	0.272	0.149	2.57e-17	Th1(1)
2010111I01Rik	1.67e-21	0.541896	0.303	0.184	3.12e-17	Th1(1)
Ctsd	1.98e-21	0.58014	0.363	0.25	3.7e-17	Th1(1)
Malat1	3.32e-21	0.317105	0.931	0.944	6.18e-17	Th1(1)
Picalm	1.03e-20	0.557113	0.338	0.227	1.93e-16	Th1(1)
Baz1a	1.04e-18	0.579942	0.297	0.194	1.94e-14	Th1(1)
Samsn1	1.6e-18	0.441876	0.512	0.417	2.98e-14	Th1(1)
Syt11	2.83e-17	0.523878	0.27	0.167	5.27e-13	Th1(1)
Gadd45b	5.26e-17	0.586253	0.401	0.301	9.81e-13	Th1(1)
Pdcd1	5.83e-17	0.485466	0.279	0.172	1.09e-12	Th1(1)
Tigit	1.09e-16	0.664647	0.377	0.288	2.04e-12	Th1(1)
Gng2	1.71e-16	0.464631	0.428	0.344	3.18e-12	Th1(1)
Ucp2	1.79e-16	0.354707	0.681	0.658	3.33e-12	Th1(1)
Cd3g	4.97e-16	0.318143	0.74	0.759	9.26e-12	Th1(1)
Jund	5.08e-16	0.280079	0.819	0.812	9.47e-12	Th1(1)
Hnrnpll	1.15e-15	0.535478	0.259	0.168	2.15e-11	Th1(1)
2021-09-11	2.58e-15	0.533973	0.26	0.17	4.81e-11	Th1(1)
Inpp4b	3.68e-15	0.485844	0.311	0.216	6.85e-11	Th1(1)
Cd44	9.81e-15	0.430735	0.502	0.436	1.83e-10	Th1(1)
Wnk1	1.65e-14	0.426122	0.465	0.395	3.08e-10	Th1(1)
Izumo1r	3.11e-14	0.525495	0.328	0.235	5.79e-10	Th1(1)
Malt1	2.04e-13	0.484073	0.374	0.289	3.8e-09	Th1(1)
Nt5e	2.22e-13	0.547931	0.296	0.209	4.15e-09	Th1(1)
Plec	6.85e-13	0.446945	0.334	0.25	1.28e-08	Th1(1)
Gm2a	2.75e-12	0.431231	0.324	0.251	5.12e-08	Th1(1)
Tnfrsf4	9.7e-11	0.378098	0.502	0.442	1.81e-06	Th1(1)
Adcy7	2.51e-10	0.430363	0.26	0.188	4.68e-06	Th1(1)
Arl6ip1	3.66e-10	0.36437	0.536	0.535	6.83e-06	Th1(1)
Ly6a	6.41e-10	0.436138	0.566	0.545	1.19e-05	Th1(1)
Rab11a	7.6e-10	0.408918	0.317	0.251	1.42e-05	Th1(1)
Leprotl1	9.91e-10	0.390687	0.5	0.476	1.85e-05	Th1(1)
Tnfrsf18	1e-09	0.379778	0.464	0.42	1.86e-05	Th1(1)
Lmna	1.01e-09	0.43604	0.288	0.214	1.88e-05	Th1(1)
Vps54	1.34e-09	0.392251	0.265	0.195	2.5e-05	Th1(1)
Sdf4	1.73e-09	0.401695	0.511	0.489	3.22e-05	Th1(1)
2021-09-09	2.15e-09	0.414936	0.437	0.401	4e-05	Th1(1)
Ndfip1	3.56e-09	0.339795	0.554	0.569	6.64e-05	Th1(1)
Npc2	4.31e-09	0.328681	0.525	0.519	8.03e-05	Th1(1)
Cyth4	4.81e-09	0.404795	0.312	0.252	8.96e-05	Th1(1)
Nfkb1	5.59e-09	0.414119	0.447	0.412	0.000104132	Th1(1)
Iqgap1	1.17e-08	0.34979	0.524	0.511	0.000218489	Th1(1)
1810037I17Rik	2.19e-08	0.301975	0.529	0.524	0.000408104	Th1(1)
Rgs2	2.44e-08	0.387238	0.557	0.545	0.000454252	Th1(1)
Cox17	2.56e-08	0.286206	0.587	0.592	0.000477669	Th1(1)
Itgb2	3.35e-08	0.377717	0.429	0.394	0.000624938	Th1(1)
Ccnd2	3.8e-08	0.361063	0.492	0.462	0.000708417	Th1(1)
Zap70	4.93e-08	0.351926	0.375	0.327	0.000918935	Th1(1)
Lamtor4	7.41e-08	0.400383	0.288	0.234	0.00138199	Th1(1)
Cd4	8.17e-08	0.319747	0.5	0.483	0.00152235	Th1(1)
Lcp1	1.16e-07	0.266654	0.576	0.57	0.00216516	Th1(1)
Krtcap2	1.26e-07	0.314205	0.498	0.489	0.00234493	Th1(1)
Rap1b	2.63e-07	0.265929	0.56	0.57	0.00490284	Th1(1)
Icos	2.91e-07	0.281806	0.668	0.718	0.00542015	Th1(1)
Bhlhe40	3.01e-07	0.363458	0.45	0.414	0.00561478	Th1(1)
Peli1	3.02e-07	0.373561	0.453	0.43	0.00563447	Th1(1)
Tgfb1	3.88e-07	0.358121	0.348	0.296	0.00723716	Th1(1)
Dgat1	3.9e-07	0.343329	0.477	0.44	0.00727753	Th1(1)
Trac	4e-07	0.275137	0.615	0.633	0.00745989	Th1(1)
Cd6	4.91e-07	0.393603	0.386	0.352	0.00915452	Th1(1)
Ptprcap	5.33e-07	0.276584	0.616	0.65	0.00993547	Th1(1)
Anxa2	5.45e-07	0.322201	0.33	0.275	0.010155	Th1(1)
Dusp1	1.07e-06	0.395023	0.502	0.494	0.0199212	Th1(1)
Cish	1.48e-06	0.376156	0.321	0.273	0.0275478	Th1(1)
Ubl3	1.76e-06	0.324484	0.439	0.417	0.0327276	Th1(1)
Sla	2.49e-06	0.320353	0.455	0.427	0.0463473	Th1(1)
Il2rb	2.64e-06	0.269251	0.557	0.553	0.0491772	Th1(1)
Snrnp70	3.38e-06	0.355814	0.436	0.417	0.0630812	Th1(1)
Fnbp1	4.79e-06	0.369205	0.409	0.393	0.0892327	Th1(1)
Hsp90b1	5.14e-06	0.285674	0.482	0.463	0.0957362	Th1(1)
Tnfsf8	7.51e-06	0.591097	0.284	0.238	0.140006	Th1(1)
Arl4c	1.36e-05	0.298791	0.281	0.234	0.25339	Th1(1)
Inpp5d	1.38e-05	0.347099	0.266	0.225	0.25788	Th1(1)
Tnfrsf1b	1.61e-05	0.331776	0.382	0.354	0.300464	Th1(1)
Rsrp1	1.89e-05	0.356779	0.351	0.32	0.352082	Th1(1)
Aprt	3.23e-05	0.323329	0.373	0.355	0.602221	Th1(1)
Crlf2	3.63e-05	0.344047	0.252	0.213	0.676953	Th1(1)
Aplp2	5.69e-05	0.308502	0.282	0.245	1	Th1(1)
Gnb1	7.81e-05	0.271805	0.369	0.342	1	Th1(1)
Skil	8.16e-05	0.277206	0.325	0.29	1	Th1(1)
AC149090.1	0.000133029	0.360588	0.285	0.252	1	Th1(1)
Gnb2	0.00037078	0.275692	0.437	0.445	1	Th1(1)
Tagln2	0.000370813	0.258084	0.576	0.608	1	Th1(1)
Pkp3	0.00039957	0.306387	0.308	0.283	1	Th1(1)
Prkch	0.000764929	0.282565	0.278	0.249	1	Th1(1)
Pdcd6ip	0.00150738	0.253886	0.295	0.271	1	Th1(1)
Sh2d2a	0.00371754	0.25246	0.438	0.437	1	Th1(1)
Ralbp1	0.00372615	0.313118	0.278	0.259	1	Th1(1)
Hnrnpl	0.00379845	0.270708	0.403	0.41	1	Th1(1)
1110008P14Rik	0.00453003	0.254464	0.265	0.245	1	Th1(1)
Diaph1	0.00496043	0.263864	0.314	0.297	1	Th1(1)
Lmnb1	0.00581771	0.331887	0.289	0.273	1	Th1(1)
Gata3	0.00643984	0.376727	0.285	0.274	1	Th1(1)
Mien1	0.00702115	0.28789	0.306	0.295	1	Th1(1)
Sema4d	0.00882312	0.270444	0.35	0.344	1	Th1(1)
Ms4a4b	2.39e-163	1.04865	0.774	0.374	4.46e-159	Th1(2)
Rps24	3.91e-136	0.410146	0.998	0.989	7.29e-132	Th1(2)
Rps16	2.06e-128	0.408915	0.994	0.982	3.83e-124	Th1(2)
Tmsb10	1.1e-127	0.457913	0.999	0.987	2.06e-123	Th1(2)
Gramd3	5.25e-115	0.970363	0.491	0.155	9.79e-111	Th1(2)
Klf2	2.57e-112	1.11781	0.515	0.18	4.8e-108	Th1(2)
Rps27	1.87e-103	0.374142	0.995	0.987	3.48e-99	Th1(2)
S1pr1	1.36e-102	0.990532	0.494	0.177	2.54e-98	Th1(2)
Uba52	4.39e-100	0.34264	0.994	0.984	8.18e-96	Th1(2)
Klf3	9.28e-95	0.938107	0.379	0.103	1.73e-90	Th1(2)
Rps10	1.43e-90	0.331741	0.991	0.972	2.67e-86	Th1(2)
Rpl13a	2.14e-88	0.408007	0.971	0.914	3.98e-84	Th1(2)
Tcf7	5.96e-82	0.771968	0.5	0.206	1.11e-77	Th1(2)
Rps20	6.05e-78	0.361149	0.991	0.962	1.13e-73	Th1(2)
Fau	7.24e-77	0.25252	0.998	0.995	1.35e-72	Th1(2)
Rpl12	1.04e-75	0.450266	0.936	0.832	1.94e-71	Th1(2)
Rpl18a	1.57e-73	0.31145	0.992	0.972	2.92e-69	Th1(2)
Rpl18	5.27e-73	0.330731	0.985	0.955	9.83e-69	Th1(2)
Rps27a	1.64e-69	0.302402	0.988	0.961	3.06e-65	Th1(2)
Gimap6	4.64e-69	0.704291	0.601	0.328	8.65e-65	Th1(2)
Rpl8	6.47e-69	0.359261	0.967	0.899	1.21e-64	Th1(2)
Rps7	2.25e-66	0.323208	0.991	0.956	4.19e-62	Th1(2)
Rpl21	5.89e-64	0.35955	0.957	0.9	1.1e-59	Th1(2)
Rps21	1.35e-63	0.274618	0.993	0.985	2.52e-59	Th1(2)
Rps19	7.75e-63	0.321581	0.976	0.94	1.44e-58	Th1(2)
Rps3a1	8.15e-59	0.278323	0.991	0.975	1.52e-54	Th1(2)
Rplp1	9.51e-58	0.278261	0.992	0.985	1.77e-53	Th1(2)
Rps5	6.94e-57	0.297452	0.98	0.95	1.29e-52	Th1(2)
Rpl19	3.72e-56	0.266352	0.989	0.97	6.93e-52	Th1(2)
Rps4x	6.63e-56	0.279684	0.986	0.955	1.24e-51	Th1(2)
Rpl36	4.53e-55	0.262565	0.98	0.965	8.45e-51	Th1(2)
Ms4a6b	8.87e-53	0.592038	0.528	0.298	1.65e-48	Th1(2)
Itgb1	1.82e-52	0.612059	0.6	0.377	3.39e-48	Th1(2)
Rpl32	6.88e-51	0.270876	0.981	0.941	1.28e-46	Th1(2)
Rpl9-ps6	1.48e-50	0.286042	0.97	0.931	2.77e-46	Th1(2)
Rpl29	1.1e-45	0.366255	0.896	0.809	2.05e-41	Th1(2)
Rps29	1.83e-44	0.271002	0.994	0.983	3.41e-40	Th1(2)
Rpl35	1.12e-43	0.267711	0.967	0.925	2.09e-39	Th1(2)
Ccr7	4.43e-42	0.751033	0.294	0.118	8.26e-38	Th1(2)
Rps3	7.21e-42	0.26131	0.961	0.932	1.34e-37	Th1(2)
Rps18	2.66e-41	0.275675	0.952	0.912	4.95e-37	Th1(2)
Rplp0	6.87e-40	0.26085	0.979	0.917	1.28e-35	Th1(2)
Rpl10a	1.01e-39	0.28295	0.935	0.853	1.89e-35	Th1(2)
Rpl17	4.58e-38	0.274843	0.943	0.893	8.53e-34	Th1(2)
Vps37b	8.14e-37	0.422539	0.754	0.578	1.52e-32	Th1(2)
Arid5a	2.76e-33	0.501537	0.407	0.226	5.14e-29	Th1(2)
Rpl22l1	7.37e-30	0.374049	0.725	0.586	1.37e-25	Th1(2)
Epsti1	1.36e-29	0.455896	0.311	0.158	2.54e-25	Th1(2)
Hmgb2	2.07e-29	0.388849	0.709	0.558	3.87e-25	Th1(2)
Evl	1.92e-28	0.445851	0.258	0.117	3.58e-24	Th1(2)
Dusp10	2.16e-27	0.525772	0.337	0.188	4.02e-23	Th1(2)
Atp1b3	1.12e-26	0.431901	0.547	0.399	2.08e-22	Th1(2)
Slamf6	1.06e-25	0.479277	0.297	0.16	1.97e-21	Th1(2)
Rpl10-ps3	1.57e-25	0.260148	0.874	0.79	2.93e-21	Th1(2)
Ccl5	7.13e-25	0.997697	0.289	0.152	1.33e-20	Th1(2)
Hcst	5.69e-22	0.310472	0.743	0.637	1.06e-17	Th1(2)
Gtf2i	9.5e-22	0.428733	0.279	0.154	1.77e-17	Th1(2)
Gimap4	1.06e-21	0.367978	0.544	0.404	1.97e-17	Th1(2)
Ripor2	2.84e-20	0.379286	0.29	0.163	5.29e-16	Th1(2)
Gimap3	3.32e-20	0.317474	0.611	0.467	6.18e-16	Th1(2)
Il7r	8.06e-20	0.426214	0.433	0.295	1.5e-15	Th1(2)
Gm8369	4.76e-19	0.417613	0.348	0.223	8.88e-15	Th1(2)
Ier2	2.34e-18	0.350543	0.568	0.444	4.35e-14	Th1(2)
Itga4	1.23e-16	0.385017	0.434	0.322	2.29e-12	Th1(2)
B4galnt1	1.71e-16	0.330369	0.412	0.291	3.2e-12	Th1(2)
Ifi27l2a	2.84e-16	0.363426	0.705	0.592	5.3e-12	Th1(2)
Zc3hav1	8.9e-16	0.288987	0.585	0.47	1.66e-11	Th1(2)
Sp100	4.48e-14	0.319417	0.407	0.301	8.36e-10	Th1(2)
Dusp2	8.56e-14	0.325669	0.323	0.215	1.6e-09	Th1(2)
Crlf3	9.36e-14	0.332314	0.352	0.243	1.74e-09	Th1(2)
Dgka	1.46e-13	0.34362	0.314	0.212	2.72e-09	Th1(2)
Rnf138	1.78e-13	0.327881	0.285	0.187	3.32e-09	Th1(2)
Stk4	5.2e-13	0.2819	0.412	0.305	9.69e-09	Th1(2)
Ramp3	8.94e-12	0.288187	0.293	0.198	1.67e-07	Th1(2)
Ablim1	1.18e-11	0.262828	0.482	0.383	2.19e-07	Th1(2)
Ifi203	2.44e-11	0.341018	0.307	0.218	4.54e-07	Th1(2)
Pdcd4	1.16e-10	0.270424	0.345	0.254	2.16e-06	Th1(2)
Cnot6l	2.09e-10	0.257115	0.334	0.241	3.89e-06	Th1(2)
Adgre5	6.62e-09	0.256941	0.354	0.269	0.000123377	Th1(2)
Tspan13	1.44e-08	0.279239	0.372	0.294	0.000268766	Th1(2)
Chd7	1.27e-06	0.25778	0.282	0.22	0.0237582	Th1(2)
Rgcc	0.00105546	0.251654	0.307	0.263	1	Th1(2)
Tmem176a	1.06e-252	1.3698	0.571	0.041	1.97e-248	Th17
Tmem176b	7.42e-246	1.40399	0.567	0.043	1.38e-241	Th17
Ccr6	9.86e-137	0.883769	0.358	0.032	1.84e-132	Th17
Serpinb1a	4.26e-121	0.842456	0.29	0.021	7.93e-117	Th17
Actn2	1.95e-107	0.902264	0.279	0.024	3.64e-103	Th17
Aqp3	3.7e-86	0.684322	0.263	0.029	6.89e-82	Th17
Il17a	2.6e-71	0.901729	0.274	0.04	4.84e-67	Th17
Furin	5.32e-71	0.81987	0.587	0.196	9.92e-67	Th17
Lmo4	3.28e-68	0.721084	0.329	0.064	6.11e-64	Th17
Il7r	1.24e-65	0.720485	0.714	0.29	2.31e-61	Th17
Ramp3	3.99e-57	0.783645	0.531	0.189	7.43e-53	Th17
Il18r1	1.29e-48	0.576498	0.494	0.174	2.4e-44	Th17
Rps19	3.76e-43	0.399005	0.998	0.946	7.01e-39	Th17
Emb	6.12e-42	0.572221	0.812	0.502	1.14e-37	Th17
Rpl13a	1.01e-39	0.353784	0.993	0.925	1.89e-35	Th17
Nme2	1.36e-39	0.541047	0.805	0.497	2.53e-35	Th17
Satb1	1.54e-38	0.5077	0.508	0.211	2.87e-34	Th17
Rpl28	3.05e-37	0.352173	0.993	0.893	5.68e-33	Th17
Cd40lg	3.93e-37	0.560483	0.451	0.18	7.33e-33	Th17
Rps11	8.47e-37	0.293778	0.993	0.971	1.58e-32	Th17
Rplp0	1.37e-36	0.34389	0.998	0.929	2.55e-32	Th17
Gpr183	1.38e-35	0.500975	0.399	0.148	2.57e-31	Th17
Rora	1.42e-33	0.441932	0.728	0.399	2.65e-29	Th17
Rgcc	2.52e-33	0.580285	0.519	0.245	4.7e-29	Th17
Trat1	2.7e-33	0.507112	0.295	0.094	5.04e-29	Th17
Rexo2	1.88e-30	0.472615	0.499	0.235	3.51e-26	Th17
Rps5	2.55e-29	0.293746	0.993	0.955	4.75e-25	Th17
Znrf1	2.06e-28	0.47493	0.444	0.2	3.84e-24	Th17
Rpl10-ps3	9.98e-28	0.358582	0.939	0.802	1.86e-23	Th17
Rpl32	1.68e-27	0.270743	0.995	0.949	3.12e-23	Th17
Rps7	5.49e-27	0.26314	0.995	0.964	1.02e-22	Th17
Acsbg1	7.27e-26	0.431923	0.281	0.101	1.36e-21	Th17
Rpl35	7.98e-26	0.256955	0.989	0.933	1.49e-21	Th17
Cpm	2.91e-24	0.42704	0.336	0.14	5.43e-20	Th17
1810058I24Rik	1.02e-23	0.444976	0.517	0.277	1.9e-19	Th17
Bcl2a1d	1.42e-23	0.414343	0.626	0.359	2.65e-19	Th17
Snrpd3	2.79e-22	0.371798	0.544	0.299	5.21e-18	Th17
Rpl14	2.97e-22	0.306015	0.943	0.811	5.54e-18	Th17
Odc1	3.76e-22	0.372667	0.764	0.512	7e-18	Th17
Lsp1	8.09e-22	0.423608	0.771	0.567	1.51e-17	Th17
Gpx1	8.09e-22	0.432101	0.694	0.46	1.51e-17	Th17
Rpl15	2.41e-20	0.275372	0.959	0.86	4.5e-16	Th17
Rpl26	2.59e-20	0.256262	0.973	0.884	4.83e-16	Th17
Rpl10a	7.22e-20	0.257476	0.973	0.868	1.35e-15	Th17
Ctla2a	2.2e-17	0.398078	0.458	0.253	4.11e-13	Th17
Itgb7	3.46e-17	0.295928	0.701	0.455	6.46e-13	Th17
Dap	3.94e-17	0.306451	0.302	0.139	7.35e-13	Th17
Glipr2	5.56e-17	0.297336	0.322	0.152	1.04e-12	Th17
Klk8	8.15e-17	0.320881	0.315	0.151	1.52e-12	Th17
Cxcr6	1.18e-16	0.285822	0.485	0.268	2.2e-12	Th17
Timm23	1.48e-16	0.278356	0.342	0.168	2.76e-12	Th17
Gch1	4.24e-16	0.385326	0.342	0.179	7.91e-12	Th17
Ostf1	6.85e-16	0.321767	0.599	0.374	1.28e-11	Th17
Ier2	7.01e-16	0.293298	0.694	0.457	1.31e-11	Th17
Tgfbr2	1.14e-15	0.285132	0.44	0.24	2.13e-11	Th17
Arid5a	2.43e-15	0.288919	0.465	0.263	4.53e-11	Th17
Bcl2a1b	2.63e-15	0.33639	0.66	0.447	4.9e-11	Th17
Grap2	6.93e-15	0.274379	0.458	0.257	1.29e-10	Th17
Sptssa	1.35e-13	0.329504	0.374	0.212	2.52e-09	Th17
Prdx6	2.73e-13	0.280093	0.587	0.384	5.09e-09	Th17
Gpr132	4.02e-13	0.275924	0.703	0.499	7.5e-09	Th17
Eno1	1.1e-12	0.311775	0.594	0.396	2.05e-08	Th17
Tagln2	3.04e-12	0.269964	0.753	0.575	5.66e-08	Th17
Ifrd1	3.47e-11	0.288249	0.451	0.288	6.46e-07	Th17
Npm1	1.84e-08	0.253124	0.737	0.575	0.000343812	Th17
Tbc1d4	6.96e-122	1.2268	0.628	0.134	1.3e-117	TFH
Cd200	1e-106	0.861028	0.324	0.032	1.86e-102	TFH
Stx11	2.14e-81	0.882878	0.511	0.123	3.98e-77	TFH
Dusp14	1.38e-72	0.678537	0.271	0.035	2.57e-68	TFH
Eea1	1.38e-63	0.753994	0.52	0.148	2.58e-59	TFH
Mrps6	2.18e-62	0.705848	0.494	0.136	4.06e-58	TFH
Tnfsf8	2.51e-48	0.742066	0.578	0.219	4.68e-44	TFH
2310001H17Rik	9.73e-45	0.600542	0.492	0.169	1.81e-40	TFH
Fam162a	1.31e-43	0.583159	0.416	0.128	2.44e-39	TFH
Hif1a	4.36e-43	0.677978	0.832	0.476	8.12e-39	TFH
Ptpn11	2.61e-42	0.673988	0.363	0.105	4.87e-38	TFH
Tox	2.14e-41	0.648983	0.472	0.168	3.99e-37	TFH
Trps1	1.45e-40	0.555025	0.45	0.151	2.71e-36	TFH
Tiam1	2.51e-40	0.547406	0.332	0.091	4.68e-36	TFH
Hsp90ab1	3.97e-38	0.507131	0.969	0.803	7.41e-34	TFH
Lag3	3.37e-37	0.333459	0.497	0.175	6.27e-33	TFH
Igf1r	1.08e-34	0.592292	0.257	0.065	2.02e-30	TFH
Sh2d1a	1.15e-34	0.720741	0.539	0.243	2.14e-30	TFH
Prkca	2.75e-33	0.465363	0.486	0.192	5.12e-29	TFH
Gdi2	9.83e-32	0.523747	0.707	0.388	1.83e-27	TFH
Ttc3	2.87e-31	0.562238	0.279	0.083	5.35e-27	TFH
Nfatc1	9.86e-31	0.588769	0.489	0.215	1.84e-26	TFH
Jak2	3.56e-29	0.530775	0.508	0.22	6.64e-25	TFH
Raf1	5.72e-28	0.478702	0.369	0.136	1.07e-23	TFH
Ptprs	7.29e-28	0.334805	0.254	0.072	1.36e-23	TFH
Tnfsf11	3.67e-27	0.481962	0.321	0.112	6.84e-23	TFH
Mcm6	1.01e-25	0.42981	0.349	0.131	1.89e-21	TFH
Rel	1.28e-25	0.566835	0.363	0.146	2.38e-21	TFH
Ccr8	1.31e-25	0.320267	0.321	0.111	2.43e-21	TFH
Rnf149	1.64e-25	0.440948	0.355	0.135	3.06e-21	TFH
Sesn3	6.89e-25	0.476446	0.433	0.193	1.28e-20	TFH
Rgs16	7.94e-24	0.453409	0.277	0.094	1.48e-19	TFH
Tnfrsf4	3.89e-23	0.440153	0.729	0.434	7.26e-19	TFH
Ccr7	4.97e-23	0.739766	0.366	0.157	9.26e-19	TFH
Hspe1	1.53e-22	0.50085	0.656	0.391	2.85e-18	TFH
Nr4a2	9.07e-22	0.604256	0.355	0.154	1.69e-17	TFH
Metap2	2.4e-21	0.371125	0.483	0.232	4.47e-17	TFH
Rps26	1.69e-20	0.259901	1	0.965	3.15e-16	TFH
Ptms	2.52e-20	0.331928	0.595	0.32	4.71e-16	TFH
Dusp4	2.54e-20	0.399301	0.302	0.117	4.74e-16	TFH
Tuba1b	3.91e-20	0.426393	0.352	0.152	7.28e-16	TFH
Kras	6.75e-20	0.317627	0.349	0.147	1.26e-15	TFH
Bhlhe40	1.76e-19	0.392269	0.676	0.4	3.28e-15	TFH
Slamf6	2.37e-19	0.474869	0.391	0.186	4.42e-15	TFH
Rnf19a	5.05e-19	0.4044	0.335	0.145	9.42e-15	TFH
Gapdh	6.2e-19	0.346888	0.941	0.787	1.16e-14	TFH
Arap2	7.32e-19	0.303936	0.302	0.121	1.36e-14	TFH
2021-09-07	8.8e-19	0.317724	0.466	0.23	1.64e-14	TFH
Cxcr4	1.03e-18	0.392705	0.651	0.404	1.93e-14	TFH
Ccdc50	1.31e-18	0.310725	0.268	0.103	2.45e-14	TFH
Irf2bp2	1.78e-18	0.450501	0.522	0.28	3.31e-14	TFH
Atp5g1	1.85e-18	0.393462	0.547	0.307	3.46e-14	TFH
Pou2f2	1.94e-18	0.400202	0.321	0.137	3.62e-14	TFH
Pebp1	3.77e-18	0.29323	0.472	0.236	7.03e-14	TFH
Rpl36a	4.95e-18	0.266689	0.953	0.863	9.23e-14	TFH
Rgs10	5.44e-18	0.437523	0.595	0.358	1.01e-13	TFH
Stat5a	6.12e-18	0.357542	0.288	0.119	1.14e-13	TFH
Sdf4	6.83e-18	0.519083	0.682	0.477	1.27e-13	TFH
Cd82	8.54e-18	0.363742	0.679	0.416	1.59e-13	TFH
Rps29	9.14e-18	0.271911	1	0.985	1.7e-13	TFH
St13	1.04e-17	0.28078	0.374	0.17	1.94e-13	TFH
Eef1g	2.26e-17	0.356629	0.729	0.486	4.22e-13	TFH
Hdac7	7.92e-17	0.404974	0.324	0.145	1.48e-12	TFH
Fyn	2.39e-16	0.34353	0.642	0.381	4.45e-12	TFH
Cct3	2.39e-16	0.276455	0.341	0.155	4.46e-12	TFH
Pgam1	3.26e-16	0.306199	0.293	0.128	6.07e-12	TFH
Cct8	4.23e-16	0.292424	0.391	0.19	7.89e-12	TFH
Tcf7	6.95e-16	0.473985	0.492	0.285	1.3e-11	TFH
Batf	8.59e-16	0.338018	0.413	0.215	1.6e-11	TFH
Arid5b	1.13e-15	0.34858	0.282	0.122	2.1e-11	TFH
Psma4	1.41e-15	0.275248	0.411	0.207	2.63e-11	TFH
Msi2	1.48e-15	0.310504	0.352	0.167	2.76e-11	TFH
Srsf6	2.11e-15	0.304627	0.408	0.206	3.94e-11	TFH
Hnrnpa1	2.18e-15	0.340824	0.547	0.323	4.07e-11	TFH
Rab10	2.69e-15	0.271475	0.439	0.228	5.02e-11	TFH
Mif	2.98e-15	0.457793	0.645	0.428	5.56e-11	TFH
Pa2g4	3.72e-15	0.28329	0.268	0.115	6.93e-11	TFH
Izumo1r	6.79e-15	0.3703	0.455	0.248	1.27e-10	TFH
1110034G24Rik	1.04e-14	0.288438	0.296	0.133	1.94e-10	TFH
Reep3	1.23e-14	0.263155	0.31	0.143	2.3e-10	TFH
Rilpl2	1.39e-14	0.324447	0.338	0.164	2.6e-10	TFH
Nr4a3	1.61e-14	0.433273	0.419	0.23	3e-10	TFH
Ran	2.36e-14	0.359047	0.623	0.397	4.41e-10	TFH
Mrpl52	4.12e-14	0.283792	0.729	0.48	7.69e-10	TFH
Hsp90aa1	5.12e-14	0.344429	0.634	0.417	9.54e-10	TFH
Fbl	5.6e-14	0.297802	0.324	0.158	1.04e-09	TFH
Ikzf1	6.31e-14	0.267716	0.458	0.245	1.18e-09	TFH
Dip2b	6.73e-14	0.25728	0.254	0.11	1.25e-09	TFH
Rnaset2a	1.34e-13	0.38316	0.517	0.308	2.51e-09	TFH
Rps17	1.77e-13	0.285589	0.855	0.667	3.29e-09	TFH
Gm8369	2.03e-13	0.253321	0.444	0.246	3.78e-09	TFH
Tob2	2.35e-13	0.330021	0.391	0.207	4.38e-09	TFH
Uqcr10	2.69e-13	0.262974	0.659	0.437	5.01e-09	TFH
Malt1	3.33e-13	0.319456	0.506	0.299	6.21e-09	TFH
Timp2	3.81e-13	0.255163	0.257	0.115	7.1e-09	TFH
Dgkz	7.82e-13	0.297771	0.372	0.198	1.46e-08	TFH
Chd4	1.05e-12	0.325483	0.52	0.314	1.96e-08	TFH
Rap1a	1.07e-12	0.267414	0.528	0.318	2e-08	TFH
Hpcal1	1.57e-12	0.271736	0.307	0.152	2.93e-08	TFH
Trim8	2.26e-12	0.259096	0.271	0.127	4.21e-08	TFH
Pdcd1	2.3e-12	0.287539	0.369	0.193	4.28e-08	TFH
Nol7	5.29e-12	0.254962	0.567	0.352	9.86e-08	TFH
Itgal	6.37e-12	0.283333	0.668	0.448	1.19e-07	TFH
Zap70	8.05e-12	0.259474	0.534	0.324	1.5e-07	TFH
Tnfaip8	8.18e-12	0.298998	0.411	0.234	1.53e-07	TFH
Trbc1	1.02e-11	0.459854	0.531	0.351	1.9e-07	TFH
Ifi27l2a	1.7e-11	0.31149	0.807	0.611	3.17e-07	TFH
Pkm	2.22e-11	0.250465	0.631	0.41	4.13e-07	TFH
Cycs	3.01e-11	0.276862	0.539	0.342	5.61e-07	TFH
Npm1	6.06e-11	0.342367	0.74	0.578	1.13e-06	TFH
Utrn	8.02e-11	0.256965	0.291	0.151	1.49e-06	TFH
Nek7	1.49e-10	0.250827	0.313	0.166	2.78e-06	TFH
Nrip1	1.56e-10	0.268262	0.444	0.263	2.91e-06	TFH
Zfp36l1	2.01e-10	0.279185	0.581	0.381	3.74e-06	TFH
Ccnd2	3.07e-10	0.366494	0.637	0.455	5.73e-06	TFH
Srpk2	1.32e-09	0.290551	0.251	0.13	2.46e-05	TFH
Ncl	1.43e-09	0.263119	0.589	0.401	2.66e-05	TFH
Trbc2	1.65e-09	0.273139	0.838	0.695	3.08e-05	TFH
Kcnn4	9.72e-09	0.278706	0.355	0.209	0.000181112	TFH
Tgfb1	1.73e-08	0.255061	0.461	0.299	0.000323357	TFH
Eif5a	2.1e-07	0.251714	0.589	0.428	0.00391525	TFH
Ramp1	9.33e-06	0.2853	0.257	0.162	0.173986	TFH
H2afz	0.000115116	0.294914	0.813	0.692	1	TFH
Foxp3	9.21e-145	1.18739	0.631	0.091	1.72e-140	Treg
Ikzf2	1.66e-142	1.48455	0.817	0.205	3.1e-138	Treg
Lrrc32	2.68e-121	0.999732	0.349	0.028	5e-117	Treg
Il1rl1	1.17e-91	1.11453	0.417	0.061	2.19e-87	Treg
Arl5c	1.88e-79	0.990052	0.414	0.074	3.51e-75	Treg
Ighm	3.21e-79	1.06665	0.576	0.15	5.99e-75	Treg
Klrg1	1.74e-73	1.00435	0.349	0.053	3.24e-69	Treg
Tnfrsf9	1.34e-71	1.3453	0.461	0.102	2.5e-67	Treg
Areg	1.84e-67	1.09318	0.515	0.133	3.44e-63	Treg
Cd83	3.5e-59	0.964197	0.285	0.045	6.53e-55	Treg
Pglyrp1	1.26e-54	0.781046	0.512	0.152	2.35e-50	Treg
Pim1	5.34e-53	0.771474	0.932	0.517	9.96e-49	Treg
Itgae	5.3e-52	0.697658	0.264	0.043	9.88e-48	Treg
Ifi27l2a	2.24e-46	0.868817	0.905	0.606	4.18e-42	Treg
Il2ra	5.08e-44	0.909718	0.42	0.124	9.47e-40	Treg
Tnfrsf4	3.02e-42	0.852564	0.783	0.435	5.63e-38	Treg
Fam46a	5.32e-41	0.768359	0.336	0.085	9.92e-37	Treg
Nfkbiz	2.57e-38	0.716242	0.631	0.276	4.79e-34	Treg
Slc25a19	3.56e-38	0.743699	0.39	0.122	6.64e-34	Treg
Tnfrsf18	7.84e-38	0.704405	0.746	0.408	1.46e-33	Treg
Srgn	5.54e-37	0.496293	0.98	0.893	1.03e-32	Treg
Ly6e	3.32e-35	0.557493	0.936	0.765	6.19e-31	Treg
Hopx	3.58e-34	0.864975	0.451	0.172	6.68e-30	Treg
Psen2	7.21e-34	0.638632	0.481	0.188	1.34e-29	Treg
Ifrd1	6.51e-32	0.666383	0.6	0.282	1.21e-27	Treg
Snx18	3.86e-31	0.616863	0.468	0.184	7.19e-27	Treg
Nfkbia	4.77e-31	0.532203	0.885	0.553	8.89e-27	Treg
Ubald2	1.5e-30	0.634722	0.708	0.408	2.8e-26	Treg
Itgav	6.86e-30	0.658709	0.397	0.144	1.28e-25	Treg
S100a10	9.43e-29	0.593997	0.922	0.836	1.76e-24	Treg
Ass1	3.49e-28	0.725698	0.542	0.262	6.51e-24	Treg
Zfp36l1	1.4e-27	0.662644	0.675	0.376	2.62e-23	Treg
Ctla4	4.09e-27	0.477183	0.854	0.549	7.62e-23	Treg
Glrx	1.03e-26	0.535504	0.58	0.287	1.92e-22	Treg
Icam1	3.04e-24	0.478671	0.285	0.091	5.68e-20	Treg
Traf1	6.13e-24	0.584285	0.614	0.325	1.14e-19	Treg
Kdm6b	6.5e-24	0.602919	0.573	0.305	1.21e-19	Treg
Cpm	2.64e-23	0.617855	0.366	0.146	4.91e-19	Treg
S100a6	2.72e-23	0.493907	0.919	0.729	5.08e-19	Treg
Cd27	3.54e-23	0.446132	0.485	0.213	6.6e-19	Treg
H2afz	4.11e-23	0.693813	0.868	0.689	7.67e-19	Treg
Actg1	8.07e-23	0.382664	0.98	0.93	1.5e-18	Treg
Cd74	9.17e-23	0.630497	0.285	0.098	1.71e-18	Treg
Rnaset2a	2.96e-21	0.460289	0.573	0.307	5.52e-17	Treg
Tnfrsf1b	6.56e-21	0.550006	0.597	0.344	1.22e-16	Treg
Capg	8.05e-21	0.442994	0.688	0.404	1.5e-16	Treg
Samhd1	1.55e-20	0.454351	0.668	0.42	2.88e-16	Treg
Gbp7	1.31e-19	0.438979	0.275	0.098	2.44e-15	Treg
Tox	2.93e-19	0.510744	0.4	0.18	5.46e-15	Treg
Pycard	1.23e-18	0.551576	0.475	0.255	2.29e-14	Treg
Gem	2.34e-18	0.592613	0.275	0.106	4.36e-14	Treg
Elovl5	1.2e-17	0.529483	0.322	0.138	2.23e-13	Treg
Tgif1	1.39e-17	0.500539	0.505	0.277	2.59e-13	Treg
Cd2	1.41e-17	0.447293	0.753	0.525	2.63e-13	Treg
Trib1	1.86e-17	0.419306	0.258	0.096	3.47e-13	Treg
Mxd1	1.05e-16	0.598609	0.481	0.262	1.96e-12	Treg
Zc3h12a	1.07e-16	0.422121	0.369	0.173	2e-12	Treg
Nr4a1	1.67e-16	0.484167	0.692	0.457	3.12e-12	Treg
S100a4	2.61e-16	0.378088	0.834	0.581	4.87e-12	Treg
Ppp1r15a	4.47e-16	0.534025	0.481	0.266	8.34e-12	Treg
Rora	4.66e-16	0.445758	0.675	0.418	8.69e-12	Treg
Arl5a	9.03e-16	0.455498	0.4	0.194	1.68e-11	Treg
Tigit	1.54e-15	0.307588	0.542	0.3	2.86e-11	Treg
Itgb7	2.01e-15	0.337424	0.712	0.465	3.74e-11	Treg
Shisa5	2.55e-15	0.321291	0.942	0.781	4.75e-11	Treg
Birc3	2.73e-15	0.494143	0.353	0.169	5.08e-11	Treg
Ifnar1	3.05e-15	0.396464	0.424	0.218	5.68e-11	Treg
Gpx4	4.72e-15	0.405853	0.61	0.394	8.8e-11	Treg
Igtp	5.28e-15	0.455197	0.315	0.144	9.83e-11	Treg
Fam129a	6.3e-15	0.387138	0.366	0.174	1.17e-10	Treg
Hacd3	1.03e-14	0.423046	0.251	0.101	1.92e-10	Treg
Cebpb	1.36e-14	0.408981	0.397	0.197	2.53e-10	Treg
Grb2	1.85e-14	0.361197	0.512	0.291	3.45e-10	Treg
Il4ra	2.21e-14	0.479615	0.342	0.165	4.13e-10	Treg
Irf1	2.83e-14	0.442591	0.376	0.191	5.27e-10	Treg
Nfkbid	4e-14	0.365329	0.403	0.204	7.46e-10	Treg
Rhof	4.12e-14	0.346705	0.261	0.109	7.68e-10	Treg
Rnaset2b	5.16e-14	0.402625	0.492	0.279	9.61e-10	Treg
Serinc3	6.37e-14	0.38379	0.702	0.498	1.19e-09	Treg
Ptprcap	1.06e-13	0.345524	0.793	0.624	1.98e-09	Treg
Atp1b3	1.33e-13	0.391022	0.637	0.432	2.49e-09	Treg
Izumo1r	1.46e-13	0.351047	0.468	0.251	2.73e-09	Treg
Arhgap31	1.86e-13	0.363642	0.61	0.389	3.47e-09	Treg
Cyb5a	2.14e-13	0.386982	0.492	0.291	3.98e-09	Treg
Mif4gd	4.4e-13	0.416401	0.4	0.216	8.21e-09	Treg
Rgs2	5.9e-13	0.43926	0.746	0.532	1.1e-08	Treg
Vrk1	6.02e-13	0.361734	0.251	0.109	1.12e-08	Treg
Mdh1	1.02e-12	0.397308	0.488	0.292	1.9e-08	Treg
Dusp4	1.14e-12	0.3805	0.271	0.123	2.12e-08	Treg
Zfp36	1.21e-12	0.398672	0.475	0.274	2.25e-08	Treg
Gadd45b	1.4e-12	0.326161	0.539	0.319	2.62e-08	Treg
Rhog	1.4e-12	0.366755	0.542	0.342	2.62e-08	Treg
Fam107b	1.7e-12	0.359072	0.722	0.519	3.17e-08	Treg
Cenpa	1.72e-12	0.407446	0.302	0.149	3.2e-08	Treg
Samsn1	2.25e-12	0.382423	0.654	0.433	4.19e-08	Treg
Elf1	4.34e-12	0.365405	0.603	0.405	8.1e-08	Treg
Gabpb1	4.88e-12	0.347854	0.258	0.116	9.09e-08	Treg
Nr4a3	1e-11	0.555441	0.403	0.235	1.87e-07	Treg
Tank	1.32e-11	0.343506	0.254	0.117	2.47e-07	Treg
Stx11	1.46e-11	0.425819	0.302	0.149	2.73e-07	Treg
Ppdpf	1.61e-11	0.375791	0.431	0.253	3e-07	Treg
ReTreg1	2e-11	0.37771	0.393	0.221	3.74e-07	Treg
Dgat1	2.63e-11	0.33952	0.661	0.435	4.9e-07	Treg
Camk4	2.87e-11	0.302659	0.325	0.168	5.34e-07	Treg
Vcp	3.05e-11	0.334615	0.515	0.322	5.69e-07	Treg
Ets2	4.11e-11	0.341486	0.271	0.13	7.67e-07	Treg
Cmtm7	4.25e-11	0.294607	0.454	0.264	7.92e-07	Treg
Serp1	4.43e-11	0.371322	0.42	0.246	8.26e-07	Treg
Tspan32	5.56e-11	0.331292	0.336	0.178	1.04e-06	Treg
Eva1b	7.58e-11	0.262997	0.258	0.121	1.41e-06	Treg
Tpm4	1.36e-10	0.34865	0.512	0.329	2.53e-06	Treg
Pla2g16	1.41e-10	0.281538	0.525	0.334	2.62e-06	Treg
Fam110a	2.59e-10	0.416746	0.271	0.137	4.83e-06	Treg
Snx20	2.92e-10	0.273295	0.353	0.187	5.45e-06	Treg
Crem	4.01e-10	0.352591	0.515	0.33	7.48e-06	Treg
Gna15	4.6e-10	0.271987	0.288	0.146	8.58e-06	Treg
Gimap7	5.22e-10	0.359303	0.278	0.142	9.73e-06	Treg
Batf	7.21e-10	0.313473	0.383	0.222	1.34e-05	Treg
Dot1l	8.4e-10	0.361159	0.264	0.133	1.57e-05	Treg
Gata3	9.08e-10	0.3684	0.441	0.263	1.69e-05	Treg
Smc4	1.15e-09	0.302417	0.373	0.214	2.14e-05	Treg
N4bp1	1.7e-09	0.299612	0.281	0.147	3.18e-05	Treg
Rilpl2	1.71e-09	0.382563	0.308	0.17	3.19e-05	Treg
Syngr2	1.74e-09	0.360545	0.319	0.176	3.24e-05	Treg
Gstp3	3.26e-09	0.344267	0.271	0.142	6.08e-05	Treg
Map1lc3b	3.34e-09	0.259408	0.658	0.474	6.22e-05	Treg
Ubash3b	4.34e-09	0.263052	0.298	0.158	8.09e-05	Treg
Rel	6.12e-09	0.400902	0.285	0.157	0.000114049	Treg
Birc2	6.18e-09	0.283514	0.268	0.138	0.000115125	Treg
H2-Q6	7.1e-09	0.270218	0.641	0.445	0.000132328	Treg
Il2rg	7.18e-09	0.258979	0.698	0.515	0.00013385	Treg
Trp53inp1	7.98e-09	0.31377	0.458	0.291	0.000148751	Treg
Glipr1	1.1e-08	0.272344	0.298	0.163	0.000204246	Treg
Crip1	1.12e-08	0.394169	0.929	0.874	0.000209129	Treg
Ubl3	1.96e-08	0.266066	0.597	0.409	0.000364738	Treg
Acot7	2.06e-08	0.258714	0.339	0.195	0.000384268	Treg
Slc25a3	2.24e-08	0.258098	0.769	0.624	0.000418407	Treg
Actr3	4.76e-08	0.253939	0.671	0.495	0.000888123	Treg
Sri	5.57e-08	0.251423	0.563	0.387	0.00103794	Treg
Vamp8	6.56e-08	0.257014	0.576	0.399	0.00122371	Treg
Dusp1	6.73e-08	0.290094	0.658	0.482	0.00125402	Treg
Tkt	9.66e-08	0.29529	0.319	0.189	0.00180079	Treg
Stat1	1.25e-07	0.290809	0.437	0.286	0.00232863	Treg
Itm2c	1.54e-07	0.269716	0.376	0.234	0.00286207	Treg
Junb	2.01e-07	0.271424	0.959	0.855	0.00374876	Treg
Cish	2.18e-07	0.283485	0.431	0.278	0.00405995	Treg
Prdx1	2.78e-07	0.293536	0.61	0.468	0.00518436	Treg
Arf4	3.07e-07	0.300671	0.437	0.294	0.00572408	Treg
Cyba	3.9e-07	0.255378	0.749	0.607	0.00727853	Treg
Sqstm1	4.22e-07	0.332883	0.505	0.36	0.00786143	Treg
Myo1g	4.42e-07	0.262322	0.38	0.241	0.00824512	Treg
Ppp1r16b	4.45e-07	0.307848	0.383	0.245	0.00828759	Treg
Tmem123	5.64e-07	0.255691	0.346	0.216	0.010515	Treg
Ppp1r11	7.38e-07	0.254535	0.336	0.211	0.0137512	Treg
Nfil3	4.25e-06	0.288275	0.281	0.173	0.0792647	Treg
Hilpda	4.73e-06	0.305048	0.302	0.19	0.0881463	Treg
Cd37	5.35e-06	0.251826	0.444	0.314	0.09981	Treg
Il21r	7.16e-06	0.268692	0.359	0.239	0.133478	Treg
Rb1cc1	8.15e-06	0.250845	0.251	0.152	0.151873	Treg
Kdm2b	1.25e-05	0.415741	0.315	0.211	0.233751	Treg
Got1	1.72e-05	0.254171	0.4	0.276	0.320566	Treg
Ctla2a	0.000555459	0.261965	0.366	0.27	1	Treg
Phlda1	0.00198167	0.253653	0.302	0.227	1	Treg
