# Supplementary material for: Dynamics of host immune responses and a potential function of Trem2hi interstitial macrophages in Pneumocystis pneumonia
Source: Respir Res. 2024 Feb 5;25:72. doi: 10.1186/s12931-024-02709-1 (PMC10845524; doi:10.1186/s12931-024-02709-1)
Supplement: Supplementary file 9 — Supplementary Material 9: Table S5. Two differential gene modules and PAM trajectory. A list of genes associated with two co-expression modules of DEGs along the PAM pseudotemporal trajectory (Fig. 4B) [file 12931_2024_2709_MOESM9_ESM.xlsx]

## Sheet: Sheet2
Module1	Module2
Rpl7	Hspe1
Ptpn18	Cflar
Arid5a	Nrp2
Stk17b	Fn1
Sp100	Rgs1
Ugt1a7c	Ptgs2
Actr3	Rgl1
Ptprc	Creg1
Ncf2	Fcgr2b
Sell	Slamf7
Fcer1g	Pea15a
Ifi209	Slamf9
Ifi204	Mrc1
Mndal	Il1rn
Ifi211	Fcna
H3f3a	Ralgds
Ppp2r5a	Hspa5
Cytip	Gsn
Itga4	Gatm
Thbs1	AA467197
Gpcpd1	Mertk
Cst3	Il1a
Hck	Il1b
Samhd1	Flrt3
Serinc3	Procr
Cebpb	Romo1
Ptpn1	Tgm2
Psma7	Sdc4
Cybb	Pltp
Flna	Pmepa1
Rps4x	Ctsz
Sat1	Timp1
Ap1s2	Renbp
Tmsb4x	Fabp5
Tpd52	Fabp4
Gm9733	Nceh1
Sirpb1a	Slc7a11
Sirpb1b	Lmna
Sirpb1c	S100a1
S100a4	S100a8
S100a6	S100a9
S100a11	Ctsk
Cdc42se1	Ctss
Rpl34	Ecm1
H2afz	Fam46c
Lyn	Rhoc
Tln1	Chil3
Gng10	Vcam1
Hacd4	Gbp2
Fgr	4930430E12Rik
Cd52	Sdcbp
Rpl11	Atp6v0d2
Id3	B4galt1
Nadk	Il11ra1
Isg15	Cd72
AI839979	Abca1
Mrpl33	Txn1
Gm1673	Plin2
Klf3	Jun
Stap1	Prdx1
Plac8	Rnf19b
Selplg	Marcksl1
Rplp0	Atpif1
Oas3	Hmgn2
Aldh2	Clic4
Camkk2	C1qb
Arpc1b	C1qc
Alox5ap	C1qa
Ndufa4	Pdpn
Irf5	Dhrs3
Zyx	Cd36
Tmsb10	Il6
Arl6ip5	Bst1
Rpl32	Pf4
Rassf4	Cxcl1
Il17ra	Cxcl2
Clec4a1	Areg
Tnfrsf1a	Cxcl9
Gm15987	Cxcl10
Clec12a	Spp1
Klra2	Hvcn1
Plbd1	Ccl24
Arhgdib	Serpine1
Ptpro	Fam20c
Mgst1	Pdgfa
Rps9	Hilpda
Rpl28	Tmem176b
Rps5	Tmem176a
Selenow	Gpnmb
Pglyrp1	Creb5
Bcl3	Tnip3
Plaur	Anxa4
Cd177	Mgll
Atp1a3	Plxna1
Pou2f2	Bhlhe40
Rps16	C3ar1
Gmfg	Clec4n
Rasgrp4	Ptms
Tyrobp	Cd9
Fxyd5	Clec1b
Napsa	Olr1
Rps11	Hebp1
Rpl18	Emp1
Klf13	Fosb
Rps3	Apoe
Rhog	Kcnn4
Eif3f	Axl
Rpl27a	Pld3
Coro1a	Ftl1
Ypel3	Saa3
Itgal	AU020206
Ifitm2	Mfge8
Ifitm3	Anpep
Ifitm6	Folr2
Irf7	Tpp1
Taldo1	Itgax
Lsp1	Ctsd
Ifngr1	Cd81
Smpdl3a	Tnfaip3
Vsir	Sgk1
Srgn	Arg1
Cnn2	Lilr4b
Arhgap45	Psap
Sbno2	Egr2
Midn	Mif
Tmpo	Chchd10
Lyz2	Cstb
Rap1b	Hsp90b1
Mcemp1	Igf1
Ikbkb	Socs2
Gsr	Phlda1
Hmgb2	Rpl41
Uba52	Mmp19
Lrrc25	Cd63
Rpl18a	F7
Klf2	Gm15056
Adgre5	Slc7a2
Snx20	Lpl
Hp	Gdf15
Rpl13	Slc27a1
Rps24	Colgalt1
Glud1	Calr
Rnase6	Junb
Ltb4r1	Mt2
Itm2b	Mt1
Epsti1	Ccl17
Cdkn2d	Klhdc4
Slc44a2	Stab1
AB124611	Ear2
Ldlr	Lgals3
Sorl1	Rnase2a
Rpl10-ps3	Mmp14
Anxa2	Ctsb
Gpx1	Dok2
Ccdc12	Rgcc
Cx3cr1	Acod1
Ccr2	Mmp13
Rps27a	Mmp12
Stk10	Acp5
Ssh2	Plet1
Slfn5	Hexa
Slfn1	Rplp1
Gngt2	Rps27l
Rpl19	Myo1e
Rara	Bcl2a1d
Fmnl1	Bcl2a1a
Ace	Bcl2a1b
Limd2	Alas1
Cd300a	Ccrl2
Rnf213	Ctnnb1
Actg1	Ccr5
Slc16a3	Sh3pxd2b
Gpr141	Sqstm1
F13a1	Ltc4s
Ly86	Pmp22
Vcan	Cd68
Emb	Mgl2
Gm36161	Cxcl16
Gm21188	Zmynd15
Fam49a	Scimp
Ahr	Ccl2
Stxbp6	Ccl7
Ccdc88c	Ccl12
Ifi27l2a	Ccl8
Pld4	Ccl5
Gpr132	Ccl6
Ighm	Ccl3
Fyb	Ccl4
Sub1	Wfdc17
Eif3h	Wfdc21
Fam49b	Igfbp4
Ly6e	Atp6v0a1
Ly6c2	Vat1
Rac2	Grn
Nfam1	Cd300lf
Bin2	Timp2
Krt80	Cbr2
Itgb7	Klf6
Prr13	Inhba
Cebpd	Hist1h2bc
Rtp4	Cd83
Nrros	Dtnbp1
Samsn1	Tgfbi
Msrb1	Ctsl
Rps10	Lhfpl2
Pi16	Tbca
Hspa1a	Pdia6
Lst1	Id2
Ccnd3	Ifrd1
Adgre4	Nfkbia
Myl12b	Zfp36l1
Emilin2	Actn1
Zfp36l2	Lgmn
Csf1r	Serpina3g
Mbp	Tnfaip2
Gstp1	Ahnak2
Cdk2ap2	Selenop
Fau	Oxct1
Rasgrp2	Dab2
Prdx5	Il7r
Ahnak	Basp1
Ms4a4a	Atp6v1c1
Ms4a4c	Lrp12
Ms4a6c	Ly6a
Ms4a6b	Lgals1
Mpeg1	Maff
Gda	Syngr1
Rpl9-ps6	Tuba1b
Add3	Atp6v1a
	Cd200r4
	Cd200
	Retnla
	Nfkbiz
	Sod2
	Abcg1
	H2-DMa
	H2-DMb1
	H2-Ab1
	H2-Aa
	H2-Eb1
	C4b
	Aif1
	Tnf
	H2-Q6
	H2-Q7
	Ier3
	Tubb5
	H2-M2
	Trem2
	Egr1
	Hspa9
	Hbegf
	Cd74
	Malt1
	Malat1
	Fth1
	Rab3il1
	AW112010
	Ms4a7
	Anxa1
	Cd274
	Pdcd1lg2
	Ch25h
	Myof
	Blnk
	Usmg5
	Tcf7l2
	mt-Nd1
	mt-Nd2
	mt-Nd4
	mt-Cytb
