# Supplementary material for: Dynamics of host immune responses and a potential function of Trem2hi interstitial macrophages in Pneumocystis pneumonia
Source: Respir Res. 2024 Feb 5;25:72. doi: 10.1186/s12931-024-02709-1 (PMC10845524; doi:10.1186/s12931-024-02709-1)
Supplement: Supplementary file 10 — Supplementary Material 10: Table S6. Differentially expressed genes between Trem2l° IM and Trem2hi IM from bulk-seq [file 12931_2024_2709_MOESM10_ESM.xlsx]

## Sheet: Sheet1
	Gene	FPKM_Trem2lo IM			FPKM_Trem2hi IM		FC	Log2(FC)	P-val	q-val
gene_id		Trem2lo IM_1	Trem2lo IM_2	Trem2lo IM_3	Trem2hi IM_1	Trem2hi IM_2
ENSMUSG00000076258	Gm23935	10369.9	4954.4	11173.3	12969.7	21126.2	0.518099	-0.948701	0.0225915	0.17829
ENSMUSG00000040809	Chil3	8893.89	9108.02	5025.35	11636.1	16648.1	0.542759	-0.881615	0.00956248	0.106641
ENSMUSG00000097221	1810049J17Rik	8.50427	5.76171	6.48389	0.0001	0.0001	69166.2	16.0778	7.4906e-14	5.00409e-10
ENSMUSG00000106106	CT010467	8829.33	4849.87	7645.16	10355.8	14692.9	0.567545	-0.817192	0.0226943	0.178995
ENSMUSG00000069516	Lyz2	5239.13	5233.8	4174.22	6369.39	7545.32	0.701759	-0.510953	0.140993	0.462511
ENSMUSG00000076036	Gm22133	5876.96	5498.67	4133.41	6313.82	5748.13	0.857188	-0.222316	0.860954	0.963974
ENSMUSG00000073842	Mup7	1.18148	1.48084	2.14861	0.0001	0.0001	16036.5	13.9691	2.46346e-08	2.33105e-05
ENSMUSG00000004207	Psap	4001.07	3500.03	3259.14	4949.17	5594.94	0.680331	-0.555691	0.0889939	0.376872
ENSMUSG00000095589	Ighv1-55	2.21732	2.54077	0.0001	0.0001	0.0001	15860.6	13.9532	0.000906103	0.0235534
ENSMUSG00000050708	Ftl1	4622.39	4227.02	3100.5	4317.01	4366.99	0.917389	-0.124394	0.80396	0.940194
ENSMUSG00000003309	Ap1m2	0.413159	0.341478	0.296254	0.0001	0.0001	3502.97	11.7744	5.30937e-07	0.000283754
ENSMUSG00000058626	Capn11	0.132696	0.366922	0.418341	0.0001	0.0001	3059.86	11.5793	8.44603e-06	0.00121341
ENSMUSG00000037010	Apln	0.118075	0.285864	0.463428	0.0001	0.0001	2891.22	11.4975	7.18347e-06	0.00112871
ENSMUSG00000038642	Ctss	2636.02	2471.12	2237	3534.64	3926.02	0.656255	-0.607672	0.0493021	0.275127
ENSMUSG00000098814	Igkv19-93	4.09872	2.33506	4.04145	0.0001	0.096039	72.6395	6.18268	6.55875e-06	0.00106868
ENSMUSG00000096010	H4f16	0.473922	0.692439	0.783179	0.021229	0.0001	60.9355	5.92921	1.61952e-06	0.000470399
ENSMUSG00000094626	Tmem121b	0.210807	0.032213	0.398383	0.017972	0.0001	23.661	4.56444	0.0023273	0.0428898
ENSMUSG00000060802	B2m	3100.72	3228.31	2708.46	3099.69	2697.43	1.03931	0.055622	0.273297	0.619483
ENSMUSG00000064513	Snora9	13.381	0.152235	13.6672	0.163374	0.628433	22.9015	4.51737	0.00558327	0.0752755
ENSMUSG00000007891	Ctsd	2556.67	2407.45	1911.91	2881.42	3194.57	0.754448	-0.406507	0.315963	0.659829
ENSMUSG00000064358	mt-Co3	1267.47	1473.12	1077.05	2464.53	2476.47	0.515097	-0.957083	0.000485306	0.0156255
ENSMUSG00000021253	Tgfb3	0.0001	0.0001	0.0001	0.471526	0.394956	0.000230818	-12.081	3.90388e-09	6.51997e-06
ENSMUSG00000051439	Cd14	3162.58	3021.73	2719.12	2320.77	1755.74	1.45606	0.542067	0.00170334	0.0356931
ENSMUSG00000058427	Cxcl2	3756.72	4377.61	3865.83	2281.29	1891.47	1.91722	0.939019	1.1848e-06	0.000439727
ENSMUSG00000052837	Junb	3259.84	3290.96	2728.64	2260.02	1978.59	1.45951	0.545485	0.00111677	0.0267403
ENSMUSG00000027398	Il1b	3418.14	3969.56	2789.18	2239.89	1811.31	1.67471	0.74391	0.000117493	0.00613215
ENSMUSG00000044708	Kcnj10	0.0001	0.0001	0.0001	0.240238	0.203397	0.000450821	-11.1152	1.3476e-08	1.50044e-05
ENSMUSG00000018927	Ccl6	1824.25	2049.88	1332.77	2042.74	2778.52	0.719991	-0.473949	0.234224	0.577126
ENSMUSG00000052631	Sh2d6	0.0116821	0.0001	0.0001	0.606595	0.618855	0.00646409	-7.27334	9.40281e-07	0.000369503
ENSMUSG00000117098	Gm49909	0.0001	0.909421	0.0001	22.3303	15.1614	0.0161746	-5.95012	2.32307e-05	0.00219635
ENSMUSG00000024661	Fth1	2558.93	3667.98	3070.53	1800.12	2443.64	1.46057	0.546527	0.00344252	0.0556306
ENSMUSG00000113258	Gm7446	0.111611	0.016316	0.177912	4.64891	1.5272	0.0330132	-4.92082	1.60628e-06	0.000470399
ENSMUSG00000056501	Cebpb	2769.87	3048.04	2491.14	1685.6	1449.34	1.76698	0.821282	9.76422e-06	0.00129168
ENSMUSG00000073411	H2-D1	1711.18	1689.28	1506.58	1521.7	1479.13	1.09015	0.124527	0.149193	0.474836
ENSMUSG00000049532	Sall2	0.0001	0.0001	0.0315954	0.197951	0.277376	0.0445944	-4.48699	0.00202275	0.0393965
ENSMUSG00000095794	Igkv6-17	0.83132	0.0001	0.0001	4.29849	3.46215	0.0714306	-3.80731	0.00941189	0.105914
ENSMUSG00000016256	Ctsz	1092.22	920.889	730.347	1272.07	1187.56	0.743596	-0.427409	0.284976	0.629766
ENSMUSG00000013483	Card14	0.239517	0.217762	0.174358	0.0235536	0.0001	17.8024	4.154	0.000844092	0.0224213
ENSMUSG00000073555	Gm4951	0.020153	0.084374	0.025583	0.525652	0.487955	0.0855756	-3.54666	0.000969001	0.0247549
ENSMUSG00000037742	Eef1a1	1032.79	1004.73	775.938	1137.78	1258	0.782892	-0.353114	0.447266	0.754352
ENSMUSG00000062825	Actg1	1476.96	1588.77	1575.05	1136.26	1092.09	1.3884	0.473427	0.00263	0.0467901
ENSMUSG00000037820	Tgm2	1316.31	1214.71	1348.88	1102.53	950.515	1.25988	0.33329	0.0197948	0.164682
ENSMUSG00000024190	Dusp1	1411.75	1547.08	1493.5	1084.67	877.25	1.51291	0.597331	0.00059208	0.0179383
ENSMUSG00000020077	Srgn	1636.49	1646.19	1501.52	1031.1	638.044	1.91084	0.934209	1.2686e-05	0.00158409
ENSMUSG00000029304	Spp1	596.673	513.598	594.468	1007.51	767.521	0.640266	-0.643257	0.0480431	0.271235
ENSMUSG00000007892	Rplp1	870.422	976.729	486.906	1004.1	956.391	0.7937	-0.333335	0.564862	0.824364
ENSMUSG00000032080	Apoa4	0.0001	0.0001	0.153653	0.498378	0.551305	0.0977139	-3.35529	0.0270496	0.197061
ENSMUSG00000044786	Zfp36	1363.84	1510.2	1332.41	977.98	1122.65	1.33498	0.416815	0.00633949	0.0823724
ENSMUSG00000027907	S100a11	1213.84	1388.56	1097.92	926.414	705.755	1.51141	0.595897	0.000992425	0.0250853
ENSMUSG00000021025	Nfkbia	1172.71	1066.39	1019.16	918.864	723.28	1.32277	0.403561	0.00961559	0.106641
ENSMUSG00000018774	Cd68	727.572	664.197	524.945	884.154	911.997	0.711415	-0.491236	0.168029	0.50143
ENSMUSG00000030579	Tyrobp	1043.99	1177.67	873.347	847.24	722.863	1.31415	0.394124	0.0124452	0.124814
ENSMUSG00000059195	Gm12715	1071.22	1281.78	1189.36	832.781	853.048	1.40084	0.486292	0.00266347	0.0472598
ENSMUSG00000035352	Ccl12	0.786383	1.0312	0.496516	12.4824	2.9564	0.0999257	-3.323	7.95263e-05	0.00482978
ENSMUSG00000021939	Ctsb	617.238	496.994	455.723	812.157	698.12	0.69301	-0.529053	0.125667	0.443018
ENSMUSG00000026012	Cd28	0.107173	0.0927355	0.0001	0.480515	0.715092	0.111524	-3.16457	0.00547657	0.0746022
ENSMUSG00000076281	Gm24270	415.117	387.356	634.456	775.326	1135.18	0.501413	-0.995928	0.00946819	0.106306
ENSMUSG00000076138	Gm26377	732.851	664.378	543.973	774.444	797.876	0.823073	-0.280907	0.679347	0.886076
ENSMUSG00000034994	Eef2	650.18	619.079	485.258	750.377	920.005	0.700245	-0.514067	0.144598	0.467791
ENSMUSG00000000982	Ccl3	1263.34	1314.53	1086.65	742.37	481.103	1.99679	0.997682	3.45383e-06	0.000756502
ENSMUSG00000058755	Osm	1004.49	1089.64	836.834	698.343	766.318	1.33408	0.415845	0.00748758	0.0916971
ENSMUSG00000079293	Clec7a	744.416	568.523	559.696	694.121	617.631	0.951722	-0.0713875	0.62023	0.855285
ENSMUSG00000064339	mt-Rnr2	513.858	430.042	459.791	679.086	848.79	0.61248	-0.707265	0.0203511	0.167943
ENSMUSG00000045502	Hcar2	1152.26	876.28	834.803	670.799	348.222	1.87327	0.905555	0.000195054	0.00863198
ENSMUSG00000049775	Tmsb4x	1095.59	1297.57	648.832	669.383	603.631	1.59307	0.671805	0.00221293	0.0417203
ENSMUSG00000019505	Ubb	701.14	669.18	513.56	659.206	548.815	1.03965	0.0560993	0.300924	0.646406
ENSMUSG00000028859	Csf3r	994.454	1028.43	1005.48	653.277	490.95	1.76443	0.819201	1.75731e-05	0.00179232
ENSMUSG00000022371	Col14a1	0.00760145	0.0504103	0.0996625	0.325208	0.579915	0.116135	-3.10613	0.0028161	0.0494419
ENSMUSG00000022564	Grina	947.23	1035.22	1054.9	637.898	575.193	1.66921	0.739165	4.10228e-05	0.00329821
ENSMUSG00000064337	mt-Rnr1	478.368	326.447	352.279	632.182	778.907	0.546667	-0.871265	0.00406515	0.0618615
ENSMUSG00000028843	Sh3bgrl3	539.822	570.385	392.604	616.699	590.585	0.829857	-0.269064	0.707838	0.898367
ENSMUSG00000029580	Actb	717.313	787.65	696.522	614.379	726.281	1.09473	0.130571	0.148711	0.474165
ENSMUSG00000075705	Msrb1	876.084	969.399	613.96	610.686	475.328	1.50977	0.594326	0.00222737	0.0419153
ENSMUSG00000028581	Laptm5	586.936	619.312	591.977	602.617	769.478	0.873713	-0.194769	0.981404	1
ENSMUSG00000050335	Lgals3	477.341	431.376	292.6	599.739	493.378	0.732655	-0.448794	0.272623	0.618739
ENSMUSG00000071076	Jund	710.001	650.729	559.804	596.466	555.021	1.11192	0.153047	0.126106	0.443639
ENSMUSG00000096336	Igkv1-135	1.27138	0.0001	0.0001	4.6841	2.51454	0.117761	-3.08607	0.0447479	0.261882
ENSMUSG00000096960	A230028O05Rik	0.139216	0.180202	0.0001	0.748541	1.02547	0.120074	-3.05801	0.00813039	0.0970016
ENSMUSG00000015312	Gadd45b	959.744	863.601	699.035	569.507	309.011	1.91412	0.936681	7.6777e-05	0.0046841
ENSMUSG00000024014	Pim1	797.679	890.833	836.606	557.778	445.44	1.67801	0.746753	5.26535e-05	0.00378228
ENSMUSG00000031827	Cotl1	579.029	522.762	399.831	557.314	563.563	0.893123	-0.163069	0.932598	0.985465
ENSMUSG00000098992	Gm27597	495.286	428.236	327.051	544.175	477.044	0.816392	-0.292666	0.676289	0.884312
ENSMUSG00000020120	Plek	675.401	626.54	716.56	543.565	396.638	1.43125	0.517278	0.00313685	0.0526526
ENSMUSG00000003541	Ier3	714.133	764.645	721.252	525.505	393.102	1.59664	0.675043	0.000247124	0.0101908
ENSMUSG00000006519	Cyba	518.362	505.355	320.792	517.338	547.611	0.841673	-0.248668	0.778922	0.930043
ENSMUSG00000021250	Fos	621.737	794.078	684.707	517.086	610.148	1.24229	0.312999	0.029263	0.207761
ENSMUSG00000043953	Ccrl2	797.793	809.007	625.65	506.627	416.692	1.6119	0.688763	0.000180218	0.00821808
ENSMUSG00000008348	Ubc	658.234	648.493	690.24	502.441	435.398	1.41955	0.505434	0.00194527	0.0387256
ENSMUSG00000046223	Plaur	677.765	706.434	561.333	493.346	499.382	1.30652	0.385731	0.0100049	0.109103
ENSMUSG00000000290	Itgb2	474.097	465.012	435.536	483.819	597.648	0.847396	-0.238892	0.817058	0.946235
ENSMUSG00000064368	mt-Nd6	235.815	216.231	304.381	476.547	524.315	0.503851	-0.988931	0.00104302	0.0257593
ENSMUSG00000025469	Msx3	0.357275	0.0001	0.102004	1.93021	0.524618	0.124755	-3.00283	0.0196456	0.163992
ENSMUSG00000060126	Tpt1	494.013	509.41	368.73	469.504	429.909	1.01707	0.0244239	0.364312	0.70026
ENSMUSG00000027399	Il1a	518.329	457.804	563.006	466.294	471.218	1.09448	0.130252	0.154548	0.482159
ENSMUSG00000023034	Nr4a1	616.875	647.624	585.542	464.104	469.429	1.32118	0.401822	0.00671963	0.0856688
ENSMUSG00000058715	Fcer1g	537.874	532.977	428.813	455.155	409.718	1.15598	0.209117	0.0807954	0.358759
ENSMUSG00000067274	Rplp0	412.644	397.995	242.676	454.395	455.259	0.771953	-0.373415	0.435101	0.745629
ENSMUSG00000068220	Lgals1	296.116	246.397	130.673	447.156	327.614	0.579257	-0.787725	0.0386846	0.24082
ENSMUSG00000038612	Mcl1	552.26	507.958	530.492	436.702	354.344	1.3406	0.422876	0.00688187	0.0869642
ENSMUSG00000079523	Tmsb10	331.88	394.196	237.906	436.296	457.844	0.718741	-0.476456	0.224146	0.566151
ENSMUSG00000073421	H2-Ab1	220.153	158.044	231.551	430.533	374.605	0.504881	-0.985986	0.00106899	0.0261111
ENSMUSG00000067767	Clec4b2	1.6849	0.412876	1.58951	0.16504	0.0001	14.8855	3.89584	0.00260934	0.0465079
ENSMUSG00000035493	Tgfbi	309.225	245.932	248.292	429.545	330.568	0.704675	-0.50497	0.165292	0.496954
ENSMUSG00000026193	Fn1	250.881	207.216	276.622	427.424	489.589	0.534139	-0.904712	0.00201796	0.0393965
ENSMUSG00000025132	Arhgdia	380.383	340.446	284.014	423.253	457.096	0.760942	-0.394142	0.343297	0.683269
ENSMUSG00000031447	Lamp1	365.678	342.536	272.573	416.796	452.3	0.752343	-0.410538	0.306229	0.651413
ENSMUSG00000028081	Rps3a1	357.202	329.108	248.313	415.402	391.546	0.772146	-0.373054	0.404871	0.726495
ENSMUSG00000018293	Pfn1	422.597	428.757	303.235	391.09	362.269	1.02173	0.0310081	0.357513	0.694488
ENSMUSG00000015854	Cd5l	1.63254	0.314596	0.8794	0.145341	0.0001	12.9562	3.69557	0.00416358	0.0629295
ENSMUSG00000005054	Cstb	419.136	356.66	278.444	380.969	252.221	1.10998	0.150532	0.203576	0.543017
ENSMUSG00000022651	Retnlg	618.913	701.711	478.087	374.78	225.428	1.99788	0.998467	2.06658e-05	0.00206057
ENSMUSG00000046805	Mpeg1	358.549	370.176	357.271	372.9	478.068	0.850794	-0.233118	0.844614	0.957536
ENSMUSG00000025232	Hexa	315.986	304.111	223.831	368.518	385.287	0.746371	-0.422036	0.291379	0.636375
ENSMUSG00000038274	Fau	421.563	444.277	271.152	367.563	346.24	1.06191	0.0866612	0.283267	0.628097
ENSMUSG00000096842	Gm10736	44.5645	346.386	205.797	366.883	167.265	0.744797	-0.425081	0.684251	0.88857
ENSMUSG00000020423	Btg2	523.344	547.124	419.401	365.753	324.282	1.43941	0.525482	0.00187181	0.0380255
ENSMUSG00000066278	Vps37b	545.99	619.906	642.208	365.589	272.768	1.88829	0.917078	5.61495e-06	0.00101441
ENSMUSG00000064360	mt-Nd3	172.902	176.766	125.355	363.173	262.371	0.506251	-0.982074	0.00153604	0.0330483
ENSMUSG00000028717	Tal1	0.26949	0.182262	0.315646	0.0412449	0.0001	12.3739	3.62923	0.0041515	0.0628178
ENSMUSG00000063457	Rps15	340.519	343.315	160.56	359.303	342.255	0.8024	-0.317607	0.621729	0.856119
ENSMUSG00000030342	Cd9	416.872	468.139	402.333	352.013	395.887	1.14752	0.198518	0.0804426	0.358304
ENSMUSG00000063856	Gpx1	293.727	258.758	74.8442	351.86	305.35	0.636356	-0.652094	0.220424	0.561891
ENSMUSG00000017002	Slpi	508.789	675.957	559.93	345.224	283.959	1.84861	0.886444	9.04905e-06	0.00124991
ENSMUSG00000036478	Btg1	457.467	483.669	513.464	340.249	316.031	1.47762	0.563277	0.000792368	0.0216943
ENSMUSG00000032487	Ptgs2	490.942	568.545	612.765	340.099	278.947	1.80089	0.848711	1.49278e-05	0.00167605
ENSMUSG00000030789	Itgax	261.562	243.543	227.009	339.705	466.201	0.605624	-0.723505	0.0178727	0.155164
ENSMUSG00000018476	Kdm6b	405.788	359.331	534.521	338.4	227.242	1.53176	0.615188	0.00308011	0.0521589
ENSMUSG00000003970	Rpl8	281.662	261.051	183.654	325.842	321.444	0.748115	-0.418669	0.311851	0.656902
ENSMUSG00000034892	Rps29	240.78	253.463	171.845	323.841	302.912	0.708507	-0.497145	0.178852	0.514511
ENSMUSG00000028367	Txn1	341.444	343.932	281.839	323.543	239.521	1.14518	0.195575	0.10768	0.412237
ENSMUSG00000061232	H2-K1	320.288	282.546	348.872	314.349	298.55	1.0352	0.0499048	0.287648	0.632227
ENSMUSG00000025473	Adam8	368.087	436.231	526.799	313.478	241.822	1.59807	0.676334	0.000702475	0.020098
ENSMUSG00000021281	Tnfaip2	401.353	372.604	395.908	310.437	276.806	1.32809	0.409349	0.00690913	0.0871048
ENSMUSG00000040659	Efhd2	369.314	365.908	349.748	309.128	239.486	1.31844	0.398829	0.010337	0.111381
ENSMUSG00000040747	Cd53	448.868	420.123	396.37	308.712	266.881	1.46557	0.551465	0.000943784	0.0242363
ENSMUSG00000040435	Ppp1r15a	447.937	392.934	399.281	308.271	179.349	1.69552	0.761726	0.000350731	0.0126995
ENSMUSG00000016559	H3f3b	372.532	501.871	411.328	308.073	308.354	1.39052	0.475625	0.00433302	0.0646132
ENSMUSG00000073982	Rhog	418.772	488.375	375.799	306.381	291.176	1.43132	0.51735	0.00194478	0.0387256
ENSMUSG00000069792	Wfdc17	288.455	275.618	230.898	300.44	243.754	0.973881	-0.0381824	0.525971	0.804195
ENSMUSG00000003429	Rps11	226.098	252.614	185.206	299.778	311.886	0.72362	-0.466695	0.211939	0.552418
ENSMUSG00000026728	Vim	213.652	184.571	178.745	298.841	372.386	0.573048	-0.803272	0.00535596	0.0738866
ENSMUSG00000053113	Socs3	373.732	283.403	338.553	298.735	195.877	1.34205	0.424434	0.0170382	0.15066
ENSMUSG00000015837	Sqstm1	339.868	289.21	276.13	298.661	224.34	1.15386	0.206472	0.0931644	0.385041
ENSMUSG00000028599	Tnfrsf1b	417.979	409.299	457.507	297.265	255.305	1.55007	0.632337	0.000325375	0.0121774
ENSMUSG00000003545	Fosb	258.49	306.97	364.204	295.468	408.42	0.880504	-0.183598	0.963071	0.99379
ENSMUSG00000052684	Jun	364.628	407.484	382.339	294.298	303.948	1.28648	0.363434	0.0120457	0.12239
ENSMUSG00000028111	Ctsk	195.149	183.687	122.245	294.298	303.775	0.558551	-0.84024	0.00578329	0.0772705
ENSMUSG00000003363	Pld3	214.776	179.619	159.619	292.466	363.97	0.562649	-0.829694	0.00446156	0.065848
ENSMUSG00000021190	Lgmn	169.932	149.173	136.494	291.586	281.646	0.529861	-0.916314	0.000745654	0.02093
ENSMUSG00000089960	Ugt1a1	7.38348	0.411783	0.81994	0.512881	0.0001	11.1963	3.48494	0.0149117	0.138438
ENSMUSG00000089929	Bcl2a1b	337.884	297.31	250.713	289.035	229.29	1.13945	0.188333	0.115355	0.426138
ENSMUSG00000022022	Mtrf1	0.363719	0.166475	0.0001	0.823643	1.97018	0.12654	-2.98234	0.0123845	0.124413
ENSMUSG00000028680	Plk3	401.445	425.545	519.936	284.628	315.734	1.49568	0.580804	0.00116247	0.0275651
ENSMUSG00000054545	Ugt1a6a	7.21768	2.46783	0.91302	0.490804	0.175446	10.6052	3.4067	5.92042e-06	0.00101441
ENSMUSG00000024401	Tnf	382.848	304.237	350.402	281.551	171.87	1.52542	0.60921	0.00256409	0.0461709
ENSMUSG00000079477	Rab7	285.111	207.021	277.313	280.011	215.133	1.03599	0.0510073	0.329292	0.672321
ENSMUSG00000025355	Mmp19	167.078	143.34	207.281	276.372	367.582	0.535959	-0.899805	0.00463808	0.0674617
ENSMUSG00000026864	Hspa5	262.517	227.637	254.748	275.882	273.015	0.904725	-0.144449	0.837311	0.953979
ENSMUSG00000059326	Csf2ra	294.002	319.752	369.264	274.51	284.243	1.17287	0.230045	0.0672343	0.327137
ENSMUSG00000072620	Slfn2	288.915	205.934	214.509	273.921	202.408	0.992814	-0.0104049	0.482671	0.777734
ENSMUSG00000043421	Hilpda	267.857	251.687	230.152	273.812	256.38	0.942673	-0.085171	0.643775	0.865516
ENSMUSG00000112148	Lilrb4a	335.148	349.967	433.867	273.665	199.978	1.575	0.655354	0.000800074	0.0218262
ENSMUSG00000018930	Ccl4	421.983	253.083	262.326	273.496	122.074	1.57982	0.659757	0.0133479	0.129703
ENSMUSG00000097414	B130046B21Rik	0.5833	6.39652	8.79278	0.446995	0.564936	10.3911	3.37727	4.63187e-05	0.00355669
ENSMUSG00000035356	Nfkbiz	370.727	354.764	446.288	271.298	158.882	1.81595	0.860725	0.000137709	0.00691704
ENSMUSG00000048234	Rnf149	338.414	307.615	358.543	270.046	185.143	1.47129	0.557083	0.0025777	0.0463536
ENSMUSG00000042523	Dnal1	0.129598	0.0509549	0.365853	0.0350092	0.0001	10.3754	3.37509	0.0141445	0.133842
ENSMUSG00000032515	Csrnp1	375.776	307.511	323.514	269.523	184.641	1.47788	0.56353	0.00230558	0.0426137
ENSMUSG00000026628	Atf3	306.059	291.431	272.424	267.223	254.108	1.11243	0.15371	0.116709	0.428744
ENSMUSG00000032294	Pkm	300.965	287.536	229.628	266.206	208.319	1.1494	0.200883	0.0990542	0.395891
ENSMUSG00000028793	Rnf19b	394.822	267.241	259.547	263.41	224.285	1.25982	0.333217	0.0379768	0.238584
ENSMUSG00000003814	Calr	187.073	170.638	151.646	263.057	313.251	0.589219	-0.763125	0.00851148	0.0992337
ENSMUSG00000026238	Ptma	225.806	137.767	174.148	262.968	285.512	0.653589	-0.613544	0.0840515	0.365326
ENSMUSG00000029816	Gpnmb	258.053	217.276	205.973	261.437	258.11	0.874226	-0.193922	0.969717	0.9959
ENSMUSG00000060586	H2-Eb1	147.747	105.881	127.829	259.863	188.974	0.566586	-0.819632	0.00955598	0.106641
ENSMUSG00000078812	Eif5a	237.807	234.409	176.163	258.86	226.337	0.890881	-0.166696	0.944234	0.988527
ENSMUSG00000037563	Rps16	247.72	275.829	145.111	257.46	260.13	0.861247	-0.215501	0.886852	0.972137
ENSMUSG00000038418	Egr1	339.583	361.509	410.436	255.576	189.047	1.66663	0.73693	0.000155782	0.00748704
ENSMUSG00000057863	Rpl36	197.485	237.459	119.45	255.29	241.378	0.744152	-0.426332	0.36931	0.704504
ENSMUSG00000022018	Rgcc	240.657	209.703	197.763	253.73	262.284	0.837346	-0.256103	0.750926	0.91828
ENSMUSG00000013936	Myl2	0.603853	1.02619	0.498264	0.0001	0.141122	10.0471	3.3287	0.00723253	0.0894222
ENSMUSG00000023944	Hsp90ab1	180.53	166.874	154.265	252.022	288.631	0.618596	-0.692931	0.0191954	0.162052
ENSMUSG00000118049	Gm50103	0.254006	0.037453	0.032606	0.503327	1.00122	0.143593	-2.79994	0.0125424	0.12534
ENSMUSG00000032399	Rpl4	198.456	193.767	146.218	249.383	255.541	0.710919	-0.492242	0.169472	0.503966
ENSMUSG00000003484	Cyp4f18	322.672	405.026	374.39	249.02	216.422	1.57855	0.658601	0.000291007	0.0112439
ENSMUSG00000042265	Trem1	372.743	324.436	329.591	248.011	157.677	1.68729	0.754706	0.000216896	0.00920455
ENSMUSG00000023067	Cdkn1a	238.106	286.279	240.698	247.693	269.617	0.985975	-0.0203765	0.45022	0.756748
ENSMUSG00000040128	Pnrc1	336.207	275.651	295.284	247.542	186.014	1.39488	0.480145	0.00493476	0.0701418
ENSMUSG00000017737	Mmp9	396.392	347.181	335.274	247.003	160.613	1.76448	0.819246	6.60161e-05	0.00438827
ENSMUSG00000016528	Mapkapk2	332.207	362.098	359.183	246.388	203.005	1.56283	0.644163	0.000279876	0.0110634
ENSMUSG00000024737	Slc15a3	283.723	314.19	326.643	244.462	204.202	1.37379	0.458165	0.00476115	0.0683158
ENSMUSG00000090031	4732440D04Rik	0.503746	0.335472	2.3557	0.093913	0.133828	9.35249	3.22535	0.000121969	0.0062678
ENSMUSG00000035885	Cox8a	229.998	245.459	80.1097	242.519	222.339	0.796754	-0.327793	0.655579	0.871883
ENSMUSG00000092686	Gm25745	150.354	134.229	116.121	238.415	287.296	0.508143	-0.976694	0.00504595	0.0706697
ENSMUSG00000096617	Gm5559	133.07	128.049	89.3731	236.158	196.218	0.540414	-0.887863	0.00311344	0.0524574
ENSMUSG00000015656	Hspa8	109.75	164.986	142.295	235.805	266.731	0.553237	-0.854032	0.00586682	0.0781522
ENSMUSG00000027447	Cst3	239.332	292.344	220.125	234.115	218.463	1.10744	0.147222	0.146513	0.470568
ENSMUSG00000034993	Vat1	180.588	161.143	116.555	233.223	260.438	0.618894	-0.692237	0.0298581	0.210341
ENSMUSG00000022500	Litaf	313.221	319.731	306.857	233.109	188.469	1.48618	0.571604	0.000808413	0.0218768
ENSMUSG00000056708	Ier5	363.544	378.09	368.291	231.92	196.194	1.7284	0.789435	1.53772e-05	0.00168723
ENSMUSG00000107176	Gm9794	185.293	196.443	137.99	230.454	201.507	0.802119	-0.318112	0.575285	0.830994
ENSMUSG00000006304	Arpc2	239.412	238.484	200.012	228.02	213.329	1.024	0.0342089	0.31775	0.661486
ENSMUSG00000032562	Gnai2	250.807	261.254	216.372	227.168	223.419	1.07775	0.108027	0.17905	0.514549
ENSMUSG00000042677	Zc3h12a	276.616	196.578	250.945	226.79	170.848	1.21407	0.279847	0.059151	0.303268
ENSMUSG00000070979	Actl7a	0.350195	0.608753	0.587992	0.120084	0.0001	8.58095	3.10114	0.0153001	0.140402
ENSMUSG00000030403	Vasp	336.691	368.827	348.966	226.285	184.112	1.71295	0.776483	2.80434e-05	0.00253167
ENSMUSG00000024590	Lmnb1	362.424	400.663	388.38	225.907	158.962	1.99456	0.996071	1.35327e-06	0.000452026
ENSMUSG00000068240	Gm11808	219.568	205.415	127.189	225.668	204.318	0.856108	-0.224135	0.860504	0.963974
ENSMUSG00000045763	Basp1	309.533	356.635	328.258	223.644	148.121	1.78325	0.834511	4.90403e-05	0.00370093
ENSMUSG00000044533	Rps2	160.335	152.881	133.88	222.151	193.158	0.717693	-0.47856	0.183022	0.520165
ENSMUSG00000034765	Dusp5	302.816	326.576	337.81	221.415	199.666	1.5313	0.614756	0.000378869	0.0133468
ENSMUSG00000030352	Tspan9	0.123068	0.233807	0.413623	0.0449675	0.016743	8.3238	3.05724	0.00369409	0.0582355
ENSMUSG00000001156	Mxd1	331.687	403.197	417.384	215.597	171.807	1.98289	0.987603	1.45325e-06	0.000462305
ENSMUSG00000027712	Anxa5	157.934	139.56	115.155	215.489	226.027	0.623079	-0.682513	0.0255246	0.191004
ENSMUSG00000080885	Rpl10-ps6	164.124	158.78	113.545	214.647	208.682	0.687328	-0.54093	0.132028	0.450581
ENSMUSG00000030144	Clec4d	340.807	348.51	328.844	213.251	131.38	1.96957	0.97788	7.34959e-06	0.00112871
ENSMUSG00000017404	Rpl19	190.586	160.93	125.733	212.306	203.512	0.765156	-0.386174	0.383161	0.714083
ENSMUSG00000025804	Ccr1	308.671	343.585	317.455	210.655	173.936	1.68094	0.749269	4.3496e-05	0.00341579
ENSMUSG00000018567	Gabarap	235.86	247.754	167.028	208.752	172.931	1.13644	0.184528	0.130255	0.448772
ENSMUSG00000030695	Aldoa	206.402	193.601	128.965	206.963	213.037	0.839633	-0.252169	0.764992	0.923562
ENSMUSG00000031320	Rps4x	170.374	154.941	121.454	204.398	203.399	0.730381	-0.453279	0.232009	0.574487
ENSMUSG00000022108	Itm2b	206.668	216.561	169.011	204.339	210.608	0.951511	-0.0717081	0.608159	0.848803
ENSMUSG00000032231	Anxa2	205.443	215.594	152.456	203.998	204.204	0.936618	-0.0944669	0.698806	0.894969
ENSMUSG00000027995	Tlr2	226.341	196.425	196.611	203.953	183.678	1.06523	0.09117	0.207487	0.548142
ENSMUSG00000030432	Rpl28	161.528	160.428	92.6246	201.786	179.925	0.724075	-0.46579	0.264458	0.609112
ENSMUSG00000069305	Hist1h4n	3.79967	5.24189	3.27867	0.91222	0.081075	8.26893	3.0477	0.00344789	0.0556367
ENSMUSG00000044285	Ubb-ps	243.328	246.877	172.171	200.533	169.612	1.193	0.254596	0.0702003	0.335525
ENSMUSG00000053560	Ier2	281.646	229.45	208.198	200.089	134.019	1.43525	0.521307	0.00553602	0.0747894
ENSMUSG00000093674	Rpl41	226.846	202.312	104.104	199.825	215.57	0.855832	-0.224601	0.862016	0.96422
ENSMUSG00000036931	Nfkbid	294.879	278.115	243.491	199.802	151.998	1.54725	0.62971	0.000511327	0.0162663
ENSMUSG00000028494	Plin2	193.65	203.582	166.747	199.735	229.547	0.875847	-0.191249	0.981834	1
ENSMUSG00000025492	Ifitm3	298.842	262.991	239.634	198.046	125.716	1.65032	0.722744	0.000451526	0.0148959
ENSMUSG00000060063	Alox5ap	251.477	209.361	182.255	198.032	159.083	1.20054	0.263678	0.0593259	0.303435
ENSMUSG00000025130	P4hb	189.097	166.173	164.062	197.156	204.055	0.86294	-0.212667	0.906678	0.979078
ENSMUSG00000024164	C3	210.79	152.43	190.926	197.127	129.318	1.13168	0.178463	0.157114	0.486263
ENSMUSG00000112023	Lilr4b	250.931	302.367	337.013	196.513	139.41	1.76689	0.821216	8.68586e-05	0.00502671
ENSMUSG00000032691	Nlrp3	273.926	360.125	275.689	195.193	224.882	1.44377	0.529843	0.00226165	0.042145
ENSMUSG00000072849	Serpina1e	1.73047	1.34713	2.46177	0.302599	0.149695	8.16485	3.02943	4.66803e-05	0.00356398
ENSMUSG00000022555	Dgat1	297.468	351.595	439.331	193.443	210.621	1.79575	0.844583	4.14714e-05	0.00329821
ENSMUSG00000056749	Nfil3	199.928	195.527	174.518	193.395	187.214	0.998352	-0.00238021	0.397102	0.722353
ENSMUSG00000041697	Cox6a1	177.467	174.224	91.0343	193.237	184.228	0.781927	-0.354894	0.522305	0.80287
ENSMUSG00000024121	Atp6v0c	152.833	173.105	222.677	192.81	290.107	0.757362	-0.400946	0.437611	0.74779
ENSMUSG00000029380	Cxcl1	180.759	149.646	175.518	192.702	180.33	0.904163	-0.145345	0.844564	0.957536
ENSMUSG00000000682	Cd52	215.374	238.742	159.428	192.604	107.251	1.36409	0.44794	0.0271221	0.197481
ENSMUSG00000048076	Arf1	195.127	198.209	176.062	192.425	194.609	0.980789	-0.0279856	0.463738	0.765965
ENSMUSG00000025161	Slc16a3	351.424	400.722	352.907	191.418	181.074	1.97776	0.98387	2.05511e-07	0.000144518
ENSMUSG00000029135	Fosl2	230.671	227.417	267.899	191.173	175.545	1.31979	0.40031	0.00955138	0.106641
ENSMUSG00000037095	Lrg1	314.37	276.218	175.482	190.452	129.059	1.59842	0.676649	0.00238103	0.0437593
ENSMUSG00000047712	Ust	0.183511	0.0380081	0.0396889	0.50154	0.710588	0.143664	-2.79923	0.00315627	0.0528457
ENSMUSG00000026547	Tagln2	163.319	158.489	118.031	186.892	213.531	0.732293	-0.449507	0.243414	0.586753
ENSMUSG00000056529	Ptafr	254.096	243.433	265.969	185.587	138.22	1.57193	0.652533	0.000392981	0.013606
ENSMUSG00000028495	Rps6	160.568	169.711	110.678	185.292	163.345	0.843199	-0.246054	0.786796	0.932803
ENSMUSG00000005087	Cd44	207.744	208.345	234.239	184.64	184.281	1.17519	0.232893	0.0572004	0.298071
ENSMUSG00000024772	Ehd1	252.527	258.226	267.382	184.383	146.831	1.56622	0.64729	0.000295644	0.0113183
ENSMUSG00000028238	Atp6v0d2	140.637	154.307	102.963	184.315	266.307	0.588678	-0.76445	0.0193298	0.162728
ENSMUSG00000098974	Gm27505	197.361	256.932	336.674	183.196	188.638	1.41813	0.503993	0.0306366	0.212653
ENSMUSG00000056201	Cfl1	177.937	170.432	142.151	182.893	160.062	0.953516	-0.0686705	0.603455	0.846492
ENSMUSG00000058546	Rpl23a	130.564	143.275	77.7853	181.159	121.58	0.774319	-0.369	0.500375	0.789369
ENSMUSG00000015950	Ncf1	218.822	246.326	225.418	180.923	199.809	1.20919	0.274041	0.0360908	0.231609
ENSMUSG00000031207	Msn	190.324	184.589	196.2	180.636	157.239	1.12687	0.172325	0.102659	0.403178
ENSMUSG00000025351	Cd63	161.241	164.098	115.671	178.721	172.052	0.838168	-0.254688	0.752456	0.919141
ENSMUSG00000057841	Rpl32	146.442	144.071	85.5167	178.065	158.314	0.745251	-0.424201	0.338034	0.679091
ENSMUSG00000045382	Cxcr4	264.657	314.891	275.565	176.998	141.405	1.79042	0.840298	1.39246e-05	0.00162436
ENSMUSG00000036594	H2-Aa	120.662	80.435	91.3815	176.509	162.39	0.575351	-0.797486	0.00958387	0.106641
ENSMUSG00000034708	Grn	167.954	171.76	146.206	175.676	278.764	0.712848	-0.488335	0.216192	0.557742
ENSMUSG00000023048	Prr13	205.054	202.031	166.551	173.258	180.545	1.08089	0.112225	0.180452	0.516918
ENSMUSG00000028656	Cap1	202.68	209.81	178.054	173.08	187.824	1.09086	0.125468	0.152961	0.480336
ENSMUSG00000038650	Rnh1	158.852	147.615	140.117	171.988	205.479	0.788738	-0.342382	0.481448	0.776793
ENSMUSG00000010095	Slc3a2	184.81	191.688	170.62	171.504	159.57	1.1017	0.139733	0.13355	0.453147
ENSMUSG00000032518	Rpsa	138.554	132.517	84.5165	170.242	161.474	0.714642	-0.484708	0.212516	0.553171
ENSMUSG00000037731	Themis2	261.653	282.412	295.894	170.081	149.48	1.75232	0.809267	1.42144e-05	0.00162436
ENSMUSG00000054364	Rhob	159.418	207.811	146.953	169.454	232.273	0.853284	-0.228902	0.861134	0.963974
ENSMUSG00000035530	Eif1	237.913	248.656	229.995	169.011	131.427	1.59004	0.669066	0.000226526	0.00948781
ENSMUSG00000062997	Rpl35	141.176	122.024	79.5392	168.744	139.552	0.741147	-0.432168	0.324098	0.667119
ENSMUSG00000047798	Cd300lf	230.388	196.381	210.87	168.061	125.234	1.44937	0.535423	0.00218897	0.0414483
ENSMUSG00000037966	Ninj1	218.874	265.892	208.815	167.805	107.244	1.68111	0.749417	0.000330489	0.0122318
ENSMUSG00000056737	Capg	140.092	114.048	82.2756	167.717	162.827	0.678511	-0.559556	0.119754	0.434319
ENSMUSG00000006699	Cdc42	164.851	163.647	146.697	167.451	157.921	0.973645	-0.038532	0.494907	0.78579
ENSMUSG00000084319	Tpt1-ps3	147.8	186.752	122.697	167.367	139.454	0.99352	-0.00937941	0.492753	0.784892
ENSMUSG00000031504	Rab20	253.139	236.377	233.547	167.363	130.395	1.61891	0.695019	0.000153927	0.00744939
ENSMUSG00000098274	Rpl24	141.973	144.023	99.021	167.136	156.412	0.793322	-0.334021	0.518095	0.800539
ENSMUSG00000001348	Acp5	82.5097	98.3553	54.1444	165.551	144.733	0.504933	-0.985835	0.00167859	0.0353748
ENSMUSG00000074129	Rpl13a	168.168	155.528	99.4808	165.216	197.423	0.777957	-0.362238	0.467202	0.767563
ENSMUSG00000030103	Bhlhe40	169.894	130.255	148.82	164.36	135.85	0.997012	-0.00431761	0.42954	0.741387
ENSMUSG00000012848	Rps5	138.967	132.053	83.6526	164.333	167.205	0.713185	-0.487653	0.212172	0.552809
ENSMUSG00000019970	Sgk1	131.663	129.31	120.056	164.088	200.693	0.69636	-0.522094	0.126809	0.444199
ENSMUSG00000067038	Rps12-ps3	143.873	134.384	105.097	163.603	160.125	0.789457	-0.341068	0.521631	0.802453
ENSMUSG00000027333	Smox	225.196	252.674	306.312	160.734	128.342	1.80847	0.854772	3.21664e-05	0.00275497
ENSMUSG00000020719	Ddx5	186.75	200.263	217.397	160.729	139.693	1.34125	0.423575	0.0072022	0.0893549
ENSMUSG00000052681	Rap1b	184.826	189.946	213.603	159.805	127.406	1.36572	0.449661	0.00657573	0.0845605
ENSMUSG00000025503	Taldo1	231.681	280.436	186.965	159.72	154.157	1.48483	0.570296	0.00165846	0.0350204
ENSMUSG00000028639	Ybx1	125.021	119.456	87.2757	159.562	179.439	0.652412	-0.616144	0.0593368	0.303435
ENSMUSG00000028692	Akr1a1	132.379	122.481	78.6634	158.543	189.131	0.639533	-0.644908	0.0617722	0.310628
ENSMUSG00000062382	Ftl1-ps1	156.957	197.534	84.4118	158.467	127.971	1.02152	0.0307147	0.498047	0.78794
ENSMUSG00000050989	Selenon	227.163	271.465	306.352	158.227	131.636	1.8514	0.88862	1.28837e-05	0.00159389
ENSMUSG00000034271	Jdp2	251.239	260.94	217.718	157.24	100.554	1.88754	0.916507	1.73076e-05	0.00179232
ENSMUSG00000030707	Coro1a	245.212	271.598	185.74	156.955	128.873	1.63863	0.71249	0.000230173	0.00955075
ENSMUSG00000049517	Rps23	141.499	127.452	89.2978	155.606	136.819	0.81673	-0.292068	0.645622	0.86658
ENSMUSG00000032554	Trf	119.373	143.272	123.095	154.011	221.525	0.68478	-0.546288	0.132424	0.451357
ENSMUSG00000027364	Usp50	0.0673471	0.567646	0.522801	0.0963439	0.0001	8.00323	3.00058	0.0313417	0.213934
ENSMUSG00000016319	Slc25a5	133.05	125.554	101.942	149.484	152.622	0.795628	-0.329834	0.513933	0.798078
ENSMUSG00000009687	Fxyd5	156.939	224.91	144.504	149.256	112.552	1.3403	0.422559	0.0190364	0.16139
ENSMUSG00000000740	Rpl13	126.261	109.729	75.4832	148.572	140.587	0.718115	-0.477714	0.22243	0.564139
ENSMUSG00000017760	Ctsa	125.79	111.05	86.6626	148.494	149.052	0.724821	-0.464303	0.214682	0.555588
ENSMUSG00000059498	Fcgr3	164.227	243.314	199.729	148.313	232.591	1.06286	0.0879485	0.295963	0.640798
ENSMUSG00000020893	Per1	193.381	221.14	196.2	148.228	136.84	1.42824	0.514243	0.00160226	0.0342525
ENSMUSG00000033685	Ucp2	114.09	111.096	100.77	148.139	208.233	0.609768	-0.713669	0.0211217	0.171346
ENSMUSG00000025508	Rplp2	118.843	124.027	79.7288	147.742	134.719	0.7614	-0.393273	0.378373	0.710506
ENSMUSG00000039062	Anpep	88.7383	64.7111	88.6637	147.536	127.176	0.587555	-0.767205	0.0156612	0.142638
ENSMUSG00000001627	Ifrd1	165.315	153.932	165.092	146.711	109.521	1.26016	0.333608	0.0255417	0.191004
ENSMUSG00000031722	Hp	268.58	252.971	175.241	146.164	97.5565	1.90599	0.930539	3.70495e-05	0.00309387
ENSMUSG00000058838	Rps27a-ps2	44.3676	105.249	98.7184	146.087	141.328	0.576021	-0.795807	0.0762284	0.34947
ENSMUSG00000018736	Ndel1	214.115	241.429	233.495	144.528	115.652	1.76554	0.820112	1.62916e-05	0.00174138
ENSMUSG00000030341	Tnfrsf1a	189.118	182.136	189.998	144.45	131.959	1.35367	0.436881	0.00489678	0.0697505
ENSMUSG00000016496	Cd274	174.864	176.827	224.255	144.116	118.927	1.4597	0.545674	0.00251712	0.0455707
ENSMUSG00000006333	Rps9	179.878	184.172	125.359	144.054	161.235	1.06873	0.0959029	0.241511	0.585148
ENSMUSG00000038467	Chmp4b	173.615	160.685	146.196	143.822	123.409	1.1987	0.261472	0.0464249	0.266444
ENSMUSG00000002885	Adgre5	188.1	195.89	197.878	143.308	111.989	1.51945	0.603548	0.000631688	0.0188392
ENSMUSG00000020733	Slc9a3r1	196.949	215.454	197.4	143.273	129.831	1.48857	0.573927	0.000667837	0.0194479
ENSMUSG00000049130	C5ar1	13.3794	16.6163	236.123	142.546	135.322	0.638477	-0.647293	0.604965	0.847534
ENSMUSG00000022831	Hcls1	181.573	198.38	158.23	142.098	132.5	1.3066	0.385816	0.011028	0.115203
ENSMUSG00000090733	Rps27	152.466	193.76	112.985	141.837	123.916	1.15197	0.204106	0.13277	0.451615
ENSMUSG00000023004	Tuba1b	110.675	84.2657	67.1595	141.685	121.916	0.662872	-0.593197	0.0928243	0.384506
ENSMUSG00000005373	Mlxipl	0.239793	0.0204501	0.353484	0.0153403	0.0373685	7.76249	2.95652	0.0191861	0.162052
ENSMUSG00000024953	Prdx5	154.319	161.798	152.895	141.12	125.005	1.17492	0.232561	0.058034	0.300423
ENSMUSG00000001131	Timp1	67.232	32.6503	44.6119	140.701	49.6902	0.505955	-0.982919	0.0400953	0.245515
ENSMUSG00000002111	Spi1	175.673	175.632	154.908	140.672	135.202	1.22329	0.29077	0.0297423	0.209924
ENSMUSG00000052397	Ezr	152.797	172.878	171.218	139.812	137.675	1.19379	0.255551	0.0459541	0.26538
ENSMUSG00000031818	Cox4i1	128.845	83.0283	81.0434	137.698	91.6909	0.851295	-0.232269	0.847036	0.958491
ENSMUSG00000023010	Tmbim6	150.925	143.737	123.174	137.631	148.435	0.973753	-0.0383722	0.500302	0.789369
ENSMUSG00000024608	Rps14	134.001	111.514	77.7189	136.925	125.335	0.821665	-0.283377	0.674809	0.883606
ENSMUSG00000025647	Shisa5	125.955	130.576	86.8997	135.647	148.064	0.806997	-0.309364	0.589621	0.839416
ENSMUSG00000081051	Gm15427	113.753	113.037	58.3053	135.351	138.015	0.695272	-0.524351	0.228374	0.571405
ENSMUSG00000007041	Clic1	148.37	144.035	118.162	134.885	116.03	1.09085	0.125456	0.172679	0.50785
ENSMUSG00000041736	Tspo	142.019	131.325	84.6124	134.348	110.375	0.975136	-0.0363241	0.579423	0.833065
ENSMUSG00000047675	Rps8	131.728	77.7689	69.2841	133.98	109.5	0.76332	-0.38964	0.442951	0.75092
ENSMUSG00000001025	S100a6	122.305	132.212	144.025	133.649	86.6219	1.20622	0.27049	0.0720927	0.339585
ENSMUSG00000037960	Card19	175.37	212.574	204.994	133.634	92.1998	1.75036	0.807655	8.69074e-05	0.00502671
ENSMUSG00000030220	Arhgdib	174.761	175.149	141.744	131.897	134.696	1.22948	0.298046	0.0310603	0.213366
ENSMUSG00000033220	Rac2	189.232	214.771	164.34	131.105	106.203	1.59663	0.675034	0.000263239	0.0105843
ENSMUSG00000021998	Lcp1	157.454	223.932	157.043	131.028	186.996	1.1287	0.174656	0.155727	0.483898
ENSMUSG00000002603	Tgfb1	113.159	93.7738	96.9322	130.75	162.637	0.690476	-0.534336	0.121968	0.437949
ENSMUSG00000022895	Ets2	171.244	165.244	165.777	130.629	99.1587	1.45718	0.54318	0.00163407	0.0347657
ENSMUSG00000036908	Unc93b1	119.072	114.628	101.846	130.304	146.723	0.807493	-0.308479	0.575648	0.831215
ENSMUSG00000033161	Atp1a1	110.474	86.6693	84.9261	130.3	133.906	0.711742	-0.490573	0.171912	0.507156
ENSMUSG00000067147	Rpl7a-ps11	72.9841	53.673	48.2247	129.414	81.4189	0.552987	-0.854682	0.0154186	0.141237
ENSMUSG00000025017	Pik3ap1	164.034	180.258	238.857	128.986	126.581	1.52119	0.605197	0.00145569	0.0318748
ENSMUSG00000047180	Neurl3	185.842	217.005	217.647	126.899	112.943	1.72472	0.786366	2.57072e-05	0.00235256
ENSMUSG00000032501	Trib1	185.558	166.762	206.479	126.752	104.233	1.6128	0.689565	0.000209039	0.00895184
ENSMUSG00000028108	Ecm1	74.8356	59.9741	67.3202	126.144	141.2	0.504044	-0.988377	0.000335815	0.0123604
ENSMUSG00000027533	Fabp5	96.7212	87.1389	64.2902	126.141	99.9008	0.731871	-0.450339	0.261197	0.605458
ENSMUSG00000021242	Npc2	106.747	94.2294	73.3606	125.576	124.159	0.732342	-0.449411	0.240146	0.584337
ENSMUSG00000026177	Slc11a1	159.631	176.189	243.77	124.995	102.964	1.69501	0.761295	0.000322999	0.0121224
ENSMUSG00000099764	Rps10-ps2	107.569	101.998	71.4875	123.922	121.61	0.763114	-0.390029	0.415449	0.733362
ENSMUSG00000027248	Pdia3	75.399	77.1196	65.7485	123.653	138.969	0.554072	-0.851854	0.00219014	0.0414483
ENSMUSG00000020857	Nme2	94.6858	93.7092	56.5647	123.649	111.004	0.695946	-0.522953	0.182689	0.520165
ENSMUSG00000034786	Gpsm3	110.019	153.203	85.2306	123.364	88.3324	1.09733	0.134	0.253225	0.595762
ENSMUSG00000000346	Dazap2	150.698	160.826	147.902	123.024	108.384	1.32357	0.404431	0.00796038	0.0962522
ENSMUSG00000044103	Il1f9	199.292	158.972	175.145	122.71	62.8023	1.91688	0.938762	0.000120189	0.00622422
ENSMUSG00000028745	Capzb	129.145	136.03	107.825	122.366	130.34	0.984014	-0.0232494	0.465218	0.767101
ENSMUSG00000047139	Cd24a	205.403	188.294	160.574	122.169	74.5292	1.87858	0.909646	3.50014e-05	0.00295984
ENSMUSG00000031765	Mt1	94.1429	109.341	89.0064	122.036	156.03	0.701247	-0.512005	0.158235	0.487067
ENSMUSG00000031444	F10	106.803	74.4404	70.0368	121.711	102.186	0.748202	-0.418501	0.333324	0.675598
ENSMUSG00000072940	Gm10443	93.3622	91.5859	73.9042	121.694	142.239	0.653833	-0.613007	0.142776	0.465502
ENSMUSG00000069303	Hist1h2br	0.878138	0.502211	0.782815	0.0001	0.187309	7.69498	2.94392	0.014993	0.138535
ENSMUSG00000024659	Anxa1	113.119	98.6349	98.9267	121.388	118.71	0.862648	-0.213157	0.905527	0.978711
ENSMUSG00000026981	Il1rn	170.687	115.715	124.907	120.004	69.35	1.44812	0.534177	0.0105251	0.111874
ENSMUSG00000098557	Kctd12	149.3	153.289	202.204	119.874	101.395	1.5209	0.604922	0.00138305	0.0306022
ENSMUSG00000063229	Ldha	114.298	89.4481	76.0782	119.683	107.402	0.821497	-0.283673	0.664981	0.877443
ENSMUSG00000028583	Pdpn	96.0287	70.6643	102.378	119.497	119.285	0.751229	-0.412676	0.363828	0.700045
ENSMUSG00000013160	Atp6v0d1	134.836	127.328	126.211	119.188	114.901	1.10606	0.145433	0.129283	0.447492
ENSMUSG00000048163	Selplg	167.021	169.453	111.572	119.101	115.209	1.27479	0.350262	0.0275444	0.199469
ENSMUSG00000023951	Vegfa	160.23	195.171	225.293	118.485	117.344	1.64156	0.715071	0.000217007	0.00920455
ENSMUSG00000046330	Rpl37a	89.0607	99.9003	61.5734	118.437	118.828	0.703952	-0.506452	0.181387	0.518065
ENSMUSG00000036438	Calm2	112.46	126.384	103.348	118.41	103.231	1.02927	0.0416182	0.314695	0.658387
ENSMUSG00000042807	Hecw2	0.0473286	0.0835073	0.0729028	0.018152	0.0001	7.4417	2.89563	0.0216221	0.173718
ENSMUSG00000013974	Mcemp1	151.277	202.971	157.215	117.918	117.121	1.45072	0.536768	0.00224391	0.0420434
ENSMUSG00000020205	Phlda1	129.087	112.949	134.046	117.893	89.0297	1.21167	0.276996	0.0518799	0.282975
ENSMUSG00000029622	Arpc1b	118.82	123.471	108.971	117.734	130.863	0.941983	-0.0862266	0.640901	0.864527
ENSMUSG00000039001	Rps21	112.054	115.356	69.4507	117.509	99.9596	0.910052	-0.135979	0.871176	0.967003
ENSMUSG00000001750	Tcirg1	100.597	87.8873	77.7078	117.5	120.772	0.744787	-0.425101	0.274171	0.619687
ENSMUSG00000015340	Cybb	90.8049	75.3845	93.2015	117.386	144.345	0.660706	-0.597921	0.0763123	0.349516
ENSMUSG00000030122	Ptms	88.4591	72.1287	58.7018	117.047	135.339	0.579243	-0.78776	0.0101008	0.109666
ENSMUSG00000090137	Uba52	94.1938	119.646	66.7943	116.567	101.064	0.859661	-0.21816	0.882599	0.971436
ENSMUSG00000061787	Rps17	93.3763	67.5439	57.8179	116.122	87.5692	0.715915	-0.482139	0.244432	0.588019
ENSMUSG00000024621	Csf1r	89.9982	73.2784	79.6934	115.803	109.591	0.718654	-0.476631	0.189996	0.525686
ENSMUSG00000018585	Atox1	111.137	115.401	86.7739	115.598	90.4492	1.01372	0.0196589	0.42965	0.741387
ENSMUSG00000026796	Fam129b	73.6522	59.6997	69.0975	115.48	113.722	0.588853	-0.76402	0.00935215	0.105536
ENSMUSG00000099974	Bcl2a1d	125.481	124.451	92.5094	115.447	101.646	1.0516	0.0725834	0.288929	0.633645
ENSMUSG00000049723	Mmp12	62.8765	54.6135	54.0287	115.231	112.023	0.503163	-0.990903	0.000176824	0.00814478
ENSMUSG00000057322	Rpl38	109.937	96.4523	63.9694	115.184	135.219	0.719795	-0.474341	0.274573	0.619847
ENSMUSG00000060036	Rpl3	93.3979	80.1622	65.1115	115.153	111.025	0.703491	-0.507396	0.154259	0.482033
ENSMUSG00000078238	Gm12854	140.713	226.218	156.216	115.034	82.2424	1.7679	0.822039	0.000761337	0.0210937
ENSMUSG00000041959	S100a10	85.421	83.8152	53.2142	114.862	114.07	0.64779	-0.626403	0.074524	0.344658
ENSMUSG00000055805	Fmnl1	164.068	169.79	214.798	114.819	112.424	1.6096	0.686701	0.000263795	0.0105843
ENSMUSG00000081895	Rpl17-ps10	142.661	188.867	105.531	114.806	171.61	1.01731	0.0247544	0.466904	0.767563
ENSMUSG00000024053	Emilin2	158.046	150.601	180.434	114.363	100.477	1.51766	0.601844	0.000648614	0.0191305
ENSMUSG00000019362	D8Ertd738e	149.221	186.904	122.133	114.033	99.0912	1.43346	0.519501	0.00597042	0.0791377
ENSMUSG00000031328	Flna	107.289	111.771	152.903	113.679	133.585	1.00288	0.00414568	0.422693	0.737945
ENSMUSG00000021457	Syk	133.97	149.634	174.915	113.66	108.226	1.37764	0.462195	0.00553514	0.0747894
ENSMUSG00000040462	Os9	112.056	111.833	99.8107	113.182	123.261	0.91269	-0.131802	0.800075	0.938855
ENSMUSG00000026640	Plxna2	0.024677	0.0223121	0.0487156	0.29506	0.144124	0.145277	-2.78312	0.00058174	0.0177457
ENSMUSG00000001128	Cfp	121.906	100.966	76.7391	112.794	99.02	0.942998	-0.0846731	0.693646	0.892939
ENSMUSG00000045128	Rpl18a	178.35	178.422	114.345	112.71	179.686	1.07416	0.103204	0.294621	0.63981
ENSMUSG00000017707	Serinc3	133.669	143.21	135.644	112.347	111.252	1.22995	0.298599	0.0265031	0.195101
ENSMUSG00000000078	Klf6	105.627	112.423	125.217	112.295	98.8125	1.08402	0.116391	0.179088	0.514549
ENSMUSG00000064369	mt-Te	60.7819	59.7084	67.2639	112.154	119.468	0.540404	-0.88789	0.103693	0.405469
ENSMUSG00000079017	Ifi27l2a	169.558	155.595	108.587	111.978	75.8468	1.53952	0.622481	0.00457364	0.0666966
ENSMUSG00000022443	Myh9	115.304	128.452	151.41	111.793	122.688	1.12353	0.168033	0.123271	0.439558
ENSMUSG00000020048	Hsp90b1	76.7831	71.6554	64.5362	111.518	127.086	0.595059	-0.748895	0.00951396	0.106641
ENSMUSG00000081855	Rpl17-ps5	56.3242	71.0502	50.8544	111.024	55.4793	0.713615	-0.486781	0.332355	0.674501
ENSMUSG00000046442	Ppm1e	0.184345	0.11638	0.184004	0.00903608	0.0404333	6.53238	2.70761	0.00885439	0.10181
ENSMUSG00000028249	Sdcbp	124.572	119.198	116.998	109.971	102.971	1.12947	0.175651	0.094028	0.386543
ENSMUSG00000099927	Gm8226	67.4091	49.6842	45.2912	109.86	73.4218	0.590654	-0.759614	0.0343484	0.224745
ENSMUSG00000023947	Nfkbie	120.814	128.158	172.39	109.836	77.9062	1.49624	0.581343	0.00377323	0.058554
ENSMUSG00000099227	Mir8114	68.018	102.85	78.5447	109.567	122.793	0.715594	-0.482788	0.425525	0.738813
ENSMUSG00000074063	Osgin1	130.394	77.6031	159.843	109.515	24.3269	1.83221	0.873587	0.0302348	0.211169
ENSMUSG00000042429	Adora1	0.482434	0.22876	0.473733	0.121863	0.0001	6.47695	2.69532	0.024752	0.188482
ENSMUSG00000014599	Csf1	164.53	108.247	134.346	108.323	71.8028	1.50682	0.591503	0.00366823	0.0581378
ENSMUSG00000011752	Pgam1	108.427	78.6658	95.8136	108.211	116.331	0.839952	-0.251621	0.787039	0.932803
ENSMUSG00000035929	H2-Q4	122.157	120.657	144.27	107.589	94.8913	1.27447	0.3499	0.0205104	0.168362
ENSMUSG00000102037	Bcl2a1a	116.227	107.509	82.1408	106.844	92.2623	1.02417	0.0344516	0.374403	0.707588
ENSMUSG00000085442	Gm3362	79.5059	109.859	64.3053	106.79	105.711	0.795825	-0.329478	0.592264	0.840964
ENSMUSG00000033379	Atp6v0b	103.944	92.5921	83.8076	106.682	79.1817	1.00555	0.00798791	0.414628	0.732978
ENSMUSG00000044080	S100a1	100.588	109.826	55.3661	106.504	128.136	0.755144	-0.405177	0.424235	0.738421
ENSMUSG00000008682	Rpl10	90.2445	83.7231	70.7017	106.481	106.29	0.766613	-0.383429	0.369113	0.70443
ENSMUSG00000038508	Gdf15	104.961	118.463	87.9843	105.612	192.453	0.696512	-0.52178	0.211381	0.551743
ENSMUSG00000021298	Gpr132	135.008	151.65	185.973	105.538	88.0829	1.62734	0.702514	0.000345627	0.0125487
ENSMUSG00000080921	Rpl38-ps2	89.0706	67.2598	66.6937	105.433	75.862	0.820114	-0.286103	0.746076	0.915617
ENSMUSG00000029860	Zyx	141.433	129.927	126.779	105.027	87.2829	1.3802	0.464876	0.00374201	0.0585445
ENSMUSG00000039208	Metrnl	112.933	107.313	85.8146	104.968	107.296	0.961257	-0.0570053	0.574106	0.830716
ENSMUSG00000000594	Gm2a	100.941	105.422	87.2024	104.562	114.559	0.89316	-0.16301	0.916008	0.982054
ENSMUSG00000047746	Fbxo40	0.146935	0.268317	0.309519	0.0766462	0.0001	6.29582	2.65439	0.0308112	0.212858
ENSMUSG00000020585	Laptm4a	84.7609	88.0208	75.3915	104.425	105.298	0.788891	-0.342101	0.477332	0.774167
ENSMUSG00000000787	Ddx3x	120.475	115.943	139.923	104.317	83.8286	1.3335	0.415223	0.0105736	0.112062
ENSMUSG00000031990	Jam3	0.0999481	0.292193	0.310429	0.0757028	0.0001	6.17893	2.62736	0.0411992	0.250191
ENSMUSG00000051695	Pcbp1	116.386	95.1187	84.5538	104.234	96.8056	0.98176	-0.0265584	0.494853	0.78579
ENSMUSG00000017132	Cyth1	114.202	166.411	226.636	103.624	113.87	1.55483	0.636757	0.00457756	0.0666966
ENSMUSG00000044147	Arf6	116.955	134.962	102.37	103.408	93.0965	1.20197	0.265398	0.0510555	0.280721
ENSMUSG00000003032	Klf4	65.0473	53.5367	67.88	102.897	96.0914	0.624706	-0.67875	0.0327702	0.219062
ENSMUSG00000031584	Gsr	163.439	181.567	170.615	102.717	83.3514	1.84742	0.885511	4.14247e-06	0.000826943
ENSMUSG00000019804	Snx3	94.8214	97.2419	78.3433	102.026	78.4529	0.998848	-0.00166276	0.436974	0.747496
ENSMUSG00000019173	Rab5c	75.4558	76.202	66.0214	101.575	114.27	0.672334	-0.572751	0.0776826	0.352194
ENSMUSG00000060743	H3f3a	127.45	131.411	127.03	101.476	72.7437	1.47665	0.562324	0.00169098	0.0355239
ENSMUSG00000039105	Atp6v1g1	125.857	123.513	93.7753	101.382	89.2488	1.20004	0.263077	0.0586786	0.301656
ENSMUSG00000046721	Rpl14-ps1	84.2583	93.7782	53.9845	100.971	104.159	0.754059	-0.40725	0.399099	0.722944
ENSMUSG00000062204	Olfr1373	0.199327	1.07115	1.75421	0.314537	0.028001	5.88681	2.55749	0.0401312	0.245622
ENSMUSG00000025877	Hk3	116.105	90.1781	85.9038	99.6424	70.0462	1.14794	0.199041	0.122749	0.438759
ENSMUSG00000020432	Tcn2	125.207	150.04	132.445	99.3707	102.789	1.34445	0.427019	0.00647265	0.0836374
ENSMUSG00000058135	Gstm1	93.5666	100.845	41.4791	99.2446	141.801	0.652411	-0.616148	0.167485	0.500396
ENSMUSG00000025428	Atp5a1	74.1236	69.0991	56.4153	98.9417	113.126	0.627591	-0.672104	0.0294172	0.208069
ENSMUSG00000015396	Cd83	69.1524	58.5066	74.3461	98.6509	101.571	0.672603	-0.572173	0.096583	0.390643
ENSMUSG00000022587	Ly6e	100.82	67.6159	62.0145	98.3821	28.2579	1.21315	0.278757	0.263693	0.608418
ENSMUSG00000031762	Mt2	76.1653	87.8396	95.8199	97.8426	136.646	0.7387	-0.43694	0.351895	0.689796
ENSMUSG00000036181	H1f2	105.319	167.319	104.874	97.7683	163.694	0.962566	-0.0550429	0.648532	0.868032
ENSMUSG00000063524	Eno1	93.4199	85.465	69.9889	97.757	92.4541	0.872272	-0.197149	0.952017	0.990646
ENSMUSG00000057036	Gm7536	100.728	43.929	81.4489	97.1133	20.5047	1.28158	0.357925	0.306038	0.651215
ENSMUSG00000025362	Rps26	74.166	73.4647	50.2999	96.6268	77.7265	0.756819	-0.401981	0.37358	0.707098
ENSMUSG00000030214	Plbd1	131.606	118.685	118.755	96.37	59.8061	1.57534	0.655662	0.0010523	0.0258928
ENSMUSG00000030162	Olr1	92.4491	101.836	114.646	96.3645	127.013	0.922004	-0.117155	0.749768	0.917463
ENSMUSG00000022283	Pabpc1	82.0367	78.6191	87.115	96.2117	109.939	0.801261	-0.319655	0.559767	0.821782
ENSMUSG00000059956	Serpinb12	0.0853574	0.0001	0.124489	0.401024	0.556757	0.146134	-2.77464	0.0288597	0.206044
ENSMUSG00000036067	Slc2a6	151.61	174.109	183.647	95.8131	78.6508	1.94641	0.960813	1.75134e-06	0.000483529
ENSMUSG00000025393	Atp5b	79.023	71.1781	51.5872	95.7682	102.384	0.6789	-0.55873	0.107124	0.411562
ENSMUSG00000028874	Fgr	119.973	117.575	114.534	95.3004	78.6756	1.34916	0.432064	0.00611779	0.0803111
ENSMUSG00000005413	Hmox1	93.083	86.7059	79.6492	95.1111	90.091	0.933892	-0.0986723	0.691053	0.891089
ENSMUSG00000033467	Crlf2	106.863	90.6378	84.5913	94.7971	90.1728	1.01671	0.0239126	0.35303	0.690909
ENSMUSG00000024300	Myo1f	94.876	88.7826	85.5451	94.1189	87.0563	0.990583	-0.0136507	0.42572	0.738813
ENSMUSG00000033213	AA467197	85.8695	60.4844	64.9513	94.0797	52.0817	0.963798	-0.0531967	0.65391	0.871076
ENSMUSG00000032412	Atp1b3	89.0425	91.5141	91.109	94.0309	94.2281	0.962028	-0.0558492	0.543232	0.812526
ENSMUSG00000035697	Arhgap45	111.735	112.362	116.423	94.0235	80.1085	1.30369	0.382597	0.0111465	0.115807
ENSMUSG00000028478	Clta	78.3973	99.707	61.9954	93.9903	117.732	0.756022	-0.4035	0.375681	0.708265
ENSMUSG00000025794	Rpl14	71.7197	68.1658	55.4341	93.9226	92.6982	0.697741	-0.519236	0.133179	0.452314
ENSMUSG00000040713	Creg1	83.1081	75.1466	71.2831	93.7243	96.3653	0.805016	-0.312911	0.563448	0.823757
ENSMUSG00000029379	Cxcl3	157.973	209.928	195.578	93.2273	95.2527	1.99306	0.994987	7.63607e-07	0.000340085
ENSMUSG00000055148	Klf2	104.733	112.346	117.347	93.1103	106.341	1.11782	0.160686	0.121141	0.437147
ENSMUSG00000019850	Tnfaip3	107.875	80.1373	106.289	93.0501	66.288	1.23135	0.300239	0.0528027	0.286063
ENSMUSG00000062081	Gm6055	123.714	120.074	94.2265	92.7631	70.9096	1.37679	0.461309	0.0176551	0.153975
ENSMUSG00000108596	Gm49368	110.245	79.7688	114.512	92.0302	58.2675	1.35077	0.433778	0.0227297	0.179169
ENSMUSG00000015839	Nfe2l2	111.291	112.692	118.776	91.9432	81.8801	1.31459	0.39461	0.00929351	0.104962
ENSMUSG00000043091	Tuba1c	106.972	78.3181	73.0105	91.6373	57.9824	1.15092	0.202786	0.150369	0.477101
ENSMUSG00000028645	Slc2a1	122.499	118.903	138.414	91.5608	84.1148	1.44135	0.527425	0.00177011	0.0368387
ENSMUSG00000030744	Rps3	84.3069	82.9855	53.2695	91.4914	90.6133	0.807455	-0.308547	0.595748	0.843111
ENSMUSG00000050628	Ubald2	121.031	141.061	120.007	91.2664	66.6465	1.61312	0.689856	0.000327969	0.0122061
ENSMUSG00000036751	Cox6b1	89.7938	103.32	61.9856	91.1598	85.45	0.96295	-0.0544668	0.63573	0.86286
ENSMUSG00000020190	Mknk2	110.396	120.808	122.955	91.1586	86.3622	1.33002	0.411446	0.00749692	0.0917274
ENSMUSG00000060938	Rpl26	70.3104	75.5952	53.4602	91.0882	78.001	0.786038	-0.34733	0.492876	0.7849
ENSMUSG00000046229	Scand1	91.3217	92.6881	50.4272	91.0553	81.0312	0.908214	-0.138896	0.892677	0.974123
ENSMUSG00000056429	Tgoln1	123.507	132.292	151.568	90.5599	71.4472	1.67633	0.745308	0.000109205	0.00588342
ENSMUSG00000020372	Rack1	58.3009	53.2611	50.1455	90.2438	97.0485	0.575598	-0.796867	0.00455442	0.0666501
ENSMUSG00000034282	Evpl	0.209251	0.431351	0.62612	0.143514	0.0001	5.88022	2.55587	0.0273679	0.198514
ENSMUSG00000021665	Hexb	62.7101	51.5742	46.275	89.9542	78.2053	0.636536	-0.651687	0.0429945	0.256108
ENSMUSG00000028341	Nr4a3	102.463	94.6269	125.425	89.6893	64.7739	1.39198	0.477139	0.00834367	0.0983348
ENSMUSG00000035671	Zswim4	122.016	167.49	201.808	89.6585	90.8941	1.81411	0.859262	8.18409e-05	0.00485292
ENSMUSG00000024858	Grk2	110.639	121.485	108.579	89.6154	78.1241	1.35409	0.437327	0.00529106	0.0734526
ENSMUSG00000044811	Cd300c2	97.3802	99.1839	73.1374	89.2755	79.3066	1.06655	0.0929489	0.248887	0.592526
ENSMUSG00000031146	Plp2	103.726	97.2808	65.1106	89.0602	76.1421	1.07391	0.102867	0.26768	0.612306
ENSMUSG00000068396	Rpl34-ps1	50.3593	57.3584	39.48	89	65.8942	0.633541	-0.65849	0.124251	0.440855
ENSMUSG00000036943	Rab8b	100.589	99.3567	136.089	88.5649	73.8619	1.37923	0.463858	0.0090761	0.103646
ENSMUSG00000061477	Rps7	79.8191	80.9321	57.3915	88.4892	86.6295	0.830456	-0.268024	0.712674	0.901247
ENSMUSG00000040212	Emp3	72.5205	63.3784	51.5181	88.4457	68.2085	0.797582	-0.326295	0.560237	0.822021
ENSMUSG00000073412	Lst1	133.458	158.317	102.561	88.2403	60.0903	1.77233	0.825644	0.000492181	0.0158078
ENSMUSG00000045817	Zfp36l2	95.6973	132.046	120.295	88.1529	115.43	1.13971	0.188666	0.122892	0.438805
ENSMUSG00000071714	Csf2rb2	87.3538	71.4126	102.079	88.0569	68.283	1.1123	0.153546	0.169981	0.50447
ENSMUSG00000005142	Man2b1	65.4412	58.2623	62.1026	88.0086	104.074	0.644883	-0.632892	0.0427761	0.255516
ENSMUSG00000000278	Scpep1	64.9765	60.1285	57.7814	87.9392	92.2449	0.676665	-0.563486	0.0833862	0.363973
ENSMUSG00000006731	B4galnt1	75.2827	63.8619	48.0728	87.2778	107.283	0.641505	-0.640467	0.0571369	0.298071
ENSMUSG00000040249	Lrp1	52.8736	51.3544	66.3851	86.7494	115.067	0.563593	-0.827275	0.00851028	0.0992337
ENSMUSG00000037405	Icam1	119.972	89.463	96.5593	86.7227	62.0193	1.37148	0.455732	0.0099411	0.108693
ENSMUSG00000031903	Pla2g15	62.7055	69.926	41.2877	86.5989	130.449	0.534197	-0.904557	0.00645748	0.0835222
ENSMUSG00000031007	Atp6ap2	79.2259	69.0364	69.695	86.3318	77.7436	0.885598	-0.175276	0.958109	0.992969
ENSMUSG00000026879	Gsn	102.777	107.234	93.8907	85.9344	73.6605	1.26947	0.344228	0.0181845	0.156531
ENSMUSG00000057191	AB124611	106.575	127.333	82.5771	85.9311	62.1408	1.42491	0.510876	0.00745685	0.0914885
ENSMUSG00000092341	Malat1	103.147	138.317	167.192	85.9131	98.9624	1.47362	0.559369	0.00423689	0.0635405
ENSMUSG00000030560	Ctsc	59.8667	59.7863	57.6875	85.8897	112.032	0.597342	-0.743371	0.0130816	0.128423
ENSMUSG00000050721	Plekho2	89.3432	65.2162	77.1669	85.8893	65.1542	1.02278	0.0324954	0.366278	0.701813
ENSMUSG00000082062	Ftl2-ps	58.4769	75.9099	30.5918	85.828	85.9761	0.640181	-0.643448	0.153271	0.480717
ENSMUSG00000034640	Tiparp	128.442	144.088	167.552	85.5886	66.0622	1.93463	0.952057	5.41257e-06	0.00101441
ENSMUSG00000090213	Tmem189	131.803	133.907	129.528	85.4352	86.9853	1.52819	0.611826	0.00029029	0.0112439
ENSMUSG00000020358	Hnrnpab	70.6288	65.7789	53.2245	85.307	81.8751	0.75619	-0.403179	0.327455	0.670004
ENSMUSG00000029082	Bst1	90.4019	94.6064	80.5726	85.2925	97.3305	0.969505	-0.0446794	0.520044	0.801306
ENSMUSG00000021066	Atl1	0.0515471	0.0158894	0.0191155	0.213381	0.174408	0.148795	-2.7486	0.00470467	0.0679558
ENSMUSG00000023349	Clec4n	91.8345	86.0379	70.4192	84.787	89.3577	0.950518	-0.0732136	0.631539	0.860355
ENSMUSG00000021948	Prkcd	75.488	72.8271	74.4443	84.7211	82.9269	0.885822	-0.174911	0.948029	0.989579
ENSMUSG00000022803	Popdc2	0.477057	0.819462	0.417652	0.194779	0.0001	5.86404	2.5519	0.0367157	0.233934
ENSMUSG00000040907	Atp1a3	86.4781	90.3537	90.9104	84.3924	69.1013	1.16288	0.217702	0.0725161	0.34008
ENSMUSG00000029614	Rpl6	67.7235	60.224	43.9318	84.3911	73.9139	0.723831	-0.466275	0.231936	0.574487
ENSMUSG00000034707	Gns	74.2073	68.3078	64.2034	83.9362	99.4585	0.751452	-0.412248	0.302444	0.647215
ENSMUSG00000041324	Inhba	74.8937	76.3017	126.915	83.7835	86.9296	1.08607	0.119119	0.254566	0.597025
ENSMUSG00000036427	Gpi1	87.6686	82.061	59.5865	83.2572	89.6248	0.884288	-0.177412	0.984045	1
ENSMUSG00000028063	Lmna	53.9365	44.473	45.5179	83.1961	81.3545	0.583113	-0.778152	0.00675521	0.0859522
ENSMUSG00000071713	Csf2rb	163.375	135.975	180.111	83.1597	115.363	1.6101	0.687147	0.000458829	0.0150524
ENSMUSG00000092920	Mirt2	135.621	164.679	135.382	83.0856	75.1021	1.83614	0.876675	9.20273e-05	0.00516629
ENSMUSG00000029465	Arpc3	112.342	154.327	116.389	82.7478	73.7151	1.63216	0.706782	0.00022486	0.00944766
ENSMUSG00000020849	Ywhae	60.709	61.2001	50.0282	82.6254	79.9609	0.705009	-0.504286	0.148092	0.473364
ENSMUSG00000028822	Tmem50a	85.6851	69.637	65.9401	82.4162	80.4084	0.905933	-0.142524	0.856738	0.962569
ENSMUSG00000063316	Rpl27	69.9797	75.5071	53.5372	81.9145	82.6438	0.806296	-0.310618	0.589691	0.839427
ENSMUSG00000031910	Has3	0.114457	0.158683	0.301351	0.0607389	0.00498721	5.82712	2.54278	0.0205828	0.168478
ENSMUSG00000022193	Psmb5	72.7488	59.2854	48.905	81.7758	61.8537	0.839842	-0.251811	0.786382	0.932803
ENSMUSG00000019872	Smpdl3a	78.4363	80.9991	61.5296	81.5525	94.3924	0.837251	-0.256268	0.753571	0.919662
ENSMUSG00000061904	Slc25a3	85.2899	85.4298	106.765	81.2715	80.4314	1.14401	0.194101	0.0987004	0.395065
ENSMUSG00000037805	Rpl10a	70.8039	59.0229	36.2229	81.1985	81.5623	0.680138	-0.5561	0.152354	0.47984
ENSMUSG00000019818	Cd164	80.9367	81.6045	67.8284	81.062	104.918	0.825786	-0.276161	0.691956	0.891535
ENSMUSG00000030536	Iqgap1	81.2452	79.7094	96.2206	80.9842	81.8925	1.05264	0.0740084	0.241004	0.584615
ENSMUSG00000024644	Cndp2	53.4313	42.7818	34.7124	80.9336	72.0389	0.570584	-0.809488	0.0077639	0.094561
ENSMUSG00000001964	Emd	112.545	144.892	125.097	80.7959	76.9287	1.61689	0.693221	0.000161286	0.00766883
ENSMUSG00000019370	Calm3	85.0072	91.0199	70.5475	80.7856	77.4923	1.03857	0.0546027	0.287789	0.632323
ENSMUSG00000024308	Tapbp	87.459	70.3207	68.9071	80.4784	78.1396	0.952758	-0.0698184	0.606314	0.84818
ENSMUSG00000049092	Gpr137c	0.214491	0.184871	0.666695	0.0649616	0.0572766	5.8141	2.53955	0.00107628	0.0261779
ENSMUSG00000062933	Gm10123	26.93	42.1276	74.6468	80.4265	68.2516	0.644365	-0.63405	0.269489	0.614549
ENSMUSG00000062070	Pgk1	68.9989	60.4384	52.8992	80.3444	59.6282	0.868439	-0.203504	0.932306	0.985438
ENSMUSG00000084111	Gm15710	34.8025	60.5592	42.835	80.0179	52.0087	0.697822	-0.519069	0.286827	0.631781
ENSMUSG00000025283	Sat1	98.6611	102.733	101.705	79.7169	107.139	1.0814	0.112899	0.191261	0.527655
ENSMUSG00000011884	Gltp	67.4076	64.7534	50.5242	79.694	95.045	0.696984	-0.520803	0.14236	0.46517
ENSMUSG00000043716	Rpl7	65.783	67.5307	49.7169	79.5719	73.3658	0.797844	-0.325821	0.532886	0.806786
ENSMUSG00000022769	Sdf2l1	54.9988	57.7949	31.1597	79.5582	99.8535	0.534909	-0.902634	0.00896128	0.102598
ENSMUSG00000004285	Atp6v1f	75.8606	83.8984	48.2257	79.4977	68.1442	0.939141	-0.0905869	0.741008	0.913913
ENSMUSG00000063065	Mapk3	69.6101	75.7396	58.4691	79.4649	110.348	0.715857	-0.482257	0.211607	0.551987
ENSMUSG00000033940	Brk1	94.4319	90.4786	61.051	79.4209	68.8333	1.10603	0.145396	0.200592	0.539227
ENSMUSG00000103706	6820402A03Rik	0.348925	0.222401	0.818795	0.160304	0.0001	5.77758	2.53047	0.0482242	0.271802
ENSMUSG00000071715	Ncf4	106.509	103.382	105.188	79.3921	62.6399	1.47891	0.564534	0.00121421	0.0280371
ENSMUSG00000018819	Lsp1	105.269	121.883	90.2489	79.3838	82.0868	1.31046	0.390072	0.0118195	0.12055
ENSMUSG00000021127	Zfp36l1	94.4729	81.5206	86.4723	79.0461	74.738	1.13781	0.18626	0.0932578	0.385168
ENSMUSG00000031799	Tpm4	98.4879	120.89	137.22	78.9784	68.5472	1.61146	0.688372	0.000389102	0.0135385
ENSMUSG00000104348	Gm37691	124.94	140.296	155.854	80.4404	55.5833	2.06381	1.04531	1.84567e-06	0.000483529
ENSMUSG00000031883	Car7	0.0983337	0.254103	0.283253	0.0740737	0.0001	5.71352	2.51438	0.0444009	0.261043
ENSMUSG00000026457	Adipor1	112.605	140.189	107.351	78.4349	69.8499	1.61916	0.695246	0.000165865	0.0078358
ENSMUSG00000049313	Sorl1	114.463	112.146	147.259	77.8986	57.4639	1.84132	0.880738	3.0103e-05	0.00264609
ENSMUSG00000002015	Bcap31	75.081	68.2321	53.7727	77.6573	82.517	0.820298	-0.285781	0.665141	0.877509
ENSMUSG00000035828	Pim3	84.1394	83.1759	59.4752	77.2409	94.97	0.877956	-0.187779	0.983442	1
ENSMUSG00000075706	Gpx4	80.0069	74.7164	44.5514	77.1681	73.7513	0.88027	-0.183982	0.981031	1
ENSMUSG00000069939	Gm12070	89.2354	92.4262	63.633	77.1414	89.4845	0.981419	-0.0270595	0.528872	0.805268
ENSMUSG00000021134	Srsf5	94.7862	103.328	95.5386	77.0705	64.3673	1.38413	0.468978	0.00377148	0.058554
ENSMUSG00000047370	Gm7367	108.905	134.095	87.9202	76.7802	81.1297	1.39708	0.482418	0.0117421	0.120128
ENSMUSG00000026656	Fcgr2b	49.6076	47.2897	46.9684	76.6494	83.3787	0.599335	-0.738566	0.0103213	0.111302
ENSMUSG00000059291	Rpl11	61.2464	69.1438	41.4644	76.5969	83.9225	0.713743	-0.486522	0.215622	0.557023
ENSMUSG00000032046	Abhd12	52.1061	49.4063	40.4629	76.5843	95.1179	0.551246	-0.859232	0.00296576	0.0509326
ENSMUSG00000053338	Tarm1	104.234	68.814	54.0954	76.5827	34.1107	1.368	0.452071	0.0695785	0.334282
ENSMUSG00000006932	Ctnnb1	71.7988	73.4923	73.7577	76.4515	99.1377	0.831671	-0.265915	0.737657	0.912235
ENSMUSG00000067212	H2-T23	82.0686	71.8847	60.1291	76.4476	74.0638	0.948244	-0.0766699	0.637762	0.863656
ENSMUSG00000028792	Ak2	67.9424	54.6885	50.291	76.4188	68.4406	0.795814	-0.329496	0.525877	0.804195
ENSMUSG00000041203	Trir	85.5978	83.9237	59.618	76.3905	72.3983	1.02669	0.0379988	0.374151	0.707577
ENSMUSG00000113311	Gm47428	54.3715	129.985	67.9855	76.3543	98.4028	0.962638	-0.054935	0.706682	0.898124
ENSMUSG00000021361	Tmem14c	66.5686	58.7826	39.9	76.317	85.4373	0.681079	-0.554106	0.153694	0.481565
ENSMUSG00000026271	Gpr35	82.4724	88.723	102.567	76.2482	64.878	1.29323	0.370977	0.0174738	0.153094
ENSMUSG00000073409	H2-Q6	71.3884	60.0812	97.2722	76.1603	69.5592	1.04649	0.0655631	0.321894	0.664733
ENSMUSG00000023913	Pla2g7	95.6086	100.132	86.2142	76.1074	45.6373	1.54396	0.62664	0.0019345	0.0386351
ENSMUSG00000038366	Lasp1	81.7865	74.7099	89.8833	75.8324	61.4455	1.1965	0.258822	0.055194	0.293967
ENSMUSG00000001175	Calm1	74.4517	77.0148	70.51	75.7008	75.6458	0.977785	-0.0324109	0.473281	0.771382
ENSMUSG00000022312	Eif3h	72.1405	72.9302	48.1463	75.5149	85.8941	0.798043	-0.325462	0.560346	0.822091
ENSMUSG00000078636	Gm7336	107.461	106.478	73.7513	75.4627	75.375	1.27152	0.346558	0.0315177	0.214417
ENSMUSG00000030530	Furin	68.6731	65.3196	75.4922	75.2635	69.0977	0.967411	-0.0477988	0.521218	0.802026
ENSMUSG00000071644	Eef1g	62.9607	56.2615	40.0063	75.2135	76.2573	0.700811	-0.512903	0.164152	0.495648
ENSMUSG00000020612	Prkar1a	77.2806	86.3463	86.4553	75.1962	78.8041	1.08261	0.114508	0.170482	0.505282
ENSMUSG00000078300	Gm2606	89.9814	97.2641	64.9552	75.186	58.3863	1.25875	0.331988	0.0463354	0.266389
ENSMUSG00000000275	Trim25	57.0442	66.1235	87.8228	75.1593	89.8188	0.8526	-0.230059	0.896718	0.975032
ENSMUSG00000089999	Gm6485	86.7036	156.373	91.9429	75.0573	91.9855	1.33706	0.419066	0.0467631	0.267581
ENSMUSG00000034641	Cd300ld	117.564	114.962	96.9124	75.0402	49.677	1.76099	0.816386	7.56206e-05	0.00468359
ENSMUSG00000046718	Bst2	51.7113	42.54	33.4323	75.0343	49.6569	0.682666	-0.550748	0.183672	0.520165
ENSMUSG00000025225	Nfkb2	89.3737	88.8369	124.581	74.8832	57.633	1.52329	0.607192	0.00227234	0.042193
ENSMUSG00000071379	Hpcal1	72.3579	74.9922	61.0199	74.6133	100.561	0.792999	-0.334609	0.524998	0.80396
ENSMUSG00000024042	Sik1	97.412	110.979	123.035	74.5873	73.4536	1.4925	0.57773	0.00101842	0.025508
ENSMUSG00000019087	Atp6ap1	56.7319	63.8673	62.0862	74.3827	67.6599	0.857421	-0.221925	0.884434	0.971436
ENSMUSG00000034868	Myl12b	98.0823	109.034	84.5502	74.3767	64.3762	1.40137	0.48684	0.00363999	0.0578287
ENSMUSG00000007458	M6pr	66.0679	71.7066	74.2739	74.2985	70.1847	0.978422	-0.0314706	0.475233	0.772738
ENSMUSG00000102606	Rpl21-ps1	3.34972	1.86148	4.92841	0.558568	0.635637	5.66045	2.50092	0.00501731	0.0705644
ENSMUSG00000042406	Atf4	72.8668	74.9062	63.0144	73.8134	72.5651	0.960011	-0.0588773	0.565375	0.824562
ENSMUSG00000026341	Actr3	110.576	78.9781	85.2035	73.4604	67.6588	1.29799	0.376283	0.0174381	0.152881
ENSMUSG00000101188	Eif4a-ps4	57.3772	63.7415	36.5431	73.4186	41.1538	0.917392	-0.124389	0.865219	0.965603
ENSMUSG00000080242	Atp6v0c-ps2	134.317	44.7759	5.54375	10.3461	12.3853	5.41502	2.43697	0.00225305	0.0420434
ENSMUSG00000026768	Itga8	0.192825	0.229121	0.641989	0.0971443	0.035705	5.33906	2.41659	0.00378765	0.0585727
ENSMUSG00000017466	Timp2	59.9346	59.1506	46.6618	72.502	72.7232	0.760873	-0.394272	0.34499	0.68521
ENSMUSG00000029390	Tmed2	66.1377	42.8905	60.8376	72.4871	37.7805	1.02699	0.0384236	0.454806	0.759317
ENSMUSG00000027215	Cd82	111.964	114.406	103.647	72.4682	60.655	1.65269	0.724818	6.44522e-05	0.00430573
ENSMUSG00000018286	Psmb6	54.7777	48.543	37.2305	72.3012	62.9709	0.692684	-0.529732	0.148951	0.474443
ENSMUSG00000007836	Hnrnpa0	72.9171	66.597	71.3079	72.0053	70.7348	0.984643	-0.0223276	0.449976	0.756522
ENSMUSG00000020029	Nudt4	105.74	138.449	158.724	71.9272	64.0139	1.97592	0.982524	5.75816e-06	0.00101441
ENSMUSG00000034957	Cebpa	47.4509	61.075	37.3439	71.8751	109.309	0.536728	-0.897737	0.00673312	0.0857591
ENSMUSG00000030748	Il4ra	77.628	71.7137	70.7499	71.8583	68.4269	1.04592	0.0647788	0.24672	0.59095
ENSMUSG00000020571	Pdia6	49.9923	45.6909	40.7978	71.7265	81.978	0.591963	-0.756421	0.00961768	0.106641
ENSMUSG00000024456	Diaph1	71.2627	72.4093	90.8528	71.7241	89.7476	0.96828	-0.0465039	0.539276	0.810905
ENSMUSG00000024360	Etf1	86.5432	91.9245	94.6342	71.6972	56.2647	1.42283	0.508763	0.00285469	0.0498327
ENSMUSG00000067288	Rps28	63.1912	63.6025	41.4492	71.6633	79.4843	0.742069	-0.430376	0.31441	0.658289
ENSMUSG00000037894	H2az1	46.8379	58.5647	40.8235	71.3496	72.9758	0.675446	-0.566087	0.109598	0.416479
ENSMUSG00000032870	Smap2	70.9933	66.196	54.034	70.9637	74.3414	0.877341	-0.18879	0.984252	1
ENSMUSG00000110679	Rpl10-ps5	53.1659	59.404	23.467	70.9138	58.1781	0.702533	-0.509363	0.329622	0.672584
ENSMUSG00000079426	Arpc4	71.0358	71.3308	53.6694	70.5426	88.0481	0.824075	-0.279153	0.684349	0.88858
ENSMUSG00000034908	Sidt2	84.2139	94.6832	121.61	70.5087	65.2184	1.47604	0.561729	0.002601	0.0464765
ENSMUSG00000052146	Rps10	37.6412	36.163	39.9292	70.3782	64.9581	0.560251	-0.835855	0.00449888	0.0662
ENSMUSG00000042364	Snx18	86.2792	90.8647	109.458	70.3563	54.4179	1.53131	0.614766	0.00109413	0.026374
ENSMUSG00000009628	Tex15	0.127726	0.124343	0.115598	0.0464555	0.0001	5.26493	2.39642	0.046072	0.265406
ENSMUSG00000040385	Ppp1ca	55.3494	51.6977	50.5077	70.0329	69.8052	0.751129	-0.412867	0.300888	0.646406
ENSMUSG00000011179	Odc1	70.631	88.9654	104.983	69.971	73.4485	1.22986	0.298496	0.0487677	0.273567
ENSMUSG00000073702	Rpl31	92.4364	97.1298	64.2937	69.9578	71.1551	1.19932	0.262221	0.0664926	0.324948
ENSMUSG00000066809	Gm10180	15.8832	57.6401	42.4167	69.9405	20.8133	0.851681	-0.231615	0.937447	0.986809
ENSMUSG00000027506	Tpd52	97.2664	112.717	120.774	69.599	68.4849	1.59689	0.675266	0.000197289	0.00864257
ENSMUSG00000071415	Rpl23	66.2498	82.3883	51.9678	69.3675	70.02	0.959464	-0.0596995	0.6208	0.855314
ENSMUSG00000029713	Gnb2	88.9798	78.9548	67.4119	69.2497	56.2648	1.25004	0.32197	0.0305198	0.212494
ENSMUSG00000006014	Prg4	2.06203	1.06496	1.69543	0.420086	0.224091	4.99078	2.31927	1.32639e-05	0.00161108
ENSMUSG00000014867	Surf4	62.5826	62.0358	51.4977	68.9501	69.676	0.84696	-0.239635	0.805409	0.9409
ENSMUSG00000045799	Gm9800	53.2183	56.157	46.5223	68.876	58.8985	0.8134	-0.297964	0.702518	0.895758
ENSMUSG00000099092	Mir7062	72.8964	94.362	142.876	68.8658	62.9662	1.56833	0.649231	0.0820431	0.359966
ENSMUSG00000016427	Ndufa1	55.7501	64.0593	45.6553	68.8449	54.111	0.897149	-0.156581	0.932932	0.985465
ENSMUSG00000021453	Gadd45g	90.6842	91.4717	78.2119	68.8	51.9682	1.43729	0.523348	0.00383778	0.0591425
ENSMUSG00000022817	Itgb5	39.5445	35.0448	36.3132	68.3461	73.1728	0.522439	-0.936665	0.000579966	0.0177457
ENSMUSG00000053175	Bcl3	94.7333	96.3353	118.957	68.2751	55.7317	1.66671	0.737004	0.000168426	0.00784091
ENSMUSG00000034902	Pip5k1c	78.0859	73.0574	77.4286	68.273	59.7486	1.19028	0.251298	0.0489223	0.273953
ENSMUSG00000090582	Gm17024	72.9432	80.1277	81.9998	67.9625	68.4109	1.14915	0.200569	0.116059	0.427417
ENSMUSG00000043889	Gm8399	87.0624	136.674	91.7709	67.8643	72.3212	1.50043	0.585374	0.00347882	0.0559333
ENSMUSG00000048758	Rpl29	53.8713	56.8006	46.929	67.8508	77.9242	0.720749	-0.472431	0.221815	0.563261
ENSMUSG00000037242	Clic4	52.1631	43.2061	66.3333	67.7754	62.4382	0.827884	-0.2725	0.756096	0.920808
ENSMUSG00000059796	Eif4a1	57.9412	51.5252	55.2535	67.6831	53.4083	0.906862	-0.141046	0.837555	0.954101
ENSMUSG00000064220	H2ac18	66.3749	0.0001	0.0001	67.6764	0.0001	0.653847	-0.612976	0.768663	0.92522
ENSMUSG00000024856	Cdk2ap2	108.445	110.577	79.7929	67.5931	65.5476	1.49624	0.58134	0.00122877	0.0280642
ENSMUSG00000025809	Itgb1	57.8532	53.1834	54.9742	67.5923	77.9982	0.760172	-0.395602	0.348027	0.686882
ENSMUSG00000024679	Ms4a6d	42.4622	37.9676	28.1736	67.4814	51.9043	0.606456	-0.721524	0.0312558	0.21361
ENSMUSG00000022488	Nckap1l	68.4406	76.3655	71.6283	67.4323	71.1811	1.04095	0.0579002	0.261501	0.605847
ENSMUSG00000024927	Rela	80.6492	70.3981	95.7834	67.2731	59.1209	1.30191	0.380631	0.0187026	0.159978
ENSMUSG00000050370	Ch25h	57.8687	38.8303	18.6419	67.2057	77.4148	0.531695	-0.91133	0.0334221	0.221284
ENSMUSG00000061589	Dot1l	75.7513	83.6787	106.663	67.1669	53.1346	1.47459	0.560314	0.003052	0.0520124
ENSMUSG00000021660	Btf3	72.5759	71.731	41.1464	67.152	74.2097	0.874605	-0.193297	0.954294	0.991505
ENSMUSG00000004266	Ptpn6	79.3055	60.2195	56.9062	67.0785	72.2849	0.939659	-0.08979	0.684968	0.888789
ENSMUSG00000041841	Rpl37	56.2971	61.2764	41.929	67.0434	70.139	0.775136	-0.367478	0.441908	0.750241
ENSMUSG00000027940	Tpm3	67.0086	65.627	64.042	66.9634	64.5594	0.996925	-0.00444364	0.397068	0.722353
ENSMUSG00000064267	Hvcn1	50.7592	46.5635	29.2116	66.9149	78.0188	0.582033	-0.780827	0.0174977	0.153166
ENSMUSG00000058542	Gm15590	61.1793	113.988	42.735	66.8733	76.9377	1.01013	0.0145429	0.592045	0.840964
ENSMUSG00000035242	Oaz1	64.4601	84.742	61.0443	66.7073	73.4529	1.00003	4.20873e-05	0.429711	0.741396
ENSMUSG00000092086	Gm6793	53.8802	61.3551	48.069	66.5372	65.8721	0.82222	-0.282404	0.687265	0.889869
ENSMUSG00000028757	Ddost	47.1123	45.0304	30.6637	66.299	71.0106	0.596251	-0.746008	0.0205092	0.168362
ENSMUSG00000033917	Gde1	67.1221	59.7075	74.0864	66.0728	61.4014	1.05075	0.0714247	0.27046	0.615189
ENSMUSG00000020250	Txnrd1	76.7663	76.3429	93.9711	66.0677	55.6308	1.35351	0.436706	0.00846041	0.0988973
ENSMUSG00000005514	Por	77.9661	96.4318	114.171	65.8523	62.6809	1.49673	0.581811	0.0019647	0.0388894
ENSMUSG00000003051	Elf3	0.467571	0.39371	0.0947087	0.0803915	0.0571188	4.63476	2.21249	0.0399729	0.245155
ENSMUSG00000025534	Gusb	46.9752	35.1111	33.6193	65.6941	69.1163	0.57219	-0.805435	0.00691049	0.0871048
ENSMUSG00000001847	Rac1	63.3802	66.2378	54.6671	65.5163	71.2316	0.898418	-0.154541	0.886162	0.972086
ENSMUSG00000034116	Vav1	88.2397	67.8189	62.0558	65.4184	50.5029	1.25438	0.326976	0.0375117	0.236971
ENSMUSG00000041560	Nop53	76.8103	73.6716	60.1272	65.0807	55.8787	1.16077	0.215083	0.0809321	0.35888
ENSMUSG00000040428	Plekha4	0.171386	0.150181	0.512572	0.0654253	0.0547202	4.62849	2.21054	0.0121457	0.122923
ENSMUSG00000002944	Cd36	47.7528	39.0499	42.1747	65.0445	59.5728	0.689992	-0.535348	0.1189	0.433014
ENSMUSG00000024248	Cox7a2l	37.1122	62.8428	40.1964	65.0296	42.1826	0.87149	-0.198444	0.959409	0.993246
ENSMUSG00000098428	Gm2260	76.7258	99.9852	95.2866	64.8503	89.2944	1.17637	0.234345	0.111509	0.419682
ENSMUSG00000017781	Pitpna	56.0544	55.5795	49.2476	64.8391	63.9864	0.832555	-0.264383	0.720254	0.903767
ENSMUSG00000083061	Gm12191	93.7751	156.454	58.4713	64.8188	119.012	1.11951	0.16287	0.382005	0.713242
ENSMUSG00000001473	Tubb6	50.0085	29.8268	35.5875	64.7703	42.5175	0.717216	-0.47952	0.286525	0.631469
ENSMUSG00000090877	Hspa1b	57.2881	78.4176	80.5738	64.6422	143.091	0.694093	-0.526799	0.283249	0.628097
ENSMUSG00000091971	Hspa1a	63.9341	77.3097	80.5684	64.6171	141.922	0.715965	-0.482038	0.33504	0.676213
ENSMUSG00000026223	Itm2c	32.2621	43.3335	33.6899	64.4182	76.2419	0.517965	-0.949074	0.00125588	0.0283923
ENSMUSG00000105388	Rpl36a-ps2	53.3626	52.0144	39.8565	64.2365	50.6041	0.843102	-0.246221	0.838658	0.954354
ENSMUSG00000068566	Myadm	72.9593	74.711	63.3325	64.1895	81.3951	0.966232	-0.0495581	0.544776	0.81333
ENSMUSG00000001794	Capns1	57.6301	55.7504	68.5036	64.0468	65.502	0.935988	-0.0954388	0.674427	0.883433
ENSMUSG00000035203	Epn1	63.7274	57.0762	54.4671	63.915	66.587	0.895366	-0.15945	0.902025	0.977338
ENSMUSG00000085939	Cd63-ps	49.5705	43.1004	35.4643	63.7992	46.667	0.773299	-0.370901	0.477393	0.774167
ENSMUSG00000035385	Ccl2	32.1606	18.9838	20.3795	63.5415	22.7732	0.552427	-0.856145	0.0765303	0.349819
ENSMUSG00000065420	Mir142b	102.384	100.783	149.994	63.4542	68.731	1.78114	0.832801	0.00801281	0.0963651
ENSMUSG00000020611	Gna13	69.5293	63.1836	80.644	63.3399	53.2091	1.22041	0.287369	0.0441551	0.260228
ENSMUSG00000042079	Hnrnpf	60.9034	63.4538	65.9447	63.0129	63.9786	0.999027	-0.00140414	0.394592	0.721717
ENSMUSG00000022197	Pdzd2	0.0474545	0.171263	0.336076	0.0591145	0.0226992	4.52079	2.17657	0.00777647	0.094588
ENSMUSG00000063015	Ccni	70.8007	73.5826	68.6302	62.9965	71.4169	1.05651	0.0793053	0.226098	0.569024
ENSMUSG00000026480	Ncf2	77.6809	76.6308	77.8785	62.9611	50.2412	1.36741	0.451441	0.00501027	0.0705398
ENSMUSG00000028849	Map7d1	64.3225	53.9335	48.7158	62.9102	58.1543	0.919465	-0.121133	0.780699	0.930833
ENSMUSG00000029994	Anxa4	47.3211	32.6161	35.1804	62.9075	65.6201	0.59711	-0.743932	0.0171546	0.151297
ENSMUSG00000029413	Naaa	47.4526	57.2016	51.1418	62.7154	105.934	0.615858	-0.699331	0.0470131	0.268554
ENSMUSG00000008475	Arpc5	70.4263	62.5041	58.7987	62.4786	59.8062	1.04526	0.063862	0.261473	0.605847
ENSMUSG00000025340	Rabgef1	85.6317	98.0098	95.1815	62.2988	75.0155	1.3537	0.436905	0.00627677	0.0816592
ENSMUSG00000008668	Rps18	51.6981	42.5309	29.0389	62.1818	65.4478	0.643883	-0.635129	0.0761432	0.349364
ENSMUSG00000020368	Canx	49.416	50.4336	43.7777	62.165	79.4064	0.676348	-0.564162	0.0932098	0.385088
ENSMUSG00000027540	Ptpn1	68.1658	36.7783	32.1217	62.0562	32.7429	0.963904	-0.053039	0.722286	0.904786
ENSMUSG00000028465	Tln1	63.3342	60.7825	69.5604	61.9978	64.6136	1.0198	0.0282826	0.322944	0.666261
ENSMUSG00000029455	Aldh2	66.8327	69.7791	57.1139	61.9951	67.0438	1.00086	0.00124642	0.395671	0.721814
ENSMUSG00000031304	Il2rg	55.4517	49.4521	58.5706	61.9282	51.0705	0.964462	-0.0522037	0.554113	0.817713
ENSMUSG00000026305	Lrrfip1	64.5003	74.1981	96.7964	61.9112	59.0796	1.29759	0.375836	0.0243353	0.18614
ENSMUSG00000118552	AC124742	35.2317	44.8631	18.4667	61.7773	49.3111	0.591491	-0.757572	0.129973	0.448493
ENSMUSG00000027829	Ccnl1	76.6791	81.8429	90.9347	61.7384	45.4338	1.55175	0.633896	0.000760025	0.0210937
ENSMUSG00000030830	Itgal	80.0748	83.4619	92.8596	61.675	59.1303	1.41493	0.500729	0.00240468	0.0440121
ENSMUSG00000018143	Mafk	79.0123	72.304	86.6465	61.601	39.5495	1.56837	0.64927	0.00122569	0.0280642
ENSMUSG00000029345	Tfip11	82.8284	105.205	111.301	61.5585	50.5713	1.77968	0.831622	4.05706e-05	0.00329821
ENSMUSG00000002147	Stat6	71.92	77.7977	74.4208	61.5449	67.4555	1.15833	0.212052	0.0699058	0.33519
ENSMUSG00000023175	Bsg	63.0564	72.6334	47.6676	61.5133	80.9277	0.858168	-0.220668	0.881607	0.971236
ENSMUSG00000033307	Mif	47.2183	38.8737	31.0436	61.3617	38.5171	0.781851	-0.355034	0.555451	0.818632
ENSMUSG00000031029	Eif3f	55.7746	52.6295	39.5701	61.3261	72.4653	0.737338	-0.439603	0.271098	0.615853
ENSMUSG00000015932	Dstn	54.8317	54.3449	48.2011	61.3086	64.5467	0.833644	-0.262497	0.736269	0.911651
ENSMUSG00000006273	Atp6v1b2	54.875	47.4129	36.5387	61.3023	62.3691	0.748363	-0.418191	0.308687	0.653831
ENSMUSG00000014294	Ndufa2	51.647	61.8405	38.1488	61.2789	50.5021	0.904365	-0.145022	0.906557	0.979026
ENSMUSG00000003380	Rabac1	64.0542	72.9525	58.6206	61.1934	64.7318	1.03568	0.0505784	0.307287	0.652313
ENSMUSG00000065037	Rn7sk	84.5951	40.4148	55.0284	61.1132	124.194	0.647713	-0.626573	0.240625	0.584545
ENSMUSG00000070372	Capza1	56.9156	55.7353	64.2557	61.0181	60.1833	0.973072	-0.039381	0.500813	0.789369
ENSMUSG00000001924	Uba1	52.567	49.2257	49.5361	60.9308	64.2873	0.805681	-0.31172	0.570241	0.828242
ENSMUSG00000089371	Mir1938	69.2139	87.0236	62.8589	60.8232	51.1213	1.30479	0.383819	0.184905	0.521646
ENSMUSG00000031662	Snx20	94.7824	103.763	83.4124	60.5673	47.4316	1.7405	0.799501	3.05727e-05	0.0026594
ENSMUSG00000060019	Gm10073	45.2395	59.3332	23.4026	60.4257	52.8145	0.753415	-0.408483	0.53317	0.807034
ENSMUSG00000001751	Naglu	52.4162	39.6599	36.2386	60.3884	63.5829	0.690024	-0.535282	0.131195	0.449837
ENSMUSG00000053581	Zfand2a	36.1116	77.0601	77.0677	60.367	57.1298	1.0794	0.110233	0.33131	0.673589
ENSMUSG00000021486	Prelid1	56.6208	51.025	34.0833	60.3091	44.91	0.897994	-0.155222	0.928885	0.985201
ENSMUSG00000029840	Mtpn	51.1692	48.393	52.7461	60.2594	64.326	0.815014	-0.295103	0.634939	0.862487
ENSMUSG00000058624	Gda	69.9877	73.1252	74.6227	60.2193	61.524	1.19232	0.253773	0.0445524	0.261081
ENSMUSG00000028416	Bag1	51.5231	45.5902	35.1187	60.2031	51.778	0.787228	-0.345147	0.509298	0.79475
ENSMUSG00000005198	Polr2a	59.177	63.1122	81.5618	60.1623	66.4549	1.07332	0.102079	0.222678	0.564204
ENSMUSG00000037902	Sirpa	75.4842	123.336	54.3954	60.1363	61.0478	1.39301	0.478204	0.0281386	0.202565
ENSMUSG00000058558	Rpl5	57.971	48.7535	36.5221	60.0104	64.1616	0.769077	-0.378801	0.40835	0.729309
ENSMUSG00000021477	Ctsl	36.76	36.925	31.2275	59.9685	58.705	0.589362	-0.762773	0.00765145	0.0933617
ENSMUSG00000036565	Ttyh3	80.3973	75.4994	85.1959	59.8839	62.1155	1.31745	0.397751	0.00886999	0.101814
ENSMUSG00000001729	Akt1	64.394	56.3099	51.3252	59.7577	59.988	0.957746	-0.0622843	0.578829	0.83281
ENSMUSG00000002699	Lcp2	82.8058	69.6034	76.8011	59.5473	46.5598	1.44012	0.526189	0.00244529	0.0445724
ENSMUSG00000028961	Pgd	64.3293	61.1751	44.8052	59.496	59.85	0.95135	-0.0719522	0.632574	0.861025
ENSMUSG00000028333	Anp32b	49.1181	46.6297	33.1326	59.4421	58.8299	0.726464	-0.461038	0.2501	0.592905
ENSMUSG00000097415	AU020206	37.2436	52.3619	45.5649	59.4398	106.095	0.544378	-0.87732	0.0121935	0.123142
ENSMUSG00000002233	Rhoc	46.591	50.1595	38.4035	59.4285	63.0289	0.735788	-0.442638	0.267612	0.612306
ENSMUSG00000042622	Maff	204.607	166.812	160.065	46.592	32.8061	4.46261	2.15789	8.36509e-19	1.11766e-14
ENSMUSG00000022534	Mefv	80.1458	77.2307	108.902	59.3505	36.4776	1.85247	0.889452	0.000154441	0.00744939
ENSMUSG00000030123	Plxnd1	42.4618	34.1285	38.1081	59.3057	59.546	0.64337	-0.63628	0.0424086	0.254432
ENSMUSG00000032802	Srxn1	5.91636	13.9788	23.4956	59.2137	11.8897	0.406832	-1.29749	0.0534748	0.28781
ENSMUSG00000027368	Dusp2	89.2408	68.8658	88.3797	59.1796	40.5137	1.6483	0.720977	0.000476913	0.0154661
ENSMUSG00000022175	Lrp10	45.3838	43.209	34.4143	59.0953	45.1594	0.786581	-0.346333	0.486537	0.780627
ENSMUSG00000021701	Plk2	54.9675	41.0592	52.4272	58.8937	41.8755	0.982138	-0.0260017	0.5178	0.800362
ENSMUSG00000079942	Rpl28-ps3	45.3947	88.8147	13.662	58.8923	35.3584	1.04594	0.0648035	0.688249	0.889935
ENSMUSG00000063628	Gm7665	73.0527	71.9377	71.8853	58.8096	49.961	1.32925	0.410617	0.0473632	0.269514
ENSMUSG00000103973	BC055308	0.496998	0.32814	0.661253	0.061821	0.163079	4.40608	2.1395	0.0215097	0.173107
ENSMUSG00000030595	Nfkbib	65.1117	64.3362	59.9614	58.4729	46.5703	1.2021	0.265562	0.0492072	0.274857
ENSMUSG00000029063	Nadk	87.9489	82.5591	77.7626	58.3786	54.23	1.46981	0.555634	0.000857881	0.0226078
ENSMUSG00000028967	Errfi1	39.9041	30.1162	57.2046	58.3624	48.408	0.794383	-0.332094	0.636733	0.86308
ENSMUSG00000024885	Aldh3b1	59.4303	56.3235	39.5822	58.3499	66.3837	0.830229	-0.268419	0.72245	0.904786
ENSMUSG00000051748	Wfdc21	58.1495	76.0519	41.4973	58.3294	54.1704	1.04118	0.0582177	0.450029	0.756522
ENSMUSG00000043832	Clec4a3	44.8011	36.2111	31.2076	58.289	73.9166	0.565885	-0.821419	0.0110603	0.11527
ENSMUSG00000005057	Sh2b2	74.7993	90.1885	103.577	58.2234	48.8063	1.67283	0.742295	0.000187845	0.00839396
ENSMUSG00000083596	Rpl21-ps15	59.0573	35.2766	48.1393	58.2091	47.105	0.901894	-0.14897	0.908643	0.979457
ENSMUSG00000055302	Mrfap1	58.1474	57.4954	43.4149	58.1402	55.3278	0.934522	-0.097699	0.71955	0.903767
ENSMUSG00000034226	Rhov	83.213	93.4633	82.4204	58.0494	37.6814	1.80434	0.851473	6.04449e-05	0.00416291
ENSMUSG00000026874	Hc	0.479665	0.276816	0.494928	0.0908998	0.0991207	4.39043	2.13436	0.00197305	0.0389393
ENSMUSG00000028048	Gba	49.9924	44.7068	38.261	57.9964	52.0474	0.805498	-0.312047	0.574308	0.830716
ENSMUSG00000058099	Nfam1	57.111	25.2767	25.2043	57.9757	24.7357	0.867209	-0.205549	0.926692	0.984537
ENSMUSG00000007564	Ppp2r1a	51.4205	45.1034	44.8801	57.9603	56.6194	0.82274	-0.281491	0.667108	0.878844
ENSMUSG00000060419	Rps16-ps2	67.7745	52.9062	41.6289	57.8622	74.5168	0.817398	-0.290889	0.71417	0.901694
ENSMUSG00000027737	Slc7a11	68.7509	58.1998	86.7501	57.7115	35.273	1.53216	0.615568	0.00426928	0.0639483
ENSMUSG00000003283	Hck	77.7733	73.5816	68.3132	57.6688	41.8682	1.47127	0.557059	0.00196767	0.0388906
ENSMUSG00000028691	Prdx1	44.5672	37.6593	30.5618	57.6163	46.9496	0.719089	-0.475758	0.215959	0.557331
ENSMUSG00000020097	Sgpl1	59.6963	51.2178	55.5101	57.6154	49.3401	1.03734	0.0528925	0.28386	0.628547
ENSMUSG00000066443	Gm10163	53.5652	47.3321	41.4048	57.6008	58.566	0.816654	-0.292202	0.699051	0.894969
ENSMUSG00000039899	Fgl2	80.3688	69.43	78.9673	57.5859	40.5751	1.55368	0.635689	0.000848378	0.0224904
ENSMUSG00000067575	Rpl35a-ps3	68.8099	57.5415	52.712	57.445	55.4412	1.05749	0.0806382	0.380007	0.711501
ENSMUSG00000079641	Rpl39	50.1485	57.8302	35.3026	57.432	54.0457	0.856861	-0.222867	0.868678	0.966878
ENSMUSG00000022892	App	50.5547	49.6144	47.7003	57.3752	68.8868	0.780754	-0.35706	0.440206	0.748961
ENSMUSG00000064158	Izumo1	0.524892	0.397519	1.01	0.225081	0.0710747	4.34998	2.12101	0.014629	0.136684
ENSMUSG00000024835	Coro1b	49.7365	48.9254	34.1062	57.1381	60.931	0.749664	-0.415684	0.320076	0.663133
ENSMUSG00000047810	Ccdc88b	71.2037	67.2629	86.8675	56.9931	46.8507	1.44662	0.532688	0.00295799	0.0508645
ENSMUSG00000027422	Rrbp1	36.9932	39.3611	38.8243	56.9739	59.7679	0.65774	-0.604411	0.0552923	0.29421
ENSMUSG00000020152	Actr2	58.1502	62.213	61.2375	56.9539	63.8371	1.00229	0.00329391	0.382338	0.713467
ENSMUSG00000038976	Ppp1r9b	56.6924	52.3324	45.754	56.9022	62.0076	0.867766	-0.204623	0.931186	0.98534
ENSMUSG00000004846	Plod3	48.3985	37.2015	36.0797	56.5375	64.8818	0.668096	-0.581873	0.0839236	0.365008
ENSMUSG00000020267	Hint1	45.6811	44.1609	32.6756	56.4198	56.5358	0.723102	-0.467729	0.263129	0.607812
ENSMUSG00000031591	Asah1	49.0115	45.2777	41.4526	56.3861	64.7793	0.746868	-0.421075	0.288401	0.63325
ENSMUSG00000026822	Lcn2	92.0456	111.014	80.047	56.3312	39.2846	1.97392	0.981065	6.36544e-06	0.00104998
ENSMUSG00000026473	Glul	40.0828	37.3136	35.5413	56.1389	72.609	0.5848	-0.773984	0.00921233	0.104445
ENSMUSG00000060216	Arrb2	63.7993	68.4565	46.8989	56.0823	48.7384	1.13944	0.188319	0.122529	0.438759
ENSMUSG00000028771	Ptpn12	62.4533	60.0351	64.802	56.0753	69.1736	0.996897	-0.00448299	0.413861	0.732494
ENSMUSG00000036622	Atp13a2	35.8304	32.8228	28.7482	56.0105	63.161	0.54488	-0.875989	0.00168547	0.0354639
ENSMUSG00000020644	Id2	63.0483	59.6554	62.8672	55.8562	50.4733	1.1635	0.218467	0.0692122	0.333121
ENSMUSG00000058818	Pirb	60.4489	58.6942	67.8769	55.7519	54.1861	1.13409	0.181539	0.100213	0.398734
ENSMUSG00000064147	Rab44	84.6498	86.4146	115.653	55.6347	52.4744	1.76807	0.822177	5.12064e-05	0.00373096
ENSMUSG00000042228	Lyn	62.4465	68.7321	73.5141	55.5927	53.8233	1.24718	0.318673	0.0257195	0.191849
ENSMUSG00000028525	Pde4b	65.2251	74.369	69.7186	55.5264	39.467	1.46896	0.554798	0.002067	0.0400545
ENSMUSG00000006360	Crip1	36.0028	40.014	26.5113	55.5234	54.7226	0.619996	-0.689668	0.0358055	0.230464
ENSMUSG00000025366	Esyt1	39.1295	35.4068	33.1305	55.4729	75.8874	0.54642	-0.871918	0.00271483	0.0481072
ENSMUSG00000085795	Zfp703	56.2539	51.7123	72.2635	55.4607	84.3546	0.85937	-0.218649	0.929868	0.985201
ENSMUSG00000022285	Ywhaz	59.2594	54.3829	67.6298	55.3685	58.4623	1.06165	0.0863043	0.227907	0.571193
ENSMUSG00000021877	Arf4	59.2271	70.6069	61.6476	55.3555	59.2408	1.11395	0.155683	0.126305	0.443639
ENSMUSG00000058600	Rpl30	38.2953	38.6599	35.8432	54.8493	47.3239	0.735995	-0.442232	0.248504	0.592526
ENSMUSG00000110350	Gm10252	59.9612	86.3221	60.5336	54.8477	76.4997	1.04972	0.0700027	0.350579	0.688531
ENSMUSG00000049907	Rasl11b	0.609157	0.5669	0.675075	0.101728	0.182147	4.34728	2.12011	0.0138702	0.132465
ENSMUSG00000047407	Tgif1	61.1481	51.941	70.8598	54.8283	49.9333	1.17059	0.227232	0.0800953	0.357308
ENSMUSG00000047459	Dynlrb1	41.493	46.1604	30.9637	54.8151	46.0939	0.783658	-0.351704	0.519321	0.800905
ENSMUSG00000005677	Nr1i3	0.605385	0.420159	0.816479	0.217312	0.066584	4.32558	2.11289	0.00465899	0.0675882
ENSMUSG00000081406	Rps6-ps4	47.8704	20.5618	17.5403	54.7517	55.6014	0.519379	-0.945141	0.0419601	0.252846
ENSMUSG00000098112	Bin2	59.7898	53.727	38.7904	54.7492	61.371	0.874423	-0.193597	0.960635	0.993424
ENSMUSG00000081170	Gm12922	43.7848	43.2699	17.9546	54.6838	56.4429	0.629967	-0.666652	0.147486	0.472104
ENSMUSG00000024789	Jak2	79.1839	71.335	95.4412	54.4466	37.7143	1.77921	0.831235	9.45958e-05	0.00526623
ENSMUSG00000035004	Igsf6	65.0881	63.5929	60.7116	54.4337	38.4362	1.35955	0.443134	0.00915256	0.103986
ENSMUSG00000036646	Man1b1	66.898	93.162	100.017	54.3528	49.492	1.66965	0.739546	0.000282438	0.0111317
ENSMUSG00000006024	Napa	63.3246	68.2382	69.8949	54.2949	47.8464	1.3149	0.394948	0.010188	0.110132
ENSMUSG00000028270	Gbp2	73.724	49.3159	62.376	54.227	28.5358	1.49355	0.578746	0.0103472	0.111402
ENSMUSG00000027639	Samhd1	65.6906	61.7722	70.3905	54.1792	52.1984	1.23994	0.310274	0.0250167	0.189914
ENSMUSG00000004730	Adgre1	40.7044	36.5972	32.4758	54.1434	56.8848	0.659157	-0.601306	0.0590551	0.303125
ENSMUSG00000095562	Erdr1	34.7429	26.8712	35.1216	54.0304	40.4104	0.682867	-0.550323	0.165437	0.497168
ENSMUSG00000060143	Gm10076	16.9163	33.641	48.6438	53.7003	23.947	0.851723	-0.231544	0.937425	0.986809
ENSMUSG00000049988	Lrrc25	73.3429	84.4975	70.817	53.4225	46.4194	1.5268	0.610508	0.000565717	0.017416
ENSMUSG00000059923	Grb2	82.5244	51.6307	52.4629	53.3958	72.5951	0.987469	-0.0181933	0.533793	0.80752
ENSMUSG00000021451	Sema4d	54.8623	81.1667	72.4583	53.3872	41.4959	1.46487	0.550773	0.0038475	0.059224
ENSMUSG00000069833	Ahnak	28.5456	25.295	45.4745	53.1134	53.9374	0.618492	-0.693174	0.0738984	0.343309
ENSMUSG00000057177	Gsk3a	62.7183	61.3083	49.5981	52.7781	51.1042	1.11424	0.15606	0.130998	0.4496
ENSMUSG00000001525	Tubb5	32.8812	27.4765	20.7712	52.6562	54.2499	0.50592	-0.98302	0.000815374	0.0219573
ENSMUSG00000094627	Gm10182	49.5662	55.0659	45.4119	52.5699	52.9667	0.947817	-0.0773201	0.743684	0.914538
ENSMUSG00000059456	Ptk2b	66.3659	73.5522	91.136	52.3656	49.3181	1.51486	0.59918	0.00121499	0.0280371
ENSMUSG00000034595	Ppp1r18	52.1615	52.7543	53.6083	52.3537	34.1785	1.22131	0.288431	0.0558098	0.29602
ENSMUSG00000035711	Dok3	72.4826	74.0027	63.3395	52.3479	47.9687	1.39442	0.479662	0.00313664	0.0526526
ENSMUSG00000033319	Fem1c	70.8646	77.1767	93.6271	52.3317	42.2308	1.70377	0.768727	0.000112982	0.00603823
ENSMUSG00000052310	Slc39a1	42.9064	41.1706	37.3556	52.316	61.4056	0.71187	-0.490314	0.181507	0.518188
ENSMUSG00000007815	Rhoa	57.5306	51.7669	43.5153	52.233	54.4672	0.954779	-0.0667611	0.597967	0.844938
ENSMUSG00000102721	A630081D01Rik	0.546664	0.387555	1.17902	0.254561	0.076077	4.26093	2.09117	0.031194	0.213516
ENSMUSG00000039232	Stx11	76.8228	88.9527	108.509	51.9565	43.5595	1.9144	0.936895	9.56842e-06	0.00128694
ENSMUSG00000017929	B4galt5	44.6311	43.047	57.5686	51.8491	46.1584	0.987998	-0.0174206	0.468521	0.767905
ENSMUSG00000090231	Cfb	53.3103	30.5397	31.9049	51.8315	42.4656	0.818371	-0.289174	0.691114	0.891089
ENSMUSG00000020275	Rel	49.037	45.6458	75.0781	51.7466	39.6312	1.23853	0.308626	0.0715152	0.33859
ENSMUSG00000074516	Gm10709	36.3778	40.7083	34.5947	51.7042	37.9121	0.830807	-0.267415	0.785992	0.932803
ENSMUSG00000025509	Pnpla2	54.4324	64.909	48.3019	51.6943	60.5734	0.995497	-0.00651109	0.439848	0.748812
ENSMUSG00000033335	Dnm2	56.5278	57.6487	53.7346	51.6924	49.1373	1.1102	0.150814	0.121741	0.437842
ENSMUSG00000084383	Gm13370	49.4127	42.8168	38.8265	51.6768	52.5295	0.83844	-0.25422	0.808542	0.94176
ENSMUSG00000067577	A430093F15Rik	0.427245	0.551343	0.938835	0.19594	0.107388	4.21419	2.07526	0.0105101	0.111874
ENSMUSG00000026094	Stk17b	70.8431	82.0837	73.3788	51.5873	40.0472	1.64644	0.719348	0.000123542	0.00632431
ENSMUSG00000081214	Rpl35a-ps2	2.73224	39.6251	3.96215	51.5283	3.75418	0.55858	-0.840165	0.478608	0.774799
ENSMUSG00000004665	Cnn2	70.1468	81.3149	57.7813	51.4764	36.6077	1.58366	0.663263	0.000851918	0.022495
ENSMUSG00000027775	Mfsd1	38.9487	38.7534	43.8519	51.3089	49.1163	0.80693	-0.309485	0.599649	0.845624
ENSMUSG00000020440	Arf5	53.4172	52.0478	35.5775	51.2863	50.6104	0.922782	-0.115939	0.792354	0.936126
ENSMUSG00000106037	Gm4332	43.4239	42.0274	22.7302	51.1603	49.5907	0.715834	-0.482303	0.390667	0.718867
ENSMUSG00000020108	Ddit4	50.4616	55.1383	58.1814	51.1441	43.9604	1.14808	0.199224	0.103504	0.405381
ENSMUSG00000047517	Dmbt1	0.473785	0.558189	0.0661612	0.123596	0.0575678	4.04105	2.01473	0.0189193	0.16111
ENSMUSG00000033916	Chmp2a	44.9238	46.6962	41.3884	50.9249	39.4312	0.981365	-0.0271389	0.528269	0.805179
ENSMUSG00000106373	Gm6522	36.1407	74.7267	16.4605	50.8949	81.6015	0.640661	-0.642366	0.287698	0.632227
ENSMUSG00000020901	Pik3r5	42.4849	39.0197	45.9914	50.8324	51.5933	0.829844	-0.269088	0.728792	0.908
ENSMUSG00000032637	Atxn2l	46.9471	49.4651	53.1292	50.8291	53.5078	0.955503	-0.0656672	0.574724	0.830757
ENSMUSG00000036733	Rbm42	54.1386	50.3724	38.824	50.8198	52.1768	0.927765	-0.108168	0.751107	0.918329
ENSMUSG00000039361	Picalm	59.3909	66.1184	72.0158	50.8004	48.2825	1.32902	0.410365	0.00835996	0.0983348
ENSMUSG00000001123	Lgals9	50.5339	53.0849	45.4736	50.7842	40.3157	1.09105	0.125722	0.188729	0.525193
ENSMUSG00000034854	Mfsd12	39.05	33.3095	22.9775	50.7604	58.4185	0.582145	-0.780548	0.0154257	0.141237
ENSMUSG00000027642	Rpn2	37.0641	32.7547	25.3448	50.7362	57.8299	0.584366	-0.775056	0.0106079	0.112062
ENSMUSG00000030591	Psmd8	49.0009	40.6757	33.4656	50.7277	46.1837	0.847112	-0.239375	0.807477	0.941554
ENSMUSG00000030161	Gabarapl1	37.3308	35.7184	30.5483	50.5195	51.6605	0.675915	-0.565086	0.0960083	0.390492
ENSMUSG00000032000	Birc3	69.2807	73.2884	82.5911	50.3577	36.1678	1.73483	0.794792	8.03299e-05	0.00483463
ENSMUSG00000029119	Man2b2	36.4115	33.0971	31.6755	50.3254	55.908	0.634981	-0.655215	0.0325548	0.218334
ENSMUSG00000040952	Rps19	41.5695	42.3825	28.8891	50.2872	42.7436	0.808629	-0.30645	0.600358	0.845624
ENSMUSG00000049751	Rpl36al	35.8129	39.3585	24.8558	50.226	51.5855	0.654983	-0.61047	0.096086	0.390495
ENSMUSG00000029064	Gnb1	47.7802	48.3334	42.8713	50.1114	49.5134	0.930056	-0.10461	0.706842	0.898138
ENSMUSG00000028657	Ppt1	52.1311	59.132	52.4581	50.1042	53.4411	1.0541	0.0760157	0.234332	0.577126
ENSMUSG00000090841	Myl6	51.6815	62.9281	47.1643	49.9073	48.0665	1.1008	0.138549	0.159529	0.488646
ENSMUSG00000024870	Rab1b	51.7675	51.2518	37.2797	49.8236	52.8045	0.911375	-0.133883	0.837969	0.954114
ENSMUSG00000059316	Slc27a4	71.701	89.8708	94.4538	49.8095	49.1906	1.72408	0.785825	5.11165e-05	0.00373096
ENSMUSG00000024942	Capn1	56.0171	60.0978	34.2227	49.8059	66.0852	0.86482	-0.209527	0.910461	0.980389
ENSMUSG00000020869	Lrrc59	35.7087	28.1471	26.7177	49.7077	50.89	0.600235	-0.7364	0.017505	0.153166
ENSMUSG00000027404	Snrpb	40.9426	41.0221	28.6161	49.6985	47.67	0.757129	-0.401389	0.364837	0.700576
ENSMUSG00000078126	Rpl23a-ps3	43.5514	47.9365	27.6425	49.4994	45.735	0.833945	-0.261976	0.794447	0.937604
ENSMUSG00000019210	Atp6v1e1	51.6001	49.0481	42.7541	49.4023	41.3747	1.05315	0.0747067	0.25145	0.593994
ENSMUSG00000019132	BC005537	48.4845	43.6961	53.1591	49.3881	48.1688	0.993196	-0.00984937	0.424322	0.738421
ENSMUSG00000069188	Gm13192	38.2841	51.4415	27.1789	49.3033	53.0586	0.76138	-0.393311	0.588838	0.838928
ENSMUSG00000029570	Lfng	59.9081	45.9446	53.9318	49.2311	32.6299	1.30127	0.379917	0.0288687	0.206044
ENSMUSG00000025982	Sf3b1	57.9779	62.3851	76.7659	49.1748	42.1679	1.43875	0.524815	0.00312661	0.0526128
ENSMUSG00000022969	Il10rb	58.5432	31.5273	52.2963	49.0715	32.5093	1.1634	0.218347	0.171327	0.506128
ENSMUSG00000008036	Ap2s1	34.7549	31.4255	19.1928	49.0511	46.0266	0.59862	-0.740288	0.0410744	0.249567
ENSMUSG00000112657	BC106175	0.498693	0.404664	1.59221	0.331201	0.0845727	4.00148	2.00054	0.038556	0.240731
ENSMUSG00000032434	Cmtm6	66.0736	70.9198	64.5086	48.8952	51.7245	1.33507	0.416918	0.00653291	0.0841455
ENSMUSG00000003873	Bax	39.348	45.4323	38.63	48.8313	48.7192	0.843395	-0.245719	0.803175	0.940098
ENSMUSG00000024949	Sf1	50.6436	51.7662	57.984	48.6275	51.2994	1.07007	0.0977103	0.198002	0.535962
ENSMUSG00000000001	Gnai3	56.5974	50.4125	58.4549	48.6171	44.8236	1.18053	0.239438	0.0597054	0.304401
ENSMUSG00000066407	Gm10263	30.9245	65.8673	21.977	48.5717	52.0549	0.786861	-0.345819	0.691416	0.891184
ENSMUSG00000021794	Glud1	39.5983	38.4721	34.6855	48.481	54.142	0.732492	-0.449115	0.230602	0.573779
ENSMUSG00000026832	Cytip	55.0506	66.0399	59.6334	48.4691	56.5561	1.14718	0.198089	0.0877924	0.374759
ENSMUSG00000071532	Gm10335	66.7436	37.6822	47.7611	48.4473	62.5692	0.913899	-0.129893	0.867241	0.966341
ENSMUSG00000030654	Arl6ip1	42.5688	46.6369	37.2486	48.427	61.2732	0.768484	-0.379912	0.411078	0.730859
ENSMUSG00000030786	Itgam	79.639	77.5886	63.04	48.399	53.0213	1.44789	0.533948	0.00148001	0.0322585
ENSMUSG00000098743	Gm27927	23.5293	32.2771	38.7036	48.2747	25.7679	0.850952	-0.232851	0.929499	0.985201
ENSMUSG00000035673	Sbno2	58.4258	48.1998	57.9797	48.1883	34.6937	1.32401	0.404919	0.0152948	0.140402
ENSMUSG00000058655	Eif4b	40.0034	41.3998	28.9273	48.1459	62.6184	0.664055	-0.590624	0.0890554	0.376872
ENSMUSG00000032097	Ddx6	59.2753	70.7013	87.5232	48.0455	42.568	1.6002	0.678252	0.000617018	0.0184843
ENSMUSG00000093327	Mir5107	29.1527	28.0049	42.0037	48.0445	60.5422	0.6088	-0.715959	0.317713	0.661486
ENSMUSG00000020496	Rnf187	46.3817	46.8018	28.6662	47.9141	57.7601	0.768713	-0.379483	0.443438	0.751304
ENSMUSG00000027808	Serp1	48.396	47.2433	36.743	47.8321	53.879	0.867701	-0.20473	0.927716	0.984763
ENSMUSG00000003072	Atp5d	43.9339	44.8382	26.6215	47.7274	27.7194	1.01965	0.0280681	0.493397	0.78503
ENSMUSG00000030738	Eif3c	37.794	33.1268	29.4351	47.6445	44.2729	0.727871	-0.458246	0.220124	0.561851
ENSMUSG00000034341	Wbp2	51.3568	58.1147	49.2116	47.6176	47.961	1.10683	0.146427	0.134943	0.455012
ENSMUSG00000006800	Sulf2	46.4695	46.0524	36.7952	47.5211	73.1731	0.714296	-0.485406	0.221344	0.562454
ENSMUSG00000042608	Stk40	57.2345	62.0502	76.1378	47.5201	40.3082	1.48337	0.568876	0.00200969	0.0393716
ENSMUSG00000059534	Uqcr10	33.9817	43.89	25.2081	47.4892	34.1929	0.841308	-0.249294	0.830489	0.950712
ENSMUSG00000064246	Chil1	81.1037	63.6971	60.4284	47.3782	27.8825	1.81794	0.862304	0.000146885	0.0072152
ENSMUSG00000028413	B4galt1	41.8887	39.2966	33.9786	47.3166	54.8724	0.751313	-0.412514	0.308361	0.653439
ENSMUSG00000070713	Gm10282	46.3958	26.8065	42.158	47.133	43.5698	0.847898	-0.238037	0.861906	0.96422
ENSMUSG00000047215	Rpl9	46.8521	46.1679	34.3619	47.1026	44.6838	0.925206	-0.112153	0.759401	0.921936
ENSMUSG00000021957	Tkt	39.9769	39.5393	26.9407	47.0844	53.6151	0.704782	-0.504751	0.172297	0.507285
ENSMUSG00000018507	Trpv2	49.8086	47.5898	36.4495	46.9794	49.4302	0.925551	-0.111616	0.753697	0.919729
ENSMUSG00000026821	Ralgds	45.2638	39.2154	43.4634	46.8392	35.4496	1.03653	0.0517664	0.305778	0.650972
ENSMUSG00000027502	Rtf2	58.4215	62.4057	52.7661	46.7227	48.294	1.21798	0.284496	0.0347556	0.226301
ENSMUSG00000018326	Ywhab	36.8755	36.1996	33.3579	46.7167	58.5617	0.673977	-0.569228	0.0882001	0.375539
ENSMUSG00000027030	Stk39	0.59814	0.221582	0.210571	0.106958	0.0655669	3.98124	1.99322	0.0205145	0.168362
ENSMUSG00000037649	H2-DMa	27.3647	33.6331	25.499	46.5272	53.3886	0.577131	-0.793029	0.00797844	0.0963242
ENSMUSG00000026235	Epha4	0.229309	0.130441	0.163695	0.0389878	0.0490055	3.9658	1.98761	0.0194417	0.163166
ENSMUSG00000000171	Sdhd	38.8651	41.833	23.1356	46.0371	52.2148	0.704541	-0.505244	0.242303	0.586169
ENSMUSG00000040732	Erg	0.563987	0.457816	0.539615	0.246243	0.0201164	3.90806	1.96645	0.0388357	0.241342
ENSMUSG00000086583	Gm15500	29.7135	38.8949	32.1015	46.0156	41.2634	0.769257	-0.378463	0.465221	0.767101
ENSMUSG00000006179	Prss16	0.682831	1.73685	0.733092	0.324234	0.218531	3.87249	1.95326	0.00145764	0.0318748
ENSMUSG00000091478	Gm10039	31.3887	24.833	21.0787	45.8105	22.4537	0.754914	-0.405616	0.562032	0.823209
ENSMUSG00000016534	Lamp2	46.0474	48.2692	55.7734	45.7457	48.0428	1.06687	0.0933823	0.21094	0.551743
ENSMUSG00000004609	Cd33	59.6755	46.5236	64.6037	45.7355	37.7838	1.36338	0.447186	0.00982679	0.107974
ENSMUSG00000018559	Ctdnep1	36.2723	33.8356	27.1961	45.6378	50.1773	0.677026	-0.562716	0.105778	0.408706
ENSMUSG00000072235	Tuba1a	36.0025	35.0191	30.174	45.6307	35.3926	0.832646	-0.264224	0.742527	0.914369
ENSMUSG00000050912	Tmem123	43.9605	50.8964	54.7206	45.573	43.5733	1.11859	0.161685	0.129137	0.44718
ENSMUSG00000046364	Rpl27a	39.7417	49.6851	27.4813	45.5584	51.3652	0.804125	-0.314508	0.611073	0.850385
ENSMUSG00000018008	Cyth4	42.0339	39.3419	46.0244	45.4934	41.0332	0.981588	-0.0268109	0.468491	0.767905
ENSMUSG00000024736	Tmem132a	57.331	36.2787	64.9677	45.4589	47.0294	1.14305	0.192883	0.158863	0.487632
ENSMUSG00000022125	Cln5	37.6753	33.8683	35.6442	45.4069	38.1341	0.855371	-0.225378	0.871395	0.967003
ENSMUSG00000026895	Ndufa8	35.8816	32.2382	27.1738	45.3658	44.166	0.70957	-0.494984	0.237209	0.580898
ENSMUSG00000024393	Prrc2a	37.8913	36.4427	44.434	45.3553	46.3837	0.863087	-0.212423	0.930694	0.98534
ENSMUSG00000029050	Ski	51.8345	46.4788	51.5409	45.3056	20.2256	1.52451	0.608342	0.00992045	0.108615
ENSMUSG00000039168	Dap	34.8729	34.2353	29.6856	45.2917	53.8412	0.664386	-0.589906	0.0815036	0.359468
ENSMUSG00000042759	Apobr	60.1345	46.8273	45.0467	45.2088	33.6975	1.2843	0.360977	0.0261831	0.194014
ENSMUSG00000066152	Slc31a2	56.3196	45.6585	42.5853	45.019	37.5272	1.16753	0.223465	0.092648	0.384432
ENSMUSG00000015575	Atp6v0e	47.522	51.385	36.6285	44.961	37.2334	1.09931	0.136598	0.179595	0.515149
ENSMUSG00000069917	Hba-a2	44.4487	99.2694	57.1302	44.9485	185.113	0.582013	-0.780877	0.199881	0.538756
ENSMUSG00000059089	Fcgr4	58.7518	70.7681	47.8439	44.863	42.469	1.35394	0.437167	0.01376	0.131885
ENSMUSG00000015143	Actn1	50.2152	46.3008	50.6866	44.8614	36.57	1.20513	0.269184	0.046327	0.266389
ENSMUSG00000090862	Rps13	37.9023	27.8967	26.1881	44.8322	21.6991	0.921743	-0.117564	0.840656	0.955265
ENSMUSG00000025868	Higd2a	45.6773	49.2842	27.9718	44.788	49.2175	0.871816	-0.197904	0.949423	0.989971
ENSMUSG00000100514	Gm12960	34.8086	41.0557	34.8227	44.5979	44.9925	0.823652	-0.279894	0.710199	0.899536
ENSMUSG00000021248	Tmed10	37.7136	43.4396	35.4565	44.5597	50.7328	0.815802	-0.293709	0.633328	0.861525
ENSMUSG00000030096	Slc6a6	43.633	41.6354	50.0159	44.5526	48.9423	0.964646	-0.0519278	0.537399	0.809492
ENSMUSG00000028064	Sema4a	64.3326	57.6911	55.9027	44.3493	47.6821	1.28888	0.36612	0.0127085	0.126244
ENSMUSG00000056076	Eif3b	32.794	25.8626	20.7049	44.3217	41.2032	0.618622	-0.692869	0.0365222	0.233084
ENSMUSG00000096942	Rps19-ps6	48.7776	32.5043	31.7775	44.2757	46.9475	0.826248	-0.275353	0.768789	0.92522
ENSMUSG00000113136	Gm19951	61.9185	52.0363	46.7158	44.2079	34.3887	1.36283	0.446606	0.0129033	0.1278
ENSMUSG00000000555	Itga5	36.559	28.8279	43.753	44.2021	42.6871	0.837387	-0.256034	0.802856	0.940021
ENSMUSG00000031488	Rab11fip1	53.0022	47.3455	72.8439	44.1902	39.243	1.38388	0.468714	0.0106065	0.112062
ENSMUSG00000035621	Midn	51.545	67.7048	60.0064	44.1424	41.7112	1.39195	0.477111	0.00457648	0.0666966
ENSMUSG00000085741	5430405H02Rik	1.67822	0.475356	0.319484	0.23405	0.192005	3.86971	1.95223	0.0109969	0.115059
ENSMUSG00000071866	Ppia	43.8987	25.4384	18.4475	44.1216	37.3342	0.718464	-0.477011	0.324462	0.667356
ENSMUSG00000055413	H2-Q5	44.1915	49.7958	59.0658	44.1081	41.8742	1.1867	0.246957	0.0780406	0.353055
ENSMUSG00000081094	Rpl19-ps11	29.6951	60.6755	14.4813	44.0948	28.8789	0.957897	-0.0620571	0.828365	0.950488
ENSMUSG00000020456	Ogdh	33.5064	32.2386	32.8506	44.079	57.748	0.64551	-0.631488	0.0511024	0.280864
ENSMUSG00000029062	Cdk11b	54.8385	66.8666	75.8572	44.0538	37.0335	1.62428	0.699797	0.000376983	0.0133251
ENSMUSG00000035212	Leprot	30.2329	32.2974	26.9077	43.9817	47.191	0.653981	-0.612678	0.0657756	0.322742
ENSMUSG00000024773	Atg2a	52.7015	70.1343	85.5992	43.9672	43.2878	1.59254	0.671327	0.00103323	0.0256123
ENSMUSG00000069862	Rps12-ps9	37.4601	49.3687	27.7494	43.9244	42.0739	0.88822	-0.171011	0.983352	1
ENSMUSG00000020485	Supt4a	59.1814	71.0197	49.1027	43.8473	38.1613	1.4576	0.543597	0.00565867	0.0762152
ENSMUSG00000084838	Gm10241	36.6531	45.7559	35.3659	43.8323	29.8898	1.06504	0.0909009	0.468332	0.767905
ENSMUSG00000059070	Rpl18	38.4712	38.874	28.637	43.7853	46.9642	0.778569	-0.361103	0.437019	0.747496
ENSMUSG00000061983	Rps12	40.5231	34.6861	23.2783	43.7762	34.625	0.837466	-0.255898	0.771436	0.926324
ENSMUSG00000097715	Gpr137b-ps	38.6017	30.4965	52.2594	43.7376	33.3192	1.04994	0.070308	0.339348	0.680376
ENSMUSG00000032381	Ciao2a	32.0021	28.0828	25.4898	43.613	40.8009	0.675834	-0.565259	0.125133	0.442007
ENSMUSG00000046434	Hnrnpa1	33.6323	29.2542	30.6909	43.5586	43.1086	0.719822	-0.474289	0.205359	0.545304
ENSMUSG00000042613	Pbxip1	52.9095	50.9875	43.465	43.4632	43.1641	1.13407	0.181507	0.0991572	0.396065
ENSMUSG00000024048	Myl12a	26.0882	52.6294	53.7563	43.3836	60.9175	0.846741	-0.240008	0.889782	0.972942
ENSMUSG00000024781	Lipa	35.4736	31.2795	26.0925	43.3779	60.7931	0.594187	-0.751011	0.0173068	0.152129
ENSMUSG00000024359	Hspa9	41.8313	37.0882	33.0038	43.356	37.8491	0.918852	-0.122095	0.78266	0.931857
ENSMUSG00000024030	Abcg1	36.2417	41.0134	28.3481	43.34	72.15	0.609595	-0.714077	0.0421281	0.253318
ENSMUSG00000050732	Vamp8	47.2813	44.2726	26.9928	43.2894	32.9088	1.03718	0.0526637	0.402371	0.724734
ENSMUSG00000047126	Cltc	38.247	30.0391	46.4406	43.2299	42.2071	0.895215	-0.159695	0.89061	0.973155
ENSMUSG00000027287	Snap23	60.3199	74.499	78.5612	43.1864	40.6011	1.69779	0.763658	7.64182e-05	0.00468359
ENSMUSG00000052459	Atp6v1a	42.8316	40.5763	39.8224	43.1451	42.2688	0.961828	-0.056149	0.54541	0.813905
ENSMUSG00000021577	Sdha	34.0376	36.597	26.1627	43.144	49.905	0.693522	-0.527986	0.136402	0.455728
ENSMUSG00000067235	H2-Q10	72.1904	72.1367	71.4946	43.1134	31.8822	1.91853	0.94	2.76856e-06	0.000637772
ENSMUSG00000058239	Usf2	38.6417	38.961	28.4447	43.0201	53.6458	0.731367	-0.451333	0.266436	0.610714
ENSMUSG00000033209	Ttc28	0.0857299	0.0457347	0.0001	0.112111	0.454347	0.154839	-2.69116	0.0292812	0.207767
ENSMUSG00000019179	Mdh2	43.5599	40.5112	31.6645	42.947	43.2109	0.895531	-0.159185	0.916415	0.982259
ENSMUSG00000036057	Ptpn23	49.2255	58.0615	77.4062	42.9382	36.8932	1.54236	0.625141	0.00200664	0.0393716
ENSMUSG00000018340	Anxa6	37.1547	34.1082	26.0138	42.9165	41.8689	0.764885	-0.386685	0.386798	0.715712
ENSMUSG00000034120	Srsf2	36.6015	39.1405	41.9601	42.8513	39.1301	0.957144	-0.0631914	0.584234	0.835933
ENSMUSG00000015092	Edf1	37.134	26.9719	22.2663	42.8352	34.0669	0.748763	-0.417419	0.390423	0.71873
ENSMUSG00000034330	Plcg2	41.7448	39.2926	41.2205	42.8118	41.5173	0.966514	-0.0491371	0.524972	0.80396
ENSMUSG00000017774	Myo1c	47.0397	51.0427	65.2648	42.7558	42.4989	1.27733	0.353128	0.025269	0.191004
ENSMUSG00000028452	Vcp	31.8729	26.4715	25.1192	42.7057	43.2092	0.647646	-0.626724	0.0470136	0.268554
ENSMUSG00000012405	Rpl15	33.0598	31.5535	18.2782	42.633	34.8354	0.713336	-0.487347	0.25485	0.597587
ENSMUSG00000082016	Pgam1-ps2	37.8203	37.1722	36.2407	42.5913	48.8946	0.810567	-0.302996	0.66471	0.877443
ENSMUSG00000018171	Vmp1	64.2467	63.8103	59.2915	42.5452	36.1686	1.58675	0.666074	0.000179195	0.00819941
ENSMUSG00000028234	Rps20	34.0612	37.2635	22.216	42.4916	36.2902	0.791559	-0.337231	0.532072	0.806519
ENSMUSG00000026655	Fam107b	13.7324	57.5739	71.0154	42.4867	38.7588	1.16783	0.223832	0.379982	0.711501
ENSMUSG00000050621	Rps27rt	39.8388	51.468	29.676	42.3857	36.3936	1.02381	0.033951	0.542748	0.812345
ENSMUSG00000030055	Rab43	39.5614	39.8773	53.0093	42.3548	36.6603	1.11749	0.160265	0.151427	0.478552
ENSMUSG00000069662	Marcks	62.1908	47.1098	56.2782	42.319	31.4839	1.49568	0.580806	0.00195353	0.0387256
ENSMUSG00000032484	Ngp	63.5549	52.5726	40.7387	42.3038	27.6163	1.49567	0.580795	0.00798796	0.0963242
ENSMUSG00000081953	Gm12435	36.1382	3.41981	2.12085	42.2153	2.86872	0.616313	-0.698264	0.553065	0.817052
ENSMUSG00000020460	Rps27a	68.2148	37.984	21.5327	42.1677	29.3102	1.19134	0.252583	0.26358	0.608393
ENSMUSG00000034024	Cct2	33.2548	32.9695	23.9157	42.0721	48.0974	0.666449	-0.585434	0.0930241	0.384916
ENSMUSG00000031532	Saraf	42.243	43.5184	38.937	41.9626	49.2292	0.91162	-0.133495	0.80772	0.941554
ENSMUSG00000010376	Nedd8	37.3891	25.9239	17.8964	41.8735	42.925	0.63845	-0.647354	0.11105	0.419294
ENSMUSG00000037946	Fgd3	55.7045	56.4051	70.5578	41.8467	29.8832	1.69774	0.763612	0.000204856	0.00888661
ENSMUSG00000016541	Atxn10	39.8567	42.1286	29.5922	41.8208	41.5934	0.891755	-0.165281	0.943077	0.988253
ENSMUSG00000064816	Gm22357	39.7421	42.9618	59.2556	41.7768	16.931	1.61205	0.688893	0.148928	0.474443
ENSMUSG00000047843	Bri3	44.3841	38.5094	32.7705	41.643	34.9522	1.00671	0.00965288	0.438249	0.747985
ENSMUSG00000051495	Irf2bp2	43.5359	48.5821	48.9648	41.563	53.2668	0.991831	-0.0118331	0.439221	0.748333
ENSMUSG00000021270	Hsp90aa1	31.5786	35.5128	38.9861	41.5186	32.2658	0.958445	-0.061232	0.588813	0.838928
ENSMUSG00000005779	Psmb4	34.8364	33.2556	24.2476	41.4711	39.1934	0.763157	-0.389948	0.395239	0.721814
ENSMUSG00000008540	Mgst1	40.0263	42.43	33.981	41.3679	50.8588	0.841675	-0.248666	0.791293	0.935603
ENSMUSG00000032089	Il10ra	50.4386	44.4709	51.4577	41.3433	65.606	0.912378	-0.132297	0.815867	0.945852
ENSMUSG00000026880	Stom	35.3064	35.7284	24.1903	41.2652	57.4997	0.642774	-0.637616	0.0735163	0.342065
ENSMUSG00000039395	Mreg	58.9388	42.6274	44.3708	41.1854	21.869	1.54297	0.625714	0.00644286	0.0834138
ENSMUSG00000057113	Npm1	27.2669	28.2626	26.9603	41.1109	47.1681	0.622949	-0.682815	0.0299246	0.210433
ENSMUSG00000072612	Gm10382	65.8328	117.298	89.1271	41.1006	59.8544	1.79789	0.846302	0.000468818	0.0152406
ENSMUSG00000104802	Gm5869	26.0824	34.2365	18.2895	41.0871	29.8975	0.738267	-0.437785	0.386766	0.715712
ENSMUSG00000028530	Jak1	48.372	43.2601	47.9471	41.0863	38.1447	1.17445	0.231985	0.0595605	0.304134
ENSMUSG00000031780	Ccl17	34.7858	35.3388	20.5378	41.027	44.4597	0.707029	-0.500159	0.324073	0.667119
ENSMUSG00000032508	Myd88	49.2753	35.1707	33.8345	40.9901	28.4681	1.13527	0.183035	0.169125	0.503571
ENSMUSG00000020572	Nampt	39.811	29.858	33.599	40.973	34.2351	0.915398	-0.127528	0.801296	0.93976
ENSMUSG00000021822	Plau	44.1818	27.5231	36.3837	40.9285	25.7186	1.0812	0.112637	0.296886	0.641549
ENSMUSG00000060477	Irak2	53.78	62.551	77.2389	40.8873	47.3623	1.46229	0.548231	0.00324969	0.0536053
ENSMUSG00000027878	Notch2	49.0151	55.2881	76.4719	40.836	39.1009	1.50765	0.5923	0.0025907	0.0464765
ENSMUSG00000018932	Map2k3	48.6396	50.228	67.2765	40.8143	33.8243	1.48399	0.569479	0.00290559	0.0504832
ENSMUSG00000038462	Uqcrfs1	34.8399	31.2711	28.3542	40.7903	39.9327	0.780159	-0.35816	0.477273	0.774167
ENSMUSG00000039910	Cited2	32.6047	45.6575	45.4649	40.7514	18.7893	1.38535	0.47025	0.0432787	0.257219
ENSMUSG00000046722	Cdc42se1	43.8005	44.3446	35.8277	40.6699	37.6683	1.05502	0.0772729	0.244737	0.588434
ENSMUSG00000051853	Arf3	41.4662	42.2492	41.0804	40.6554	48.6175	0.931942	-0.101687	0.694342	0.893145
ENSMUSG00000018899	Irf1	23.5303	24.1017	19.7655	40.6193	20.3162	0.737364	-0.439551	0.370437	0.705246
ENSMUSG00000032359	Ctsh	41.027	41.2482	31.9815	40.6165	50.1004	0.839657	-0.252127	0.769526	0.925607
ENSMUSG00000001472	Tcf25	35.1214	37.9682	40.9054	40.5733	45.2992	0.884995	-0.176259	0.945515	0.988794
ENSMUSG00000093938	Evi2b	47.181	35.9891	35.7057	40.5702	12.4936	1.4935	0.578695	0.0536282	0.288108
ENSMUSG00000094392	Gm3788	35.1765	44.1692	19.391	40.5139	38.56	0.832443	-0.264577	0.855142	0.961504
ENSMUSG00000098369	Gm2274	44.768	60.5022	61.3565	40.4134	36.2853	1.44832	0.534384	0.0131309	0.128812
ENSMUSG00000092981	Mir5125	44.8641	50.6402	71.1601	40.4068	32.9311	1.51504	0.599353	0.144	0.466986
ENSMUSG00000030474	Siglece	64.4805	47.5988	42.4194	40.3916	26.5252	1.53921	0.622192	0.00371512	0.0582355
ENSMUSG00000052384	Nrros	47.4479	45.5166	42.3757	40.3675	41.3159	1.10459	0.143513	0.132574	0.451574
ENSMUSG00000035199	Arl6ip5	33.5213	29.7928	25.5283	40.3186	42.6934	0.71349	-0.487035	0.216658	0.558267
ENSMUSG00000014846	Tppp3	19.4531	23.107	19.5805	40.3105	29.03	0.597444	-0.743125	0.0307666	0.212814
ENSMUSG00000060703	Cd302	35.331	34.8972	23.6935	40.2963	45.7303	0.72785	-0.458286	0.285799	0.630647
ENSMUSG00000049516	Spty2d1	43.56	46.569	60.0085	40.2775	37.2062	1.29178	0.369356	0.0221089	0.175645
ENSMUSG00000038147	Cd84	40.4647	38.4863	35.1826	40.2694	41.4031	0.931636	-0.102161	0.698154	0.894969
ENSMUSG00000028820	Sfpq	43.0694	48.2117	48.7828	40.2647	38.4033	1.18696	0.247274	0.0531113	0.287063
ENSMUSG00000031596	Slc7a2	27.9405	24.0658	33.9758	40.2599	50.4183	0.63214	-0.661683	0.0561478	0.296167
ENSMUSG00000025967	Eef1b2	35.2808	36.7351	23.643	40.2515	48.0505	0.722211	-0.469508	0.252047	0.594457
ENSMUSG00000041028	Ghitm	37.9302	37.6109	29.3567	40.2378	37.9479	0.894433	-0.160954	0.919259	0.982865
ENSMUSG00000036833	Pnpla7	44.2227	45.8758	45.6826	40.2153	42.5529	1.09367	0.129172	0.145663	0.46919
ENSMUSG00000025781	Atp5c1	31.7769	33.3669	25.7689	40.1595	40.4664	0.751726	-0.411722	0.336123	0.67718
ENSMUSG00000037553	Zdhhc18	49.9674	53.6523	58.9551	40.1533	34.3146	1.45544	0.541451	0.00180398	0.0372535
ENSMUSG00000062554	Gm12751	31.5076	35.2956	23.9428	40.0412	51.3202	0.662176	-0.594712	0.221314	0.562454
ENSMUSG00000016252	Atp5e	33.6088	33.7455	20.9524	40.0234	34.4705	0.790282	-0.33956	0.549609	0.815751
ENSMUSG00000004610	Etfb	28.3616	26.8735	13.35	40.017	44.7473	0.539418	-0.890525	0.0216622	0.173935
ENSMUSG00000117975	Itprip	49.9862	42.1245	5.21535	39.9635	26.2021	0.980631	-0.0282172	0.838577	0.954354
ENSMUSG00000065529	Mir22	42.2404	55.1067	66.2122	39.9414	28.1799	1.60067	0.678674	0.092041	0.382798
ENSMUSG00000031165	Was	45.1237	49.7459	36.8349	39.841	40.0797	1.09863	0.135702	0.175816	0.510893
ENSMUSG00000061518	Cox5b	33.8759	31.5301	25.9157	39.8282	38.3297	0.778951	-0.360396	0.46851	0.767905
ENSMUSG00000038900	Rpl12	32.0645	28.5004	20.6603	39.815	34.0113	0.733479	-0.447172	0.27993	0.624399
ENSMUSG00000033128	Gga1	34.9565	35.2787	34.3949	39.8031	40.9112	0.864201	-0.210561	0.920459	0.982865
ENSMUSG00000081534	Slc48a1	30.3055	27.3931	20.1782	39.792	48.2077	0.589978	-0.761267	0.0182889	0.157143
ENSMUSG00000018541	Cwc25	55.339	67.8429	73.2422	39.7724	36.4272	1.71851	0.781154	6.1409e-05	0.00418615
ENSMUSG00000069919	Hba-a1	60.5852	89.9231	59.2694	39.751	161.384	0.695312	-0.524267	0.425197	0.738813
ENSMUSG00000021024	Psma6	40.3109	35.3758	28.397	39.6775	46.7314	0.803033	-0.316469	0.600657	0.845624
ENSMUSG00000021109	Hif1a	42.0051	44.6596	59.0748	39.6648	33.8072	1.3224	0.403162	0.0181148	0.156351
ENSMUSG00000060550	H2-Q7	39.3899	35.3117	50.0662	39.6278	37.1647	1.08316	0.115246	0.210047	0.550742
ENSMUSG00000020390	Ube2b	52.0466	64.0509	56.6061	39.6268	33.7289	1.56955	0.650355	0.00053501	0.0167975
ENSMUSG00000032330	Cox7a2	32.2257	32.0365	22.4836	39.6096	29.1151	0.841482	-0.248996	0.816387	0.946033
ENSMUSG00000038894	Irs2	31.429	28.5231	34.8242	39.6071	42.326	0.771169	-0.374881	0.420589	0.73728
ENSMUSG00000040940	Arhgef1	43.9442	42.8752	48.1079	39.5514	44.7496	1.06703	0.0935983	0.205035	0.544854
ENSMUSG00000038552	Fndc4	0.248527	0.286176	0.822749	0.113615	0.123759	3.81242	1.93071	0.037832	0.238206
ENSMUSG00000002580	Mien1	39.1742	44.5025	29.9107	39.527	38.0069	0.976669	-0.0340587	0.607872	0.84876
ENSMUSG00000024914	Drap1	37.3557	50.2245	31.1061	39.4313	34.2933	1.07324	0.101972	0.277633	0.622432
ENSMUSG00000018102	H2bc4	41.5229	48.5583	33.793	39.3814	46.8792	0.957365	-0.0628594	0.639257	0.863961
ENSMUSG00000021520	Uqcrb	27.2064	26.5267	16.2964	39.3768	42.4386	0.57063	-0.809373	0.0355461	0.230056
ENSMUSG00000002844	Adprh	51.4988	53.1629	40.8958	39.3552	38.4832	1.24666	0.318072	0.0279459	0.201612
ENSMUSG00000027423	Snx5	25.2253	22.8421	22.4421	39.3363	41.9542	0.578251	-0.790231	0.00567183	0.0762921
ENSMUSG00000029826	Zc3hav1	41.3183	44.7091	45.5641	39.3356	28.3887	1.29536	0.373357	0.0195863	0.163762
ENSMUSG00000002812	Flii	34.4035	35.8941	35.8559	39.3223	37.2148	0.924637	-0.113041	0.729449	0.908139
ENSMUSG00000027435	Cd93	40.7455	50.1728	58.0858	39.254	59.0158	1.01085	0.0155697	0.42297	0.737945
ENSMUSG00000032300	1700017B05Rik	47.7867	41.7311	45.9589	39.2498	34.286	1.22822	0.296563	0.0329767	0.219817
ENSMUSG00000021996	Esd	29.8086	25.8681	28.8905	39.2178	37.4053	0.735785	-0.442643	0.266858	0.610737
ENSMUSG00000041571	Selenow	26.8052	23.1106	22.1347	39.2133	37.136	0.62913	-0.66857	0.0952317	0.388873
ENSMUSG00000081604	Gm11518	37.6862	49.1173	29.0752	39.2019	31.6446	1.09042	0.124884	0.379086	0.710873
ENSMUSG00000063870	Chd4	37.3404	35.3752	48.067	39.1933	41.6667	0.995817	-0.00604771	0.434813	0.745629
ENSMUSG00000005089	Slc1a2	0.4669	0.232568	0.296747	0.148133	0.0294073	3.7408	1.90335	0.00517837	0.072071
ENSMUSG00000036199	Ndufa13	32.522	33.0602	20.9468	39.1228	37.5316	0.752546	-0.410148	0.390318	0.71873
ENSMUSG00000024758	Rtn3	39.6786	40.9286	35.791	39.0899	49.6836	0.87412	-0.194096	0.97669	0.998199
ENSMUSG00000089838	Gm2962	27.3955	34.0888	14.4314	39.0528	46.7375	0.589932	-0.761379	0.152124	0.479662
ENSMUSG00000025579	Gaa	31.3789	27.9398	26.903	39.0376	47.304	0.66574	-0.586968	0.073459	0.341981
ENSMUSG00000081906	Rpl9-ps1	4.54683	6.37151	6.51359	2.66076	0.455008	3.72984	1.89911	0.00854709	0.0994754
ENSMUSG00000038539	Atf5	46.3203	46.8402	31.506	38.9743	43.3413	1.00966	0.0138726	0.433042	0.74411
ENSMUSG00000022841	Ap2m1	29.3768	29.2314	22.1163	38.9558	39.5946	0.685119	-0.545573	0.109808	0.416693
ENSMUSG00000078153	Psme2b	39.0082	32.7947	32.9398	38.8852	29.8179	1.01638	0.0234395	0.466225	0.767563
ENSMUSG00000004980	Hnrnpa2b1	35.052	35.6065	38.0912	38.8592	37.5468	0.948876	-0.0757083	0.605303	0.847886
ENSMUSG00000026395	Ptprc	39.7485	44.8689	47.5586	38.8339	34.1451	1.20743	0.271944	0.0434109	0.257501
ENSMUSG00000081485	Gm12338	29.5784	33.6232	33.5482	38.8169	30.2591	0.933752	-0.0988887	0.843532	0.957157
ENSMUSG00000002658	Gtf2f1	36.8015	36.8164	30.8446	38.7473	28.7791	1.03132	0.0444986	0.366109	0.701813
ENSMUSG00000004677	Myo9b	35.4295	33.6643	42.3897	38.731	41.8813	0.921973	-0.117203	0.743748	0.914538
ENSMUSG00000019992	Mtfr2	0.385072	0.448335	1.20634	0.234878	0.129863	3.72821	1.89848	0.0333469	0.221225
ENSMUSG00000052296	Ppp6r1	37.3037	37.3017	28.6448	38.554	52.7068	0.754251	-0.406884	0.349513	0.687739
ENSMUSG00000043131	Mob1a	37.1131	34.2039	37.453	38.5509	40.0435	0.922627	-0.11618	0.739416	0.912991
ENSMUSG00000074800	Gm4149	48.47	76.0296	29.9847	38.5507	38.0857	1.34387	0.426396	0.142061	0.464759
ENSMUSG00000017778	Cox7c	30.9054	29.5012	24.0631	38.5118	39.7283	0.719748	-0.474437	0.254119	0.596581
ENSMUSG00000038803	Ost4	38.4549	41.7155	24.3046	38.51	34.2323	0.95749	-0.0626703	0.676237	0.884312
ENSMUSG00000064348	mt-Tn	14.5525	19.5057	17.5231	38.4969	47.5497	0.399638	-1.32323	0.0717977	0.338972
ENSMUSG00000031453	Rasa3	25.9647	43.396	46.2139	38.4638	19.0072	1.34067	0.422957	0.067297	0.327203
ENSMUSG00000001542	Ell2	47.9376	52.7582	63.4354	38.4127	29.9998	1.59943	0.677554	0.000499517	0.0160049
ENSMUSG00000026970	Rbms1	38.3807	43.0046	44.4518	38.3911	34.2095	1.15552	0.208541	0.0818819	0.359758
ENSMUSG00000070493	Chchd2	39.4836	37.4663	29.1968	38.309	40.5335	0.897542	-0.155949	0.907561	0.979261
ENSMUSG00000019832	Rab32	42.643	38.4937	38.6826	38.2738	31.1231	1.15105	0.202954	0.100432	0.399325
ENSMUSG00000062328	Rpl17	23.0961	22.5835	30.4654	38.2632	35.8573	0.684876	-0.546086	0.1906	0.526703
ENSMUSG00000042423	Fbrs	43.9195	43.354	58.1881	38.2594	36.4823	1.29746	0.375689	0.0206563	0.168801
ENSMUSG00000020163	Uqcr11	32.0344	35.5805	15.4181	38.2498	34.0217	0.765935	-0.384705	0.553889	0.817713
ENSMUSG00000045730	Adrb2	50.688	62.7363	56.5247	38.2452	45.1525	1.35854	0.44206	0.00859418	0.0996761
ENSMUSG00000078923	Ube2v1	25.6737	33.2449	24.9813	38.2	34.4716	0.769672	-0.377685	0.426048	0.738988
ENSMUSG00000020101	Vsir	42.9912	37.319	26.3965	38.1997	42.4348	0.882225	-0.180781	0.999713	1
ENSMUSG00000018770	Atp5g3	25.7207	25.102	20.5504	38.1663	43.9762	0.579262	-0.787711	0.0106182	0.112062
ENSMUSG00000070524	Fcrlb	20.2982	17.3538	24.48	38.1532	43.1144	0.509691	-0.972306	0.00395429	0.0606973
ENSMUSG00000095597	Rps7-ps3	35.703	28.4958	23.681	38.1072	28.7002	0.876947	-0.189439	0.975131	0.997586
ENSMUSG00000031982	Arv1	0.210639	0.0852128	0.177977	1.03843	0.994927	0.155352	-2.68639	0.00500281	0.0705398
ENSMUSG00000066026	Dhrs3	32.2423	33.7899	24.0444	38.0525	56.8271	0.632919	-0.659908	0.0619007	0.310923
ENSMUSG00000028670	Lypla2	39.3163	37.9345	27.079	38.0398	49.6345	0.793312	-0.33404	0.545943	0.814045
ENSMUSG00000020400	Tnip1	40.1142	33.9158	45.8074	38.0186	32.1719	1.13821	0.186766	0.120715	0.436661
ENSMUSG00000029528	Pxn	49.6505	37.1035	56.9619	37.8861	37.2547	1.27508	0.350588	0.031189	0.213516
ENSMUSG00000020078	Vps26a	30.656	28.8808	38.4402	37.8305	39.4296	0.845429	-0.242244	0.844233	0.957536
ENSMUSG00000035983	Gm7008	45.1175	58.6966	43.2284	37.8273	29.0967	1.46477	0.550675	0.00465754	0.0675882
ENSMUSG00000023992	Trem2	24.709	22.0376	15.3191	37.8233	35.1156	0.567285	-0.817854	0.00840356	0.0985122
ENSMUSG00000036781	Rps27l	32.2559	36.0519	26.1216	37.804	34.7022	0.868241	-0.203832	0.940756	0.987955
ENSMUSG00000047731	Wbp1l	39.445	51.4174	60.5239	37.5949	37.3703	1.34628	0.428979	0.0150354	0.138639
ENSMUSG00000020476	Dbnl	38.8114	38.9113	33.361	37.5441	35.1605	1.01859	0.0265675	0.357492	0.694488
ENSMUSG00000026288	Inpp5d	41.2119	45.3526	51.6241	37.4594	36.7908	1.24075	0.311208	0.030104	0.211169
ENSMUSG00000032383	Ppib	26.5034	28.7564	16.8499	37.4223	35.3665	0.660446	-0.598488	0.103583	0.405381
ENSMUSG00000022234	Cct5	22.8545	24.9254	18.3036	37.4095	31.2112	0.642017	-0.639318	0.0581996	0.300582
ENSMUSG00000030057	Cnbp	39.6684	43.0081	39.643	37.2953	33.4593	1.15252	0.204794	0.0886848	0.376399
ENSMUSG00000021965	Ska3	0.658581	0.863058	1.58401	0.41752	0.153468	3.62606	1.8584	0.0096151	0.106641
ENSMUSG00000020399	Havcr2	38.9978	31.6276	33.1367	37.2448	30.6341	1.01909	0.027282	0.372405	0.705962
ENSMUSG00000059058	Tma7-ps	28.8631	49.3898	27.6757	37.2371	28.8166	1.06911	0.0964169	0.54461	0.813203
ENSMUSG00000059159	Gm8129	27.6353	30.6544	32.2057	37.177	15.5042	1.1452	0.195595	0.441258	0.749909
ENSMUSG00000037260	Hgsnat	46.1747	48.4654	42.4789	37.1695	29.6671	1.3677	0.451754	0.00589833	0.0784937
ENSMUSG00000064373	Selenop	23.9223	26.2657	20.6494	37.0789	45.8464	0.569488	-0.812264	0.00780673	0.0946846
ENSMUSG00000034390	Cmip	42.2734	44.4739	59.6452	37.0591	34.4917	1.364	0.44784	0.0104675	0.11186
ENSMUSG00000060032	H2aj	45.2703	37.9235	28.2722	37.0361	33.8784	1.04789	0.0674867	0.333308	0.675598
ENSMUSG00000111897	Gm19810	27.3533	33.8938	17.8486	37.0342	31.051	0.774478	-0.368703	0.648701	0.868032
ENSMUSG00000053565	Eif3k	34.5197	31.9572	19.4788	36.9816	35.3848	0.791857	-0.336689	0.54822	0.81504
ENSMUSG00000024392	Bag6	34.3223	32.7206	30.4733	36.9463	39.5396	0.849972	-0.234513	0.82812	0.950425
ENSMUSG00000025630	Hprt	25.9425	29.8365	23.6612	36.9299	35.481	0.731384	-0.4513	0.293966	0.639062
ENSMUSG00000061684	Rpl21-ps8	33.049	48.8663	26.8499	36.9084	39.1344	0.953545	-0.0686274	0.740891	0.913913
ENSMUSG00000052270	Fpr2	55.5425	54.7841	49.1485	36.8894	30.293	1.58251	0.662212	0.000662176	0.0194447
ENSMUSG00000068120	Gm10231	13.3991	17.3717	11.3476	36.8234	15.5475	0.536155	-0.899278	0.108884	0.41501
ENSMUSG00000054091	1810037I17Rik	43.6725	42.8979	27.0223	36.7705	35.9678	1.04111	0.0581211	0.386006	0.715712
ENSMUSG00000006498	Ptbp1	24.0589	23.7378	21.3316	36.761	30.9179	0.680945	-0.55439	0.0981855	0.393478
ENSMUSG00000040731	Eif4h	34.3989	34.9598	30.5906	36.603	40.9599	0.859082	-0.219132	0.883754	0.971436
ENSMUSG00000025743	Sdc3	22.4165	19.4594	22.1303	36.4504	43.411	0.53431	-0.904252	0.00150633	0.0325232
ENSMUSG00000005610	Eif4g2	35.0908	31.871	36.5236	36.4215	34.29	0.975657	-0.0355538	0.487369	0.780968
ENSMUSG00000066415	Msl2	45.4103	51.1254	62.861	36.3427	29.7149	1.60866	0.685862	0.000519706	0.0164657
ENSMUSG00000004626	Stxbp2	35.1136	37.3058	34.0078	36.3256	37.1019	0.966281	-0.0494855	0.52893	0.805268
ENSMUSG00000063556	Gm10132	53.5793	27.2804	41.4451	36.2715	49.101	0.955068	-0.0663244	0.735852	0.911542
ENSMUSG00000048277	Syngr2	30.6075	30.0097	28.053	36.2664	36.1754	0.816013	-0.293335	0.655294	0.871883
ENSMUSG00000020149	Rab1a	32.9127	34.3117	37.0888	36.2315	38.6937	0.928154	-0.107564	0.710325	0.899536
ENSMUSG00000009927	Rps25	43.6977	48.0164	35.866	36.1892	48.2748	1.00698	0.0100321	0.425636	0.738813
ENSMUSG00000017677	Wsb1	40.0178	30.9557	45.2733	36.1538	26.4193	1.23852	0.308615	0.0562454	0.296375
ENSMUSG00000023272	Creld2	27.2169	28.57	15.2951	36.1484	51.3118	0.541824	-0.884104	0.0181503	0.156531
ENSMUSG00000076609	Igkc	52.9828	60.5087	25.1341	36.1008	70.8946	0.863748	-0.211317	0.922853	0.983518
ENSMUSG00000062647	Rpl7a	32.2603	37.0241	28.9518	36.0598	41.1652	0.848053	-0.237774	0.831997	0.951143
ENSMUSG00000040048	Ndufb10	25.7556	26.8804	19.2825	35.9784	36.6154	0.660465	-0.598446	0.112584	0.420836
ENSMUSG00000024339	Tap2	43.6173	34.2481	37.0321	35.9556	33.6773	1.10003	0.137543	0.155958	0.484009
ENSMUSG00000025746	Il6	32.5751	29.0004	43.7414	35.8586	32.7499	1.02336	0.0333153	0.38696	0.715712
ENSMUSG00000042043	Tbca	29.0538	33.6394	26.0697	35.8541	35.6612	0.827449	-0.273257	0.754621	0.920103
ENSMUSG00000028480	Glipr2	44.8373	43.6463	30.818	35.831	27.2075	1.26168	0.335347	0.0450534	0.262414
ENSMUSG00000042524	Sun2	40.1447	81.3271	76.2437	35.6579	57.2601	1.41857	0.504434	0.0308647	0.212985
ENSMUSG00000026360	Rgs2	42.3632	41.5559	37.9571	35.6535	33.475	1.17536	0.233103	0.0582234	0.300582
ENSMUSG00000005873	Reep5	28.6838	31.4685	19.0353	35.6463	41.8376	0.681326	-0.553584	0.143938	0.466942
ENSMUSG00000033192	Lpcat2	42.0706	46.4557	49.4789	35.6112	17.4618	1.73353	0.793709	0.00102463	0.025508
ENSMUSG00000030168	Adipor2	33.3015	39.7793	34.0526	35.5982	53.6676	0.800108	-0.321734	0.587	0.837492
ENSMUSG00000031059	Ndufb11	35.041	31.5442	18.4904	35.5636	28.1804	0.889764	-0.168506	0.983989	1
ENSMUSG00000022365	Derl1	39.4447	34.8587	32.078	35.4836	44.6528	0.885003	-0.176246	0.965474	0.994388
ENSMUSG00000056952	Tatdn2	41.2014	34.729	36.3721	35.4725	36.582	1.03905	0.0552666	0.278117	0.622432
ENSMUSG00000009549	Srp14	36.5867	42.7809	31.8937	35.4683	32.4014	1.09289	0.128152	0.222809	0.564351
ENSMUSG00000021262	Evl	25.1097	25.4359	17.0083	35.4505	49.2789	0.531527	-0.911786	0.00445866	0.065848
ENSMUSG00000070031	Sp140	43.4478	54.4671	66.0004	35.418	28.9051	1.69888	0.76458	0.000291175	0.0112439
ENSMUSG00000027782	Kpna4	35.5427	34.1573	41.14	35.4112	26.9165	1.18556	0.245572	0.0704639	0.335879
ENSMUSG00000020184	Mdm2	31.1935	27.5571	36.7115	35.3921	29.5606	0.979811	-0.0294246	0.501527	0.790039
ENSMUSG00000036918	Ttc7	46.5708	43.4884	42.6361	35.3892	29.7878	1.35728	0.440721	0.00542108	0.0743646
ENSMUSG00000066180	Gm10155	45.2028	52.2115	25.8776	35.2637	46.8891	1.00051	0.000735483	0.6127	0.851015
ENSMUSG00000027346	Gpcpd1	42.0382	45.3438	52.2794	35.2293	27.6783	1.48007	0.565664	0.0018696	0.0380255
ENSMUSG00000031848	Lsm4	30.1667	29.7791	16.1098	35.1329	40.6317	0.669227	-0.579432	0.185596	0.52255
ENSMUSG00000019139	Isyna1	44.2346	37.7163	26.375	35.1215	33.5391	1.0518	0.0728594	0.32585	0.668564
ENSMUSG00000019428	Fkbp8	32.3614	34.1575	27.0655	35.1101	31.0223	0.943405	-0.0840502	0.657133	0.872412
ENSMUSG00000008384	Sertad1	51.3805	37.8285	42.0029	35.0918	26.5979	1.41798	0.503837	0.00982383	0.107974
ENSMUSG00000040345	Arhgap9	44.6188	45.1325	35.3747	35.0627	33.0151	1.22532	0.293164	0.0362938	0.232242
ENSMUSG00000046245	Pilra	50.7966	49.9545	38.9663	35.0337	21.383	1.65102	0.723354	0.000759495	0.0210937
ENSMUSG00000075122	Cd80	44.8242	50.6719	62.2732	35.0021	28.2137	1.66382	0.734497	0.000290098	0.0112439
ENSMUSG00000025580	Eif4a3	31.9394	42.3647	31.2266	34.977	36.5193	0.98402	-0.0232405	0.503499	0.791347
ENSMUSG00000027828	Ssr3	30.4335	31.9435	31.8129	34.9306	38.6425	0.85348	-0.22857	0.861035	0.963974
ENSMUSG00000006998	Psmd2	25.739	24.3154	23.3364	34.8761	39.5981	0.656969	-0.606103	0.063356	0.315622
ENSMUSG00000062683	Atp5g2	28.3504	26.664	19.6652	34.8744	39.137	0.672685	-0.571996	0.123668	0.440017
ENSMUSG00000023904	Hcfc1r1	29.8982	34.2491	18.5523	34.8641	45.076	0.689679	-0.536003	0.243016	0.586648
ENSMUSG00000018965	Ywhah	26.1409	26.0715	21.5335	34.764	44.842	0.617592	-0.695274	0.0297824	0.210096
ENSMUSG00000006390	Elovl1	29.0409	23.8241	22.9125	34.7277	33.4734	0.740727	-0.432987	0.286526	0.631469
ENSMUSG00000020402	Vdac1	28.5668	27.1733	19.5768	34.7145	45.5708	0.625411	-0.677124	0.0473525	0.269514
ENSMUSG00000081603	Gm14681	20.2057	24.2004	14.5442	34.7126	30.5952	0.601769	-0.732717	0.142705	0.465478
ENSMUSG00000053158	Fes	36.7227	36.5269	34.5316	34.6979	40.2742	0.958411	-0.0612835	0.565425	0.824562
ENSMUSG00000001020	S100a4	29.4834	26.3484	14.9016	34.6869	22.0441	0.831213	-0.26671	0.802871	0.940021
ENSMUSG00000044496	2510039O18Rik	36.7729	38.5144	26.2398	34.6629	40.7044	0.898065	-0.155109	0.911881	0.980812
ENSMUSG00000040479	Dgkz	35.0281	31.3619	33.0946	34.5963	31.0765	1.0099	0.0142151	0.363128	0.699503
ENSMUSG00000017631	Abr	45.7671	45.0059	52.7919	34.5947	38.5312	1.30884	0.388285	0.0115528	0.118827
ENSMUSG00000069682	Gm10275	28.9341	24.971	12.029	34.4878	24.6363	0.743454	-0.427685	0.50282	0.791035
ENSMUSG00000025854	Fam20c	28.2375	18.5142	19.5201	34.4799	30.3869	0.681106	-0.554049	0.129576	0.447861
ENSMUSG00000021610	Clptm1l	30.4268	29.151	25.5081	34.4678	39.1055	0.770986	-0.375224	0.40798	0.729047
ENSMUSG00000031996	Aplp2	26.4125	25.7335	21.3065	34.4653	45.4759	0.612556	-0.707087	0.023379	0.181754
ENSMUSG00000026176	Ctdsp1	37.1593	37.1369	33.6218	34.3785	34.4151	1.04581	0.0646272	0.266536	0.610735
ENSMUSG00000057522	Spop	35.0461	34.1978	34.3582	34.3777	35.5031	0.98837	-0.0168775	0.448199	0.755043
ENSMUSG00000025795	Rassf3	33.2257	38.0708	30.4313	34.2986	38.5447	0.93102	-0.103116	0.711133	0.899758
ENSMUSG00000028049	Scamp3	30.1728	26.8256	23.3055	34.2731	34.739	0.775747	-0.366343	0.438612	0.748059
ENSMUSG00000038806	Sde2	43.7119	50.0468	51.4993	34.2508	32.8537	1.4431	0.529171	0.00188139	0.0380868
ENSMUSG00000023456	Tpi1	32.3183	26.9039	21.6394	34.2445	27.0073	0.880099	-0.184262	0.990128	1
ENSMUSG00000053205	Styx	0.100821	0.0930668	0.0893138	0.0963253	1.10443	0.157235	-2.66901	0.000761678	0.0210937
ENSMUSG00000001289	Pfdn5	38.2898	37.7548	23.9376	34.2048	28.5417	1.06229	0.0871741	0.334183	0.676006
ENSMUSG00000050538	B230217C12Rik	1.17882	1.38767	1.96003	0.544422	0.290187	3.61567	1.85426	0.00285696	0.0498327
ENSMUSG00000038014	Fam120a	27.4507	26.6961	29.1573	34.1649	42.4756	0.724632	-0.464681	0.228556	0.571753
ENSMUSG00000064193	Gm4735	26.4261	29.846	18.1136	34.1453	24.9887	0.838611	-0.253926	0.795267	0.937875
ENSMUSG00000054808	Actn4	29.4072	23.7035	26.1122	34.1234	41.4241	0.6991	-0.516429	0.149855	0.47615
ENSMUSG00000004040	Stat3	36.6619	36.7803	46.2758	34.1194	27.9086	1.28671	0.363686	0.0220648	0.175585
ENSMUSG00000027660	Skil	44.3074	33.2425	51.273	34.0975	24.5164	1.46522	0.551113	0.00573713	0.0769827
ENSMUSG00000109336	Samd4b	37.8707	48.9475	55.8149	34.0943	41.3933	1.25966	0.333036	0.0385753	0.240731
ENSMUSG00000114003	Gm9616	51.7925	58.7797	38.1426	34.081	64.3086	1.00766	0.0110066	0.537353	0.809492
ENSMUSG00000061032	Rrp1	35.5831	35.7901	38.3604	34.0501	33.6626	1.08038	0.111545	0.189718	0.52535
ENSMUSG00000005800	Mmp8	45.2347	49.6094	45.4261	34.0268	28.516	1.49519	0.580332	0.00124327	0.0282986
ENSMUSG00000028673	Fuca1	33.7719	31.1363	24.6503	33.9947	31.3218	0.914097	-0.12958	0.821603	0.947659
ENSMUSG00000054499	Dedd2	53.824	48.452	47.7086	33.9933	24.1954	1.71837	0.78104	7.05615e-05	0.00444704
ENSMUSG00000085894	Gm15832	46.4587	44.189	58.2277	33.9932	28.4527	1.58938	0.668463	0.000818971	0.0219724
ENSMUSG00000068747	Sort1	31.3038	30.8907	27.6003	33.9609	51.3607	0.701619	-0.511239	0.176192	0.511252
ENSMUSG00000021493	Pdlim7	41.7033	54.0893	61.1994	33.9353	28.3016	1.68166	0.749887	0.000266559	0.0106313
ENSMUSG00000018042	Cyb5r3	26.1316	27.6778	22.1608	33.9265	39.9633	0.685438	-0.544902	0.110442	0.418046
ENSMUSG00000030678	Maz	27.5499	25.1546	21.3661	33.9107	36.3892	0.702426	-0.509583	0.160352	0.489819
ENSMUSG00000009291	Pttg1ip	7.54849	25.4713	7.69846	33.9042	13.5338	0.57223	-0.805333	0.189039	0.525193
ENSMUSG00000007038	Neu1	39.3545	45.4658	39.9345	33.7784	38.8732	1.14478	0.195067	0.0909262	0.380291
ENSMUSG00000020917	Acly	29.9348	26.3805	26.1715	33.7693	43.6774	0.710051	-0.494005	0.179116	0.514549
ENSMUSG00000022305	Lrp12	22.3299	27.0377	20.2078	33.7483	44.136	0.595545	-0.747717	0.0170744	0.15088
ENSMUSG00000020238	Ncln	31.839	26.2061	20.5114	33.6983	44.4812	0.669881	-0.578024	0.115219	0.426138
ENSMUSG00000019817	Plagl1	0.872215	0.866054	2.9393	0.396822	0.46683	3.61069	1.85228	0.00053557	0.0167975
ENSMUSG00000024066	Xdh	31.1737	31.6787	42.6342	33.6423	28.1055	1.1389	0.187639	0.127537	0.444841
ENSMUSG00000051166	Eml5	0.27098	0.363051	0.535556	0.124797	0.0939018	3.5653	1.83402	0.000837604	0.0223825
ENSMUSG00000056888	Glipr1	34.4281	29.4066	27.1199	33.5387	23.467	1.06369	0.0890766	0.307845	0.652979
ENSMUSG00000006589	Aprt	30.6746	25.5155	19.8599	33.5191	35.4792	0.7348	-0.444576	0.307844	0.652979
ENSMUSG00000052305	Hbb-bs	38.6949	71.8302	44.9771	33.4537	122.868	0.663172	-0.592544	0.343538	0.683547
ENSMUSG00000082691	Dynlt1-ps1	37.2108	36.7595	27.2893	33.4333	19.8067	1.26796	0.342513	0.189376	0.525193
ENSMUSG00000032042	Srpr	32.8241	31.4812	28.3128	33.398	36.5754	0.882413	-0.180473	0.978443	0.998901
ENSMUSG00000071014	Ndufb6	26.9435	25.9392	17.4451	33.3623	28.6265	0.756349	-0.402876	0.481637	0.777004
ENSMUSG00000116875	Morf4l1-ps1	21.6121	25.7968	10.3444	33.3208	13.8594	0.816065	-0.293244	0.769254	0.925362
ENSMUSG00000022270	Retreg1	46.6115	32.5815	54.6991	33.3152	20.5021	1.6586	0.729967	0.00200927	0.0393716
ENSMUSG00000047676	Rpsa-ps10	30.9859	26.1331	16.4835	33.245	27.6809	0.805378	-0.312262	0.667624	0.879137
ENSMUSG00000039328	Rnf122	0.131241	0.145056	0.0986784	0.0337207	0.0402753	3.37833	1.75631	0.0497049	0.275677
ENSMUSG00000019054	Fis1	35.5357	31.7258	23.0902	33.1695	29.5576	0.960263	-0.0584991	0.641068	0.864527
ENSMUSG00000054452	Tle5	34.9252	36.3533	24.5545	33.1266	29.1418	1.02602	0.0370602	0.375867	0.708379
ENSMUSG00000024429	Gnl1	40.5684	40.2441	39.7193	33.11	31.8343	1.23728	0.307176	0.0300852	0.211169
ENSMUSG00000034312	Iqsec1	35.9714	32.9268	40.7225	33.1066	30.5083	1.1488	0.200123	0.0882299	0.37554
ENSMUSG00000031897	Psmb10	24.2079	22.8481	17.1871	33.1063	24.6709	0.741273	-0.431922	0.347032	0.686218
ENSMUSG00000064347	mt-Ta	12.0731	16.3591	13.434	33.0377	36.6956	0.400251	-1.32102	0.113558	0.422077
ENSMUSG00000036299	BC031181	36.9208	43.5603	33.3074	33.0233	29.4386	1.21448	0.280343	0.0608765	0.307756
ENSMUSG00000030816	Rnf40	43.9549	54.2226	60.019	33.0076	32.2175	1.61693	0.693255	0.00029229	0.0112544
ENSMUSG00000029148	Nrbp1	41.5679	49.2496	48.2791	33.0007	31.7564	1.43198	0.518013	0.00221388	0.0417203
ENSMUSG00000087260	Lamtor5	31.2913	24.9695	13.1149	32.9988	30.5939	0.727292	-0.459392	0.407716	0.728921
ENSMUSG00000037993	Dhx38	36.2388	38.2598	40.6242	32.9367	31.2689	1.19536	0.257442	0.047482	0.269735
ENSMUSG00000118164	Gm20570	21.7095	35.9909	12.3221	32.9344	24.6407	0.810796	-0.302589	0.81863	0.94667
ENSMUSG00000038393	Txnip	41.1081	63.9207	59.4821	32.9144	45.0098	1.40744	0.493076	0.0110468	0.115219
ENSMUSG00000034652	Cd300a	43.6259	43.9592	44.6249	32.9048	29.2632	1.41777	0.503624	0.00216158	0.0412584
ENSMUSG00000063193	Cd300lb	40.609	31.0541	30.7028	32.8685	21.0647	1.26534	0.339528	0.0509108	0.280156
ENSMUSG00000029103	Lrpap1	21.3976	16.2007	18.394	32.8405	28.0549	0.61299	-0.706065	0.0291946	0.207704
ENSMUSG00000079197	Psme2	31.7134	23.1212	21.7628	32.8078	25.6674	0.873276	-0.195491	0.957508	0.99288
ENSMUSG00000029313	Aff1	34.6654	32.0604	42.2094	32.7999	25.4657	1.24642	0.317792	0.0392861	0.24301
ENSMUSG00000002500	Rpl3l	0.508088	0.629727	0.762655	0.155056	0.223286	3.34876	1.74363	0.0450548	0.262414
ENSMUSG00000055763	Rybp-ps	1.04659	6.36787	10.1528	0.864314	2.69233	3.29285	1.71934	0.0317101	0.215284
ENSMUSG00000020349	Ppp2ca	32.3195	30.4077	34.6348	32.6851	28.3005	1.06432	0.0899275	0.218796	0.560778
ENSMUSG00000048779	P2ry6	18.459	18.0477	13.5025	32.6483	33.4971	0.504033	-0.988409	0.000754274	0.0210937
ENSMUSG00000031231	Cox7b	22.5554	27.3278	16.42	32.6454	28.7128	0.720395	-0.473141	0.312551	0.657077
ENSMUSG00000029430	Ran	25.7673	20.0476	16.6784	32.6408	28.817	0.6779	-0.560856	0.129907	0.448383
ENSMUSG00000048612	Myof	20.2753	18.263	21.6516	32.5917	37.0647	0.576065	-0.795696	0.00688632	0.0869642
ENSMUSG00000062248	Cks2	49.4419	56.5264	48.5137	32.5881	28.1121	1.69667	0.762702	0.000668109	0.0194479
ENSMUSG00000014606	Slc25a11	30.85	22.8881	20.2732	32.5503	27.3887	0.823184	-0.280713	0.702952	0.895855
ENSMUSG00000011148	Adssl1	34.6778	37.3696	37.6844	32.4656	27.2738	1.22456	0.292266	0.0448236	0.261911
ENSMUSG00000108024	Gm43912	43.3906	51.0364	68.0289	32.374	48.2256	1.34373	0.426242	0.0591439	0.303268
ENSMUSG00000036636	Clcn7	26.5796	22.4052	22.1766	32.3734	26.8398	0.801187	-0.319788	0.556096	0.819094
ENSMUSG00000040429	Mterf1a	0.407726	0.429943	0.865819	0.238078	0.108447	3.27728	1.7125	0.03653	0.233084
ENSMUSG00000029561	Oasl2	48.1995	42.8179	49.8847	32.3279	22.4922	1.71351	0.776956	0.000115628	0.00607989
ENSMUSG00000026737	Pip4k2a	31.4464	29.8339	34.7739	32.3022	29.2317	1.04066	0.057505	0.290582	0.635428
ENSMUSG00000041355	Ssr2	19.2419	24.0522	16.1945	32.3008	34.1067	0.597207	-0.743697	0.0290621	0.206872
ENSMUSG00000024725	Ostf1	38.3538	45.3449	35.241	32.2989	31.8948	1.23522	0.304765	0.0313193	0.213934
ENSMUSG00000024327	Slc39a7	25.9865	22.6536	15.3017	32.2781	25.1494	0.74229	-0.429945	0.352505	0.690291
ENSMUSG00000055065	Ddx17	31.0262	33.2423	36.0763	32.2695	38.1913	0.949415	-0.0748886	0.608536	0.848803
ENSMUSG00000024513	Mbd2	27.7538	31.2903	31.7096	32.2165	24.8063	1.06102	0.0854552	0.259593	0.603205
ENSMUSG00000031246	Sh3bgrl	28.0565	27.149	29.0215	32.2086	34.4095	0.842883	-0.246595	0.804459	0.940291
ENSMUSG00000064215	Ifi27	34.3527	32.8276	23.044	32.2044	26.1562	1.03065	0.0435588	0.404746	0.726495
ENSMUSG00000063882	Uqcrh	24.6503	38.1753	22.7317	32.1897	39.4127	0.796596	-0.32808	0.616842	0.85341
ENSMUSG00000024486	Hbegf	31.5738	16.1533	19.8433	32.1556	24.8333	0.790452	-0.339251	0.582349	0.834756
ENSMUSG00000015461	Atf6b	27.6467	25.1999	20.379	32.0546	34.5896	0.732503	-0.449094	0.259057	0.602796
ENSMUSG00000013593	Ndufs2	27.4734	24.9	18.4634	32.0398	35.0826	0.703558	-0.507258	0.193592	0.531227
ENSMUSG00000022477	Aco2	24.2968	23.8932	17.7927	31.9795	38.5108	0.624036	-0.6803	0.0367732	0.234188
ENSMUSG00000029401	Rilpl2	36.9305	27.9173	26.8517	31.9371	27.8486	1.02254	0.0321507	0.372428	0.705962
ENSMUSG00000056851	Pcbp2	29.7122	33.2704	26.6688	31.9204	32.3576	0.92983	-0.104961	0.716197	0.902637
ENSMUSG00000027342	Pcna	33.1477	25.3427	28.1466	31.9154	25.0291	1.01429	0.0204649	0.407138	0.72837
ENSMUSG00000020737	Jpt1	33.0793	29.9383	16.6278	31.9092	39.0344	0.748438	-0.418045	0.401818	0.724441
ENSMUSG00000030435	U2af2	22.7632	20.6105	20.2381	31.8974	27.3882	0.715315	-0.483349	0.196024	0.533661
ENSMUSG00000031400	G6pdx	32.6014	32.5919	26.0354	31.8096	32.7372	0.942249	-0.0858193	0.670528	0.881046
ENSMUSG00000024413	Npc1	27.1502	20.9687	25.5072	31.7583	32.4077	0.764955	-0.386554	0.385936	0.715712
ENSMUSG00000085148	Mir22hg	36.9766	41.1729	52.8248	31.7537	25.042	1.53737	0.620469	0.00250855	0.0454773
ENSMUSG00000027397	Slc20a1	37.061	32.7305	44.6163	31.6775	22.5867	1.40556	0.491149	0.0083755	0.0983348
ENSMUSG00000008393	Carhsp1	39.9035	41.4745	37.2019	31.6396	26.8964	1.35051	0.433502	0.00813947	0.0970038
ENSMUSG00000093445	Lrch4	30.1634	38.2303	27.7901	31.6294	33.4169	0.985799	-0.0206347	0.479699	0.775217
ENSMUSG00000028851	Nudc	20.8048	22.0697	13.2422	31.5992	29.5332	0.611968	-0.708473	0.0615085	0.309768
ENSMUSG00000047187	Rab2a	33.9375	30.0233	21.8811	31.546	26.3408	0.988618	-0.0165154	0.529835	0.80565
ENSMUSG00000025408	Ddit3	41.61	51.0592	36.4396	31.5183	19.5102	1.68675	0.75425	0.00101467	0.0254832
ENSMUSG00000047959	Kcna3	14.8019	21.2926	30.2903	31.5142	30.9397	0.708627	-0.496901	0.337447	0.678397
ENSMUSG00000039016	Timm8b	26.3693	35.4657	27.7974	31.5115	35.1075	0.896965	-0.156876	0.928619	0.985201
ENSMUSG00000009863	Sdhb	24.0552	21.9538	15.8826	31.5077	28.1624	0.691486	-0.532227	0.168375	0.502155
ENSMUSG00000097761	4930534D22Rik	0.511878	0.918909	1.77715	0.261871	0.39396	3.26094	1.70529	0.0132036	0.129122
ENSMUSG00000028618	Tmem59	39.1626	35.8668	27.1873	31.4076	39.6454	0.959065	-0.0602995	0.623285	0.857113
ENSMUSG00000028419	Chmp5	32.1331	33.1816	25.1537	31.3036	28.2082	1.01345	0.0192746	0.42394	0.738421
ENSMUSG00000083833	Gm13841	33.9468	34.2332	19.0195	31.2891	32.3336	0.913714	-0.130186	0.899346	0.976172
ENSMUSG00000004508	Gab2	32.022	30.9677	31.6588	31.2723	28.8221	1.05	0.0703879	0.240906	0.584615
ENSMUSG00000034566	Atp5h	33.041	28.4802	14.4278	31.2466	29.7473	0.830127	-0.268596	0.763188	0.923147
ENSMUSG00000070002	Ell	31.3377	45.0098	55.5542	31.2278	38.4753	1.26156	0.335206	0.0581089	0.300582
ENSMUSG00000029771	Irf5	45.2171	27.9118	53.9723	31.1743	30.0346	1.38434	0.469201	0.0239985	0.184491
ENSMUSG00000032312	Csk	34.6529	31.9894	22.798	31.1531	30.9412	0.960264	-0.0584967	0.615791	0.852928
ENSMUSG00000020641	Rsad2	50.2208	52.305	59.2674	31.1394	23.4132	1.97721	0.983469	2.24504e-06	0.000565961
ENSMUSG00000000088	Cox5a	20.7353	19.4322	14.878	31.1051	28.0347	0.620513	-0.688468	0.044012	0.259851
ENSMUSG00000003458	Ncstn	27.2692	21.9405	24.1729	31.0787	33.4441	0.758209	-0.399333	0.359962	0.696887
ENSMUSG00000031751	Amfr	32.5451	32.4517	26.0342	31.0649	28.1783	1.02438	0.0347447	0.334236	0.676012
ENSMUSG00000068523	Gng5	31.3316	32.5254	20.6121	31.0598	24.9851	1.00478	0.00687582	0.47337	0.771382
ENSMUSG00000020777	Acox1	25.2006	25.3409	22.3191	31.0312	42.8655	0.65732	-0.605332	0.0714793	0.33859
ENSMUSG00000026581	Sell	46.6989	58.4388	56.3286	30.9864	29.122	1.79083	0.840631	1.36041e-05	0.00162436
ENSMUSG00000091537	Tma7	27.5417	29.0697	9.35448	30.9577	26.4274	0.766353	-0.383919	0.576547	0.831976
ENSMUSG00000070003	Ssbp4	24.1606	20.1561	16.1201	30.9409	29.5312	0.666278	-0.585803	0.0952282	0.388873
ENSMUSG00000105814	Mir703	39.9282	37.0202	18.809	30.8497	50.0691	0.788917	-0.342055	0.747753	0.916677
ENSMUSG00000009035	Tmem184b	34.3619	28.1897	28.9202	30.8144	31.0662	0.985465	-0.0211236	0.459568	0.76307
ENSMUSG00000024965	Fermt3	23.652	22.6556	20.1456	30.81	34.4124	0.679248	-0.55799	0.0903117	0.379547
ENSMUSG00000045665	Mfsd5	32.156	25.9601	20.3698	30.7964	33.6197	0.81228	-0.299951	0.647872	0.867879
ENSMUSG00000040712	Camta2	28.0022	24.5409	32.0238	30.7666	28.4599	0.951905	-0.0711111	0.607855	0.84876
ENSMUSG00000036275	9530068E07Rik	27.9087	24.4981	22.9783	30.7473	32.6224	0.793072	-0.334476	0.517054	0.8002
ENSMUSG00000022453	Naga	38.9212	36.0992	37.2093	30.712	44.7118	0.991992	-0.0115991	0.471681	0.769799
ENSMUSG00000038143	Stox2	0.0001	0.0297909	0.0200245	0.0525188	0.147806	0.166115	-2.58975	0.0453135	0.263217
ENSMUSG00000030798	Cd37	39.0657	39.2353	38.3178	30.6776	27.9878	1.32524	0.406255	0.00799801	0.0963583
ENSMUSG00000006517	Mvd	28.0535	27.7415	23.3292	30.625	40.2056	0.744728	-0.425215	0.338046	0.679091
ENSMUSG00000015714	Cers2	32.6652	32.9637	33.0151	30.5828	30.3072	1.08002	0.111063	0.187009	0.52415
ENSMUSG00000028041	Adam15	19.0872	18.4119	17.9448	30.5726	35.3713	0.560515	-0.835174	0.00310815	0.0524574
ENSMUSG00000022439	Parvg	32.6587	36.2035	27.3631	30.5627	38.1669	0.933372	-0.0994765	0.719666	0.903767
ENSMUSG00000015291	Gdi1	35.0331	46.3665	44.1828	30.5279	25.9335	1.48281	0.568333	0.00190153	0.0381489
ENSMUSG00000078453	Abracl	37.0231	32.1885	28.5938	30.4978	37.1751	0.963511	-0.0536268	0.618567	0.854583
ENSMUSG00000020708	Psmc5	23.664	21.232	14.0781	30.4937	33.0791	0.618442	-0.69329	0.0666357	0.325528
ENSMUSG00000034612	Chst11	37.4628	35.0955	40.9071	30.4445	20.9455	1.47195	0.557731	0.00289604	0.0504484
ENSMUSG00000041958	Pigs	28.3106	29.0391	25.173	30.4113	40.2788	0.778258	-0.361679	0.46391	0.765965
ENSMUSG00000045983	Eif4g1	23.4125	23.5184	25.6802	30.4044	35.5521	0.73393	-0.446285	0.256308	0.599285
ENSMUSG00000037062	Sh3glb1	23.5824	27.3418	23.6481	30.3908	28.4857	0.844394	-0.244012	0.800532	0.939309
ENSMUSG00000045427	Hnrnph2	35.1404	41.8824	44.0625	30.3798	26.7185	1.41376	0.499541	0.00377965	0.058554
ENSMUSG00000098327	Mir7087	29.3411	25.5885	43.323	11.9	8.37646	3.23043	1.69173	0.0163686	0.146977
ENSMUSG00000006299	Aamp	25.8112	25.254	23.3286	30.3199	30.825	0.811121	-0.302011	0.611594	0.850583
ENSMUSG00000030062	Rpn1	22.4314	17.1873	17.5613	30.2983	31.9983	0.611912	-0.708604	0.0245388	0.187243
ENSMUSG00000027613	Eif6	27.4327	20.948	17.2915	30.2835	23.7156	0.810781	-0.302616	0.639188	0.863954
ENSMUSG00000024474	Ik	31.4975	38.6433	42.0346	30.2556	29.5737	1.24995	0.32187	0.0326886	0.218923
ENSMUSG00000020458	Rtn4	22.4912	21.7098	22.4952	30.2526	31.451	0.720609	-0.472711	0.193861	0.531538
ENSMUSG00000032575	Manf	20.1319	21.1398	14.6741	30.2389	31.9524	0.599717	-0.737646	0.0206826	0.168912
ENSMUSG00000001419	Mef2d	33.2614	42.4724	46.4131	30.2356	29.1632	1.37092	0.455149	0.00837366	0.0983348
ENSMUSG00000035678	Tnfsf9	21.1706	14.4275	34.0457	30.2171	23.6146	0.862489	-0.213422	0.965241	0.994263
ENSMUSG00000027465	Tbc1d20	30.6167	30.2175	16.1457	30.2146	18.3774	1.05614	0.0787983	0.409809	0.730159
ENSMUSG00000018752	Tnfsfm13	26.6035	26.1432	22.998	30.1491	39.7344	0.722582	-0.468768	0.243599	0.586753
ENSMUSG00000049422	Chchd10	34.1985	21.7648	18.3259	30.1165	36.2661	0.746071	-0.422616	0.400362	0.723652
ENSMUSG00000026928	Card9	32.497	37.5903	32.4961	29.9728	27.9813	1.18005	0.238853	0.0705485	0.335922
ENSMUSG00000022956	Atp5o	20.2628	19.1536	11.1882	29.9687	20.9702	0.662291	-0.594463	0.163243	0.495122
ENSMUSG00000094989	Rpl9-ps4	21.2537	38.4395	13.8919	29.9172	21.3967	0.956014	-0.0648968	0.800925	0.939522
ENSMUSG00000082029	H3f3c	28.1042	60.8156	30.485	29.9071	25.4955	1.43682	0.522874	0.0805198	0.358304
ENSMUSG00000037280	Galnt6	24.0377	17.4667	17.178	29.8912	29.8079	0.655313	-0.609744	0.0766976	0.350105
ENSMUSG00000042688	Mapk6	31.8584	16.3468	34.7527	29.8848	13.3471	1.27927	0.355321	0.144986	0.468479
ENSMUSG00000025068	Gsto1	24.2641	23.5601	18.309	29.8667	31.7745	0.71525	-0.483481	0.224565	0.566544
ENSMUSG00000019877	Serinc1	30.2024	32.0572	36.6503	29.8621	31.7993	1.06939	0.0967853	0.211317	0.551743
ENSMUSG00000022089	Bin3	34.4759	35.8042	24.8557	29.8434	25.4405	1.14724	0.198168	0.132657	0.451574
ENSMUSG00000062006	Rpl34	27.0996	25.7788	20.3932	29.8361	23.3657	0.918159	-0.123184	0.811336	0.94378
ENSMUSG00000032322	Pstpip1	38.7376	38.9895	33.9153	29.8229	19.9955	1.49399	0.579175	0.0021716	0.0412728
ENSMUSG00000038312	Edem2	25.6978	25.401	22.0658	29.7811	32.8721	0.778515	-0.361204	0.442987	0.75092
ENSMUSG00000015355	Cd48	23.2403	25.1871	20.4244	29.7373	32.8544	0.733342	-0.447442	0.32584	0.668564
ENSMUSG00000082454	Gm12183	32.7965	44.9942	34.1069	29.7157	19.7622	1.50771	0.592361	0.00536645	0.0738866
ENSMUSG00000025171	Ubtd1	27.7965	24.6739	21.8806	29.67	27.3913	0.868666	-0.203126	0.94117	0.987955
ENSMUSG00000085178	Kdm6bos	37.1683	49.2846	50.0202	29.6676	20.6319	1.80881	0.855039	0.000546285	0.0170337
ENSMUSG00000074417	Gm14548	33.4085	35.9184	44.1955	29.6213	21.1363	1.49104	0.576317	0.0042373	0.0635405
ENSMUSG00000042821	Snai1	59.0277	59.5657	67.4811	29.6158	33.9798	1.9506	0.963919	2.6308e-06	0.000616668
ENSMUSG00000021069	Pygl	37.4892	42.0961	32.4645	29.5987	33.5392	1.18312	0.2426	0.0603272	0.306593
ENSMUSG00000004460	Dnajb11	23.8746	24.5346	16.1673	29.5967	36.0486	0.655813	-0.608644	0.0884657	0.375831
ENSMUSG00000053317	Sec61b	24.7621	20.5019	15.8585	29.5962	25.7673	0.736014	-0.442195	0.363234	0.699607
ENSMUSG00000060601	Nr1h2	26.0809	34.7866	34.322	29.5952	30.7395	1.05179	0.0728503	0.281709	0.626626
ENSMUSG00000009079	Ewsr1	24.9129	18.623	23.1123	29.5668	24.3143	0.824633	-0.278176	0.705497	0.897472
ENSMUSG00000025950	Idh1	18.2195	20.3035	15.9362	29.5629	31.6694	0.592925	-0.75408	0.0169396	0.150217
ENSMUSG00000032959	Pebp1	26.3347	27.0295	15.2241	29.5358	33.2206	0.72862	-0.456762	0.321635	0.664301
ENSMUSG00000060373	Hnrnpc	35.5287	37.1841	36.4968	29.488	25.201	1.33128	0.412814	0.00828332	0.0979411
ENSMUSG00000067870	Rpl31-ps8	53.0594	23.5454	14.7157	193.793	155.192	0.17445	-2.51912	1.25532e-08	1.50044e-05
ENSMUSG00000025290	Rps24	25.0302	24.5445	16.9739	29.429	26.1306	0.798526	-0.324589	0.54609	0.814045
ENSMUSG00000027620	Rbm39	30.818	29.2631	36.1167	29.4102	22.4999	1.23544	0.305026	0.0420953	0.253318
ENSMUSG00000000628	Hk2	23.8699	16.5483	25.9792	29.4	20.2463	0.891606	-0.165522	0.926167	0.984395
ENSMUSG00000041870	Ankrd13a	31.0603	29.3054	26.5192	29.3915	24.0992	1.08287	0.114854	0.186801	0.523784
ENSMUSG00000030824	Nucb1	21.5118	23.6289	18.8706	29.3763	37.8591	0.634699	-0.655856	0.0400853	0.245515
ENSMUSG00000058835	Abi1	29.3584	31.832	31.1389	29.3696	27.9871	1.07316	0.101863	0.20413	0.543902
ENSMUSG00000028893	Sesn2	36.0556	38.172	46.781	29.3542	24.5484	1.49663	0.581722	0.00188898	0.0380888
ENSMUSG00000015733	Capza2	28.6854	28.7985	25.9444	29.3148	30.8614	0.924267	-0.113618	0.736319	0.911651
ENSMUSG00000040263	Klhdc4	31.7383	32.078	26.8626	29.3104	32.5498	0.977246	-0.0332069	0.505514	0.792557
ENSMUSG00000019158	Tmem160	24.1993	22.1627	14.2229	29.3061	36.6979	0.611931	-0.708559	0.0938203	0.386266
ENSMUSG00000067719	Gm10221	32.0836	25.9045	18.2573	29.2947	23.6117	0.960759	-0.0577529	0.783037	0.931958
ENSMUSG00000091498	Mpc1-ps	31.2746	30.8497	28.8044	29.2875	29.1031	1.03817	0.0540358	0.518509	0.800568
ENSMUSG00000050856	Atp5k	24.0922	24.1839	17.6298	29.2848	27.0152	0.780414	-0.357689	0.585494	0.836841
ENSMUSG00000024150	Mcfd2	34.5943	27.5932	21.6897	29.2693	27.1664	0.990828	-0.0132935	0.505493	0.792557
ENSMUSG00000022971	Ifnar2	34.3549	34.1372	34.9945	29.2568	25.7637	1.25392	0.32644	0.0263723	0.194889
ENSMUSG00000028917	Plekhm2	25.9437	23.5637	25.1036	29.2405	27.7605	0.872627	-0.196563	0.973661	0.996788
ENSMUSG00000038059	Smim3	44.0706	50.9297	44.44	29.2375	23.8103	1.75238	0.809319	2.11373e-05	0.00208673
ENSMUSG00000025613	Cct8	24.0444	21.5555	18.765	29.1317	30.7504	0.716573	-0.480813	0.200497	0.53911
ENSMUSG00000024597	Slc12a2	0.366498	0.350254	1.21791	0.312922	0.092741	3.17943	1.66877	0.00960493	0.106641
ENSMUSG00000029364	Wsb2	30.2029	24.4199	21.7004	29.0344	22.7166	0.98321	-0.0244289	0.508864	0.794267
ENSMUSG00000027381	Bcl2l11	47.7535	51.9336	51.6108	29.0185	31.9318	1.65488	0.726726	5.06364e-05	0.00373096
ENSMUSG00000035150	Eif2s3x	23.7706	23.7267	21.5967	29.0176	32.377	0.750271	-0.414516	0.31563	0.659492
ENSMUSG00000043483	Gm6863	22.3745	16.1222	18.0392	29.0038	25.7412	0.688475	-0.538523	0.28655	0.631469
ENSMUSG00000032504	Pdcd6ip	24.7732	23.4287	26.2155	28.9985	33.0721	0.799277	-0.323233	0.554842	0.81835
ENSMUSG00000040188	Scamp2	27.3753	24.803	21.3304	28.9805	34.3221	0.774151	-0.369312	0.432063	0.74315
ENSMUSG00000031390	Avpr2	0.369321	0.360368	1.12247	0.201445	0.193276	3.12821	1.64534	0.0474909	0.269735
ENSMUSG00000004096	Cwc15	24.5982	21.0004	21.4122	28.9383	26.9066	0.799962	-0.321997	0.59178	0.840698
ENSMUSG00000059714	Flot1	43.3198	40.9908	41.2253	28.8943	22.9093	1.61553	0.69201	0.000248591	0.0101957
ENSMUSG00000007589	Tinf2	39.8629	42.4379	56.5295	28.8495	18.9146	1.93772	0.95436	4.08296e-05	0.00329821
ENSMUSG00000025190	Got1	16.2095	15.9061	18.1704	28.7815	27.7251	0.593276	-0.753225	0.0204157	0.168171
ENSMUSG00000004897	Hdgf	23.5684	24.6504	22.0548	28.7668	32.2835	0.767385	-0.381977	0.396839	0.722183
ENSMUSG00000044894	Uqcrq	25.1207	18.5713	16.1203	28.7621	20.2359	0.813805	-0.297245	0.678318	0.885258
ENSMUSG00000056692	Ilrun	30.0163	29.4577	30.6567	28.7578	26.3207	1.09094	0.125566	0.158248	0.487067
ENSMUSG00000049401	Ogfr	30.2036	27.6637	25.0207	28.7533	27.5153	0.982053	-0.0261273	0.493208	0.78503
ENSMUSG00000042682	Selenok	43.2613	48.2625	44.5384	28.7379	28.2918	1.59054	0.669518	0.000299267	0.0113917
ENSMUSG00000003037	Rab8a	36.4776	46.0386	40.4142	28.7089	31.0627	1.37111	0.455347	0.0054447	0.0744592
ENSMUSG00000031701	Dnaja2	22.3497	21.9788	21.0431	28.6971	27.214	0.779469	-0.359436	0.451949	0.757711
ENSMUSG00000033953	Ppp3r1	20.6571	23.5138	19.0694	28.6649	31.2607	0.703542	-0.507292	0.164984	0.49692
ENSMUSG00000115946	Mirt2	35.4052	37.8422	45.6481	28.6554	16.6055	1.75126	0.808394	0.000843433	0.0224213
ENSMUSG00000032786	Alas1	26.0463	19.6502	22.5761	28.6501	35.2532	0.71225	-0.489545	0.197736	0.535962
ENSMUSG00000029030	Tprgl	37.515	44.528	25.0496	28.6331	25.4883	1.31917	0.399626	0.0323396	0.217738
ENSMUSG00000033777	Tlr13	35.6177	36.998	36.1272	28.5887	28.7215	1.26496	0.339094	0.0176175	0.153848
ENSMUSG00000028847	Trappc3	22.1501	22.0143	18.2548	28.5756	22.5349	0.814174	-0.296591	0.664311	0.877443
ENSMUSG00000002983	Relb	33.5001	32.9498	46.6254	28.5579	19.1231	1.581	0.660833	0.00209888	0.0404079
ENSMUSG00000034254	Agpat1	23.8008	23.027	17.8851	28.5194	32.2673	0.709726	-0.494665	0.18838	0.525193
ENSMUSG00000060904	Arl1	20.221	22.6909	16.3668	28.5107	33.2797	0.639569	-0.644827	0.0643642	0.318827
ENSMUSG00000068328	Aup1	28.8086	28.3551	21.7367	28.4781	31.1993	0.881409	-0.182116	0.993777	1
ENSMUSG00000057672	Pkn1	28.3311	27.6921	27.2351	28.4308	28.9739	0.966918	-0.0485344	0.518849	0.800629
ENSMUSG00000024335	Brd2	25.2371	20.3204	30.5848	28.4201	23.4503	0.978622	-0.0311769	0.523937	0.803572
ENSMUSG00000030747	Dgat2	42.2185	53.0287	55.2384	28.4151	27.5495	1.79263	0.842079	2.27703e-05	0.00219635
ENSMUSG00000031839	Hsbp1	28.1364	29.1904	16.2686	28.3906	31.3319	0.821526	-0.283623	0.706975	0.898138
ENSMUSG00000042507	Elmsan1	33.3149	51.4084	59.0735	28.3886	31.9492	1.5888	0.667936	0.00201608	0.0393965
ENSMUSG00000026032	Ndufb3	30.5263	30.5553	24.6314	28.3795	31.5873	0.952894	-0.0696124	0.69794	0.894969
ENSMUSG00000035891	Cerk	24.8679	18.6674	17.5019	28.3639	29.2471	0.706316	-0.501615	0.181798	0.518574
ENSMUSG00000022150	Dab2	18.044	20.3826	26.0306	28.3334	45.1298	0.584939	-0.773641	0.0319069	0.21604
ENSMUSG00000019088	Dnase1l1	19.8982	16.5226	17.144	28.3239	23.8636	0.68426	-0.547383	0.1488	0.474265
ENSMUSG00000003420	Fcgrt	15.665	16.9485	12.8866	28.3021	32.2409	0.501023	-0.997051	0.00115842	0.0275403
ENSMUSG00000052776	Oas1a	34.9159	23.3868	19.5098	28.2694	20.1678	1.07097	0.0989228	0.347221	0.686478
ENSMUSG00000068267	Cenpb	22.9439	19.5064	15.5817	28.2552	32.1758	0.640201	-0.643403	0.0537615	0.288593
ENSMUSG00000032812	Arap1	29.4756	26.7614	31.7441	28.2099	26.7416	1.06738	0.0940702	0.20931	0.550184
ENSMUSG00000058905	Gm10051	12.3612	17.2214	13.1031	28.206	13.2773	0.685992	-0.543736	0.420709	0.73728
ENSMUSG00000055447	Cd47	31.6305	30.1036	26.5144	28.2009	27.8711	1.04923	0.0693278	0.247631	0.591878
ENSMUSG00000084106	Gm6136	21.6554	22.1916	21.0318	28.1947	24.5881	0.819444	-0.287283	0.731962	0.90941
ENSMUSG00000022186	Oxct1	22.1261	20.8266	12.0393	28.1583	30.9191	0.620564	-0.688348	0.0577567	0.299782
ENSMUSG00000046908	Ltb4r1	33.5102	27.8334	23.5028	28.141	13.0897	1.3719	0.456175	0.0576515	0.29972
ENSMUSG00000040711	Sh3pxd2b	17.1786	15.2147	21.9047	28.1344	34.8342	0.574867	-0.798699	0.014971	0.138523
ENSMUSG00000037503	Fam168b	27.4449	26.8506	27.9375	28.1243	28.0415	0.976076	-0.034935	0.484095	0.778939
ENSMUSG00000001056	Nhp2	24.9777	24.3481	15.5575	28.1235	21.9107	0.864519	-0.21003	0.917163	0.982546
ENSMUSG00000039377	Hlx	37.859	33.8547	30.5835	28.104	27.5177	1.22611	0.294085	0.0412938	0.250557
ENSMUSG00000065590	Mir212	33.8588	56.1694	49.4304	28.0964	27.4311	1.67435	0.743601	0.0900814	0.379199
ENSMUSG00000027593	Raly	25.9146	19.9807	20.3951	28.0912	27.5383	0.794429	-0.332011	0.534125	0.807587
ENSMUSG00000090124	Ugt1a7c	27.3469	34.5598	35.6469	28.0535	17.6802	1.42205	0.507976	0.010148	0.109965
ENSMUSG00000005881	Ergic3	25.8069	26.1093	19.346	28.0516	31.7677	0.794195	-0.332434	0.550844	0.816203
ENSMUSG00000029068	Ccnl2	33.787	34.2119	43.0612	28.0514	30.0952	1.27333	0.348612	0.0237671	0.183556
ENSMUSG00000097636	Mirt1	25.9803	31.9344	40.8854	27.9811	12.092	1.64367	0.716918	0.008039	0.0965873
ENSMUSG00000021866	Anxa11	32.4875	55.375	62.1549	27.9399	29.1279	1.75251	0.809419	0.000638813	0.0189671
ENSMUSG00000020377	Ltc4s	20.945	29.4631	14.6795	27.8762	46.0938	0.586612	-0.769522	0.0838999	0.365008
ENSMUSG00000000552	Zfp385a	17.9602	13.8027	17.0759	27.8665	22.9869	0.640256	-0.643279	0.0750769	0.345897
ENSMUSG00000006736	Tspan31	28.1419	32.3127	28.4183	27.8519	33.2773	0.969236	-0.04508	0.550059	0.815868
ENSMUSG00000020437	Myo1g	24.5735	26.0325	36.0719	27.8379	33.3348	0.944625	-0.0821865	0.655557	0.871883
ENSMUSG00000030056	Isy1	34.9541	43.1716	55.9702	27.8267	25.218	1.68532	0.753022	0.000385315	0.0134755
ENSMUSG00000093384	Gm20689	27.8724	24.6209	32.4224	27.822	20.9125	1.16161	0.216125	0.333853	0.675952
ENSMUSG00000032594	Ip6k1	25.7768	27.6512	17.83	27.7671	19.5082	1.00487	0.0070035	0.47077	0.769414
ENSMUSG00000028878	Fam76a	32.4384	41.2896	45.3304	27.7264	24.9484	1.50684	0.591524	0.00209593	0.0404079
ENSMUSG00000014905	Dnajb9	38.8817	34.5698	35.9777	27.7211	32.6336	1.20873	0.273497	0.0494516	0.275441
ENSMUSG00000039477	Tnrc18	32.4371	42.907	64.7407	27.6469	27.4225	1.69586	0.762016	0.00135754	0.0302807
ENSMUSG00000002204	Napsa	35.4999	33.4908	29.3602	27.6142	28.3332	1.17195	0.228906	0.0739334	0.343352
ENSMUSG00000064145	Arih2	40.3785	37.2344	51.738	27.5928	22.4707	1.72249	0.784497	0.00012715	0.00648417
ENSMUSG00000029426	Scarb2	22.7703	22.4808	21.3744	27.5671	30.9815	0.758636	-0.398521	0.336317	0.677247
ENSMUSG00000022663	Atg3	34.9771	31.9737	24.5069	27.5481	24.2134	1.17793	0.23626	0.0865821	0.371301
ENSMUSG00000045551	Fpr1	35.178	41.5436	39.4248	27.5172	26.4077	1.4359	0.52196	0.00515224	0.0717821
ENSMUSG00000081272	Ap2m1-ps	18.6071	13.2987	14.0598	27.4544	19.8472	0.647838	-0.626295	0.140435	0.461246
ENSMUSG00000079435	Rpl36a	19.8483	26.2375	10.0873	27.4352	27.6174	0.680235	-0.555895	0.257311	0.600511
ENSMUSG00000096544	Gm4617	18.4978	28.507	21.7561	27.4134	25.4834	0.866605	-0.206554	0.956178	0.992272
ENSMUSG00000047714	Ppp1r2	42.2065	38.4465	37.3119	27.4113	23.3728	1.54858	0.630949	0.000354222	0.0127913
ENSMUSG00000028646	Rragc	25.9727	22.6886	23.7432	27.3919	27.6244	0.877371	-0.188741	0.99771	1
ENSMUSG00000065444	Mir27a	31.5676	35.8116	36.3188	27.3592	16.8925	1.56224	0.643619	0.175221	0.5102
ENSMUSG00000014077	Chp1	30.4224	37.962	41.4867	27.3479	30.7043	1.26175	0.335426	0.0344478	0.225244
ENSMUSG00000028277	Ube2j1	27.9709	28.5438	34.2401	27.3357	25.3085	1.14928	0.200736	0.104232	0.406034
ENSMUSG00000075700	Selenot	23.7368	24.8767	27.2082	27.2978	33.7249	0.828343	-0.271699	0.737722	0.912235
ENSMUSG00000053641	Dennd4a	34.9563	44.9729	63.1452	27.2972	25.4747	1.80746	0.853961	0.000207939	0.00894862
ENSMUSG00000045312	Lhfpl2	19.9684	18.0168	19.8799	27.294	30.257	0.670306	-0.577109	0.0794273	0.355815
ENSMUSG00000025651	Uqcrc1	20.5941	17.6426	12.8516	27.2799	23.9965	0.664221	-0.590264	0.101216	0.400544
ENSMUSG00000061981	Flot2	24.6989	20.3229	17.8488	27.2623	30.7756	0.722178	-0.469574	0.237931	0.581591
ENSMUSG00000041235	Chd7	34.5038	41.8313	48.4795	27.2577	20.9707	1.72533	0.78687	0.000139079	0.00695967
ENSMUSG00000025404	R3hdm2	20.9398	27.9121	31.2794	27.2552	27.861	0.969241	-0.0450726	0.550356	0.815986
ENSMUSG00000046993	Gm5637	22.1356	24.2894	21.5448	27.1255	21.0582	0.940428	-0.0886111	0.734158	0.910609
ENSMUSG00000074884	Serf2	23.7196	26.7092	17.6656	26.9949	28.0877	0.824149	-0.279022	0.683504	0.888467
ENSMUSG00000061111	Mcrip1	22.8243	20.3025	16.979	26.9882	25.6804	0.760807	-0.394397	0.445749	0.753059
ENSMUSG00000036820	Amdhd2	28.3392	22.6833	18.7127	26.9728	23.3136	0.924507	-0.113244	0.782808	0.931857
ENSMUSG00000115338	Pnp	25.3569	17.5826	16.9971	26.9153	25.1639	0.767249	-0.382232	0.42176	0.7378
ENSMUSG00000031652	N4bp1	30.6706	25.4729	32.2075	26.8965	21.0574	1.22828	0.296637	0.0429914	0.256108
ENSMUSG00000024387	Csnk2b	27.6757	23.9581	18.9057	26.8936	29.6161	0.832181	-0.26503	0.745915	0.915612
ENSMUSG00000086564	Cd101	41.3556	41.114	45.9958	26.8734	16.9448	1.95452	0.966815	1.82784e-05	0.00185014
ENSMUSG00000027510	Rbm38	35.6212	41.5367	31.9106	26.8669	17.7966	1.628	0.703105	0.000804525	0.0218481
ENSMUSG00000020680	Taf15	21.9517	22.077	23.6576	26.8402	27.2693	0.833944	-0.261978	0.757152	0.921374
ENSMUSG00000051255	Gm6563	23.8037	25.1707	20.133	26.8391	28.0486	0.83938	-0.252604	0.826565	0.950017
ENSMUSG00000005625	Psmd4	23.463	22.752	17.4351	26.8275	26.0212	0.802923	-0.316666	0.578131	0.832518
ENSMUSG00000020361	Hspa4	24.0148	23.8158	21.9028	26.8135	26.9593	0.864544	-0.209989	0.917773	0.98271
ENSMUSG00000021546	Hnrnpk	24.3576	28.7242	24.2122	26.8134	29.7074	0.911687	-0.133389	0.807997	0.941583
ENSMUSG00000074570	Cass4	42.687	18.8018	18.6617	26.8082	9.57718	1.46855	0.55439	0.0889389	0.376872
ENSMUSG00000000326	Comt	19.2468	21.3594	11.8169	26.8078	36.7807	0.549608	-0.863526	0.0159887	0.144244
ENSMUSG00000060636	Rpl35a	26.3637	26.7101	16.3019	26.7914	30.1468	0.812292	-0.299929	0.642414	0.864815
ENSMUSG00000003882	Il7r	17.3355	12.2412	19.4983	26.7764	19.6579	0.704578	-0.505168	0.251304	0.593994
ENSMUSG00000021771	Vdac2	24.091	22.318	16.2916	26.7621	23.5709	0.830477	-0.267987	0.721106	0.904243
ENSMUSG00000059775	Rps26-ps1	20.4112	7.37422	9.39709	26.742	7.26385	0.728944	-0.45612	0.619404	0.854866
ENSMUSG00000022551	Cyc1	24.9569	17.3379	16.6314	26.7364	27.0777	0.729998	-0.454035	0.297923	0.642749
ENSMUSG00000085105	Gm12758	0.028506	0.286043	0.0410669	0.529798	0.812817	0.176579	-2.50162	0.0134375	0.130155
ENSMUSG00000022180	Slc7a8	14.2886	8.96424	19.2851	26.7208	26.2171	0.535697	-0.900512	0.020088	0.166292
ENSMUSG00000005824	Tnfsf14	47.4928	36.3641	42.3252	26.7161	15.8028	1.97845	0.98437	5.52543e-05	0.00392688
ENSMUSG00000030104	Edem1	26.3566	24.1521	24.9809	26.7157	29.9234	0.888546	-0.170482	0.934306	0.985935
ENSMUSG00000001248	Gramd1a	24.2351	33.687	35.426	26.6718	25.1086	1.20184	0.26525	0.0685362	0.33106
ENSMUSG00000066362	Rps13-ps1	29.0431	80.6136	18.4058	26.6714	75.1572	0.838418	-0.254258	0.873262	0.967903
ENSMUSG00000029467	Atp2a2	20.5923	16.3926	18.9485	26.6263	33.7863	0.617238	-0.696101	0.0290394	0.206821
ENSMUSG00000036880	Acaa2	16.8077	15.9451	8.70364	26.624	28.3024	0.503175	-0.990869	0.00940183	0.105914
ENSMUSG00000002778	Kdelr1	24.8413	26.7834	14.1937	26.6138	29.9621	0.775578	-0.366657	0.511128	0.795827
ENSMUSG00000030082	Sec61a1	20.9833	18.7509	15.9043	26.6054	29.0542	0.666413	-0.585512	0.0735583	0.342065
ENSMUSG00000028756	Pink1	29.3086	27.1704	19.6933	26.5501	28.4864	0.922688	-0.116086	0.791637	0.935692
ENSMUSG00000019302	Atp6v0a1	26.6464	22.4735	22.1598	26.5395	28.1932	0.868215	-0.203876	0.93871	0.987256
ENSMUSG00000003435	Supt5	23.6509	22.2485	20.0477	26.5359	26.1729	0.834107	-0.261696	0.731204	0.908886
ENSMUSG00000086503	Xist	18.5357	24.4778	35.6998	26.5259	32.0326	0.89612	-0.158236	0.885824	0.971968
ENSMUSG00000030647	Ndufc2	19.9532	19.4938	9.82906	26.4972	29.0423	0.591483	-0.757591	0.104913	0.406917
ENSMUSG00000028955	Vamp3	26.1554	28.7675	26.199	26.4512	25.3998	1.04301	0.0607551	0.28178	0.626626
ENSMUSG00000073676	Hspe1	23.1622	19.8493	13.8806	26.4472	34.5671	0.621625	-0.685882	0.0760105	0.348875
ENSMUSG00000117310	Ptp4a1	20.4006	32.0075	31.0638	26.4141	18.1401	1.24899	0.320766	0.0716292	0.338654
ENSMUSG00000030105	Arl8b	23.1212	19.3105	18.8499	26.3922	25.8649	0.781795	-0.355137	0.460854	0.764306
ENSMUSG00000029311	Hsd17b11	27.5737	24.4651	18.6338	26.347	23.4913	0.945358	-0.081068	0.681616	0.887455
ENSMUSG00000030577	Cd22	17.4397	17.0559	16.8494	26.3462	37.7618	0.533942	-0.905245	0.00281654	0.0494419
ENSMUSG00000030681	Mvp	22.0034	19.6088	18.2735	26.3184	27.6646	0.739562	-0.435257	0.256336	0.599285
ENSMUSG00000016498	Pdcd1lg2	16.4083	13.4062	9.99466	26.318	16.3854	0.621483	-0.686212	0.0944058	0.387157
ENSMUSG00000022354	Ndufb9	24.0423	21.0968	15.9345	26.3037	23.6808	0.814567	-0.295895	0.698432	0.894969
ENSMUSG00000032382	Snx1	17.8178	18.4799	11.6184	26.2944	28.5428	0.582524	-0.77961	0.0169162	0.150217
ENSMUSG00000042312	S100a13	18.4314	21.8146	9.97619	26.2918	23.266	0.675604	-0.565751	0.294293	0.639358
ENSMUSG00000039936	Pik3cd	25.1464	29.8288	24.1565	26.2672	28.5031	0.963194	-0.0541016	0.555579	0.818693
ENSMUSG00000118346	Tmem179b	25.7017	27.4348	20.2024	26.2654	32.5883	0.830747	-0.267519	0.778906	0.930043
ENSMUSG00000075284	Wipf1	33.7626	32	31.5221	26.2642	27.6891	1.20208	0.265539	0.0399815	0.245155
ENSMUSG00000007659	Bcl2l1	35.2881	33.7592	29.2372	26.2628	21.8224	1.36265	0.446411	0.00615911	0.0804897
ENSMUSG00000020700	Map3k3	32.8676	37.2378	31.228	26.2437	26.306	1.28555	0.36239	0.0147875	0.137588
ENSMUSG00000084093	Gm16418	19.8943	11.403	7.00508	26.202	21.9401	0.530408	-0.914827	0.207379	0.548128
ENSMUSG00000091086	Rpl6l	22.1069	17.3404	18.0434	26.2017	25.8742	0.735985	-0.442253	0.389902	0.71873
ENSMUSG00000025498	Irf7	37.0238	25.2308	23.5967	26.1766	11.307	1.52691	0.610615	0.0201685	0.166752
ENSMUSG00000051223	Bzw1	24.435	22.4826	24.2983	26.1734	27.145	0.890449	-0.167396	0.923703	0.983943
ENSMUSG00000025212	Sfxn3	20.8382	23.5729	23.0121	26.1472	36.2712	0.72012	-0.47369	0.246688	0.59095
ENSMUSG00000071655	Ubxn1	25.6344	27.2262	17.2743	26.1399	21.6749	0.97787	-0.0322858	0.567522	0.826358
ENSMUSG00000082044	Snrpert	15.2713	18.926	18.8332	26.1055	26.9236	0.666683	-0.584927	0.35518	0.692818
ENSMUSG00000030894	Tpp1	21.4455	23.2855	22.4256	26.1029	26.8549	0.845411	-0.242276	0.814528	0.9456
ENSMUSG00000035478	Mbd3	18.8987	16.9736	8.50424	26.0931	25.9032	0.56897	-0.813575	0.0415109	0.25119
ENSMUSG00000029344	Tpst2	30.7257	37.5011	64.4676	26.0675	35.4903	1.43707	0.523132	0.0280036	0.20181
ENSMUSG00000084349	Rpl3-ps1	12.49	10.6015	14.633	26.0281	17.4936	0.577866	-0.791194	0.0629992	0.314784
ENSMUSG00000027698	Nceh1	21.0356	20.4082	20.718	25.973	35.6882	0.672079	-0.573298	0.0979597	0.392927
ENSMUSG00000028447	Dctn3	22.4663	22.1695	17.7822	25.9591	26.8423	0.788084	-0.343578	0.571238	0.828699
ENSMUSG00000049866	Arl4c	30.8065	28.1031	32.2435	25.949	19.1384	1.3478	0.430607	0.0104741	0.11186
ENSMUSG00000042659	Arrdc4	27.7577	21.8568	26.7628	25.9453	18.4233	1.14762	0.198644	0.130642	0.4496
ENSMUSG00000020821	Kif1c	24.2504	20.0668	19.4182	25.9252	24.7315	0.838787	-0.253623	0.761296	0.922183
ENSMUSG00000059355	Wdr83os	21.7685	21.4411	11.175	25.9061	30.5396	0.642324	-0.638628	0.165571	0.497344
ENSMUSG00000084998	Gm16279	0.177131	0.252094	0.293846	0.791074	1.88783	0.179942	-2.47439	0.00102521	0.025508
ENSMUSG00000079562	Maea	25.2749	27.9733	18.3775	25.8829	28.5887	0.876613	-0.189988	0.976241	0.998053
ENSMUSG00000019432	Ddx39b	18.4842	18.9192	20.3856	25.8436	32.2192	0.663523	-0.591781	0.0898558	0.379085
ENSMUSG00000024480	Ap3s1	25.0587	26.1878	22.1201	25.8166	21.0955	1.04261	0.0602006	0.320524	0.663516
ENSMUSG00000010406	Mrpl52	22.8488	15.3541	12.9021	25.8135	16.0014	0.814781	-0.295515	0.730767	0.908597
ENSMUSG00000030339	Ltbr	23.5578	17.3734	14.0202	25.792	25.8929	0.7088	-0.496549	0.234225	0.577126
ENSMUSG00000028923	Necap2	22.876	22.4928	16.3238	25.7912	23.9846	0.826275	-0.275307	0.700987	0.895743
ENSMUSG00000037089	Slc35b2	21.8945	16.5974	21.1766	25.7806	17.7688	0.913422	-0.130647	0.830041	0.950641
ENSMUSG00000031729	Ist1	30.5407	37.0254	38.9199	25.757	20.9274	1.52065	0.604689	0.00112865	0.0269766
ENSMUSG00000024966	Stip1	20.9494	22.6603	17.4776	25.7174	29.7951	0.733617	-0.4469	0.289744	0.634322
ENSMUSG00000062461	Rpl27a-ps4	3.83291	14.5178	13.5961	25.7085	9.50366	0.604844	-0.725366	0.372043	0.705962
ENSMUSG00000087611	4930458D05Rik	0.522276	0.806328	0.868736	0.400395	0.068145	3.12651	1.64455	0.0451333	0.262756
ENSMUSG00000005683	Cs	19.8995	18.9761	18.8319	25.7026	31.8995	0.667888	-0.582322	0.0786169	0.35367
ENSMUSG00000070729	Gm12966	31.6289	31.1615	31.1291	25.6857	22.8352	1.29043	0.367855	0.0532434	0.287428
ENSMUSG00000027195	Hsd17b12	19.3459	17.3258	15.2716	25.6604	25.1865	0.681042	-0.554185	0.12801	0.445511
ENSMUSG00000020806	Rhbdf2	39.7221	33.1264	31.4094	25.6178	29.7757	1.25476	0.327407	0.0255801	0.19115
ENSMUSG00000029048	Rer1	24.0718	22.6165	16.0476	25.594	13.6215	1.06651	0.092901	0.391431	0.71958
ENSMUSG00000041827	Oasl1	17.837	30.7825	33.1185	25.5933	14.5632	1.35699	0.440409	0.0582446	0.300582
ENSMUSG00000023068	Nus1	20.6554	19.3946	17.9811	25.5817	34.588	0.642972	-0.637172	0.0562539	0.296375
ENSMUSG00000067847	Romo1	22.9853	18.5318	16.7565	25.5792	19.8399	0.855345	-0.225421	0.89573	0.974895
ENSMUSG00000024844	Banf1	21.157	19.3188	11.1041	25.545	27.9436	0.642876	-0.637387	0.130238	0.448772
ENSMUSG00000021282	Eif5	49.6766	45.8133	36.78	25.5305	27.9655	1.64835	0.72102	0.000101722	0.00553645
ENSMUSG00000026701	Prdx6	30.8432	26.7104	28.2373	25.4941	17.3922	1.33362	0.415347	0.0150185	0.138579
ENSMUSG00000020671	Rab10	22.6854	20.2985	20.4438	25.4799	25.5517	0.828607	-0.27124	0.714003	0.901694
ENSMUSG00000084796	Mir142hg	28.4413	38.3109	25.0873	25.4255	14.8993	1.51833	0.602483	0.0813023	0.359186
ENSMUSG00000022237	Ankrd33b	37.8072	77.1229	52.8041	25.4131	31.3285	1.97074	0.978736	9.10673e-05	0.00515572
ENSMUSG00000015806	Qdpr	13.9381	13.3795	8.1685	25.413	18.737	0.535842	-0.900121	0.0194408	0.163166
ENSMUSG00000003068	Stk11	32.3534	38.5637	47.3499	25.3173	32.1934	1.37095	0.45518	0.0119998	0.122109
ENSMUSG00000030890	Ilk	22.9364	21.7795	15.9339	25.3099	22.908	0.838551	-0.254029	0.773265	0.927016
ENSMUSG00000022216	Psme1	23.4206	23.9567	14.4355	25.2994	27.3667	0.782449	-0.35393	0.51959	0.800905
ENSMUSG00000041164	Zmiz2	18.0209	14.3397	17.0624	25.2994	26.8181	0.6322	-0.661548	0.0434067	0.257501
ENSMUSG00000057666	Gapdh	25.181	31.0174	23.322	25.2983	28.0111	0.99445	-0.00802866	0.452921	0.758028
ENSMUSG00000052298	Cdc42se2	21.9515	23.1645	22.2961	25.2979	26.596	0.866025	-0.20752	0.934564	0.985964
ENSMUSG00000045594	Glb1	17.0702	15.5491	13.4434	25.2614	24.9968	0.611014	-0.710722	0.0286662	0.205587
ENSMUSG00000082286	Pisd-ps1	23.0508	21.7449	32.2602	25.2559	28.553	0.954686	-0.0669017	0.640822	0.864527
ENSMUSG00000020850	Prpf8	21.9596	23.1595	25.3915	25.2533	33.6032	0.798671	-0.324326	0.57425	0.830716
ENSMUSG00000030189	Ybx3	18.6381	17.4486	12.6343	25.2491	25.4073	0.641196	-0.641162	0.0651107	0.320894
ENSMUSG00000054312	Mrps21	26.096	22.9988	15.365	25.1953	27.7346	0.81189	-0.300644	0.708162	0.898551
ENSMUSG00000036620	Mgat4b	22.2269	19.4127	13.117	25.1789	34.8464	0.60815	-0.717501	0.0491091	0.274653
ENSMUSG00000004535	Tax1bp1	28.8354	30.0387	36.342	25.1715	21.6758	1.35498	0.438275	0.0085374	0.0994491
ENSMUSG00000089942	Pira2	26.506	29.4703	29.1974	25.1503	23.8757	1.15821	0.211902	0.0851329	0.368349
ENSMUSG00000046487	Mospd4	5.32723	5.86457	10.3697	2.78611	1.81402	3.12476	1.64375	0.00377604	0.058554
ENSMUSG00000021178	Psmc1	22.7103	19.5548	17.7471	25.1133	25.3334	0.793078	-0.334466	0.547806	0.814928
ENSMUSG00000030921	Trim30a	35.2502	34.2233	41.4498	25.0902	19.0039	1.67707	0.745941	0.000166804	0.00784091
ENSMUSG00000036752	Tubb4b	23.2159	19.4858	20.6509	25.07	21.753	0.902017	-0.148774	0.880095	0.970581
ENSMUSG00000030805	Stx4a	19.0664	17.4691	16.3238	25.0532	28.7081	0.655481	-0.609374	0.0812029	0.359186
ENSMUSG00000037221	Mospd3	14.4511	14.8279	12.1844	25.0285	26.8696	0.532626	-0.908804	0.00474453	0.068169
ENSMUSG00000019254	Ppp1r12c	24.7501	24.9695	23.9843	25.0031	22.8356	1.02712	0.0386014	0.319217	0.66264
ENSMUSG00000004264	Phb2	18.2391	18.3573	11.5949	24.9948	24.3469	0.651123	-0.618999	0.0831988	0.363481
ENSMUSG00000057531	Dtnbp1	19.3145	15.826	16.0036	24.9931	17.7335	0.798005	-0.325531	0.574489	0.830757
ENSMUSG00000032437	Stt3b	19.6294	17.2225	16.499	24.9781	31.4513	0.630297	-0.665896	0.0406487	0.247994
ENSMUSG00000042404	Dennd4b	20.6377	21.4339	26.7061	24.9729	25.3768	0.910666	-0.135007	0.804743	0.94046
ENSMUSG00000025162	Csnk1d	22.7045	21.5671	25.4439	24.9527	22.7085	0.975153	-0.036299	0.500464	0.789369
ENSMUSG00000003348	Mob3a	30.0454	25.6955	17.1063	24.943	21.2314	1.05177	0.0728179	0.345248	0.685397
ENSMUSG00000022295	Atp6v1c1	26.8996	22.4084	19.6783	24.9251	21.5032	0.990578	-0.0136575	0.465643	0.767512
ENSMUSG00000028936	Rpl22	18.6523	22.9573	12.1575	24.9121	27.3799	0.685472	-0.54483	0.186219	0.523623
ENSMUSG00000052456	Asna1	27.0569	23.2013	19.0148	24.8612	24.4349	0.936829	-0.0941428	0.730403	0.908362
ENSMUSG00000098281	Gm27529	18.7373	22.298	0.175288	24.8557	0.166826	1.09796	0.134826	0.901685	0.977188
ENSMUSG00000039316	Rftn1	8.55505	13.2978	13.8306	24.8408	17.4014	0.563157	-0.828391	0.025173	0.190775
ENSMUSG00000056629	Fkbp2	16.6858	14.8554	11.0336	24.8187	29.1135	0.526276	-0.92611	0.0066564	0.0852696
ENSMUSG00000023008	Fmnl3	28.7798	31.6534	36.4556	24.8079	22.534	1.36438	0.448251	0.0071975	0.0893549
ENSMUSG00000006050	Sra1	29.5077	31.9619	38.9002	24.7959	20.6469	1.47247	0.558236	0.00378057	0.058554
ENSMUSG00000002102	Psmc3	21.2577	17.7523	12.2385	24.7678	25.3183	0.682138	-0.551864	0.16412	0.495648
ENSMUSG00000034394	Lif	26.0678	22.1364	37.3674	24.753	29.8412	1.04494	0.0634208	0.345122	0.685371
ENSMUSG00000037573	Tob1	26.5851	30.3004	32.0919	24.7425	25.126	1.1895	0.25035	0.0717673	0.338948
ENSMUSG00000028062	Lamtor2	22.3213	26.3258	12.9794	24.711	32.9862	0.712067	-0.489915	0.337808	0.67892
ENSMUSG00000086841	2410006H16Rik	28.6221	30.1424	19.7082	24.6568	28.6009	0.982301	-0.0257634	0.667761	0.879184
ENSMUSG00000042675	Ypel3	44.0531	40.8732	35.7581	24.6549	23.3948	1.67444	0.743679	0.000153926	0.00744939
ENSMUSG00000030120	Mlf2	29.3892	23.6722	17.645	24.6287	36.8388	0.766869	-0.382948	0.452475	0.757711
ENSMUSG00000022575	Gsdmd	30.9071	30.3889	27.5902	24.6158	23.9977	1.21895	0.28564	0.0448312	0.261911
ENSMUSG00000068243	Gm7079	13.4431	30.0962	8.3188	24.6139	14.1164	0.892637	-0.163855	1	1
ENSMUSG00000003346	Abhd17a	25.4134	11.9338	13.4713	24.6103	26.8516	0.658333	-0.60311	0.196034	0.533661
ENSMUSG00000111394	Gm49759	23.4277	22.1782	32.9112	24.6096	16.7845	1.26455	0.338619	0.0597594	0.304401
ENSMUSG00000078763	Slfn1	41.232	34.5263	25.4243	24.6069	12.8628	1.80025	0.848201	0.00136035	0.0302884
ENSMUSG00000032754	Slc8b1	24.9982	25.2086	28.2846	24.5903	28.3595	0.988248	-0.0170547	0.461423	0.764686
ENSMUSG00000026956	Uap1l1	21.1228	19.3063	13.1526	24.536	24.6327	0.726501	-0.460964	0.26188	0.606022
ENSMUSG00000029038	Ssu72	27.8912	22.5058	16.9923	24.5224	16.1688	1.10408	0.14284	0.258773	0.602483
ENSMUSG00000024847	Aip	24.7271	23.6646	13.6783	24.5016	23.9468	0.854104	-0.227517	0.860929	0.963974
ENSMUSG00000032578	Cish	24.2819	14.7952	14.9445	24.4737	23.8708	0.744954	-0.424777	0.342743	0.682785
ENSMUSG00000001783	Rtcb	16.0024	12.5659	12.1745	24.4585	24.2294	0.557878	-0.841979	0.00817677	0.0970247
ENSMUSG00000025980	Hspd1	21.0603	17.7303	16.6657	24.4368	29.8502	0.681027	-0.554216	0.134995	0.455012
ENSMUSG00000024338	Psmb8	24.3326	23.3335	14.4893	24.4296	21.232	0.907478	-0.140066	0.885753	0.971968
ENSMUSG00000034361	Cpne2	30.3844	41.1019	43.0772	24.3973	22.7083	1.62137	0.697212	0.000563654	0.0173926
ENSMUSG00000064350	mt-Ty	12.284	14.6933	20.4184	24.3832	33.6702	0.544276	-0.87759	0.355849	0.69332
ENSMUSG00000076441	Ass1	18.4077	9.59425	10.773	24.3802	17.7534	0.613525	-0.704807	0.0913216	0.381415
ENSMUSG00000022781	Pak2	24.9523	24.0194	26.1696	24.3749	24.7969	1.01876	0.0268099	0.330207	0.672911
ENSMUSG00000040078	Ptges3-ps	16.3347	16.7766	13.8886	24.3561	18.8914	0.724511	-0.46492	0.465806	0.767563
ENSMUSG00000094388	Gm8783	35.8699	37.8119	39.3371	24.3545	28.8643	1.41578	0.501594	0.0264733	0.195096
ENSMUSG00000030095	Tmem43	24.2844	24.57	20.3993	24.3504	21.7819	1.0008	0.00115205	0.423542	0.738187
ENSMUSG00000017057	Il13ra1	31.4948	35.3998	33.5017	24.3487	26.8552	1.30714	0.386418	0.0133479	0.129703
ENSMUSG00000009292	Trpm2	31.3655	40.14	49.0534	24.3241	20.2196	1.80436	0.851485	8.58516e-05	0.00500901
ENSMUSG00000019969	Psen1	23.9502	20.7372	19.6926	24.3139	26.5476	0.84386	-0.244925	0.798116	0.937915
ENSMUSG00000024853	Sf3b2	22.926	22.0717	18.0502	24.2968	25.382	0.846074	-0.241144	0.800759	0.93941
ENSMUSG00000039621	Prex1	28.4385	27.9124	32.1014	24.2932	24.9175	1.19828	0.260966	0.0459907	0.26538
ENSMUSG00000026483	Fam129a	28.578	30.8156	30.0395	24.2882	26.7281	1.16869	0.224887	0.0632983	0.315498
ENSMUSG00000028381	Ugcg	27.0755	23.6557	30.3532	24.2609	28.4871	1.0248	0.0353433	0.336651	0.677603
ENSMUSG00000102964	9430034N14Rik	0.464256	0.56311	0.580505	0.241433	0.115137	3.00618	1.58793	0.0308079	0.212858
ENSMUSG00000020484	Xbp1	28.1423	25.387	24.7453	24.2317	38.1095	0.837056	-0.256604	0.78667	0.932803
ENSMUSG00000028982	Slc25a33	32.6561	39.6301	30.2256	24.1774	16.9285	1.66256	0.73341	0.000744772	0.02093
ENSMUSG00000015149	Sirt2	22.3505	22.2806	21.3987	24.1439	24.3888	0.907013	-0.140805	0.833273	0.951488
ENSMUSG00000028837	Psmb2	20.7691	20.7713	16.1074	24.1232	21.8243	0.83643	-0.257683	0.790426	0.935005
ENSMUSG00000004070	Hmox2	18.7107	16.4368	14.5102	24.1063	17.0357	0.804656	-0.313557	0.625428	0.85738
ENSMUSG00000035674	Ndufa3	24.7661	26.3759	15.2006	24.0729	22.0706	0.958497	-0.0611544	0.71453	0.901694
ENSMUSG00000070319	Eif3g	21.5507	19.5141	11.3481	24.0717	22.2867	0.753734	-0.407873	0.428472	0.740501
ENSMUSG00000085295	4930430E12Rik	24.7033	22.4167	14.8573	24.0639	16.638	1.01514	0.0216795	0.538743	0.810611
ENSMUSG00000060992	Copz1	20.86	21.9864	13.617	24.0638	23.9115	0.784619	-0.349936	0.503878	0.791668
ENSMUSG00000022463	Srebf2	23.9533	20.5095	22.8256	24.0614	34.1759	0.770278	-0.37655	0.433043	0.74411
ENSMUSG00000083773	Gm13394	31.7875	22.7674	19.6715	24.0275	22.1573	1.07144	0.099552	0.357541	0.694488
ENSMUSG00000096592	Gm15801	31.0741	36.9735	34.6549	24.0198	27.3288	1.3334	0.415114	0.0576484	0.29972
ENSMUSG00000005442	Cic	20.2368	18.6791	23.1284	24.0079	25.2406	0.839881	-0.251743	0.795309	0.937875
ENSMUSG00000029378	Areg	13.1182	8.16958	17.049	23.9777	12.7577	0.695729	-0.523402	0.398949	0.722944
ENSMUSG00000035722	Abca7	29.9823	26.7303	29.7325	23.9527	20.5885	1.29386	0.371679	0.014422	0.135499
ENSMUSG00000031708	Tecr	17.7423	18.3505	17.9095	23.9375	29.3059	0.67617	-0.564542	0.122271	0.438333
ENSMUSG00000016024	Lbp	0.489942	0.61138	0.556726	0.247774	0.122846	2.98247	1.57651	0.012935	0.127833
ENSMUSG00000063550	Nup98	30.6565	36.6823	48.3983	23.8996	23.6313	1.62332	0.698949	0.000668047	0.0194479
ENSMUSG00000097779	4833407H14Rik	30.5438	45.0774	37.5777	23.8899	19.8697	1.72455	0.786224	0.000404907	0.0138009
ENSMUSG00000110275	Gm5905	23.2445	36.6268	19.548	23.863	28.5081	1.01098	0.0157563	0.586363	0.837269
ENSMUSG00000002897	Il17ra	26.6614	23.345	27.8114	23.8461	21.8226	1.13598	0.183932	0.102136	0.402234
ENSMUSG00000004937	Sgta	24.4836	21.8339	15.1573	23.8386	24.4731	0.848307	-0.237342	0.825591	0.94986
ENSMUSG00000081344	Gm14303	19.7197	21.4632	25.4205	23.8312	21.7204	0.974768	-0.0368691	0.782813	0.931857
ENSMUSG00000031167	Rbm3	20.5733	22.6304	21.7389	23.8246	23.1345	0.921975	-0.117201	0.751972	0.918802
ENSMUSG00000025981	Coq10b	35.8761	39.1039	33.5701	23.7978	19.4455	1.67348	0.742847	6.90367e-05	0.00442218
ENSMUSG00000022961	Son	25.6039	26.8743	37.4289	23.7956	24.8393	1.23241	0.30148	0.0504066	0.278069
ENSMUSG00000037944	Ccr7	28.4991	10.067	15.7666	23.7854	15.9335	0.911955	-0.132966	0.909457	0.980123
ENSMUSG00000058672	Tubb2a	15.008	7.79239	11.9293	23.7811	14.074	0.611624	-0.709282	0.137757	0.45717
ENSMUSG00000030603	Psmc4	17.8268	17.2194	13.2536	23.7728	21.0248	0.718785	-0.476367	0.253774	0.596424
ENSMUSG00000063234	Gpr84	37.6189	22.1389	22.7646	23.7589	10.706	1.59626	0.674694	0.0181974	0.156531
ENSMUSG00000021917	Spcs1	21.2234	15.0457	14.0756	23.746	26.23	0.671587	-0.574353	0.164883	0.49692
ENSMUSG00000028559	Osbpl9	29.1097	33.8891	34.3447	23.73	22.503	1.40366	0.489197	0.00330377	0.0542948
ENSMUSG00000053291	Rab4b	23.5719	33.3555	23.6797	23.725	20.1548	1.22467	0.292387	0.0742489	0.344029
ENSMUSG00000024851	Pitpnm1	27.9228	28.7071	32.3949	23.7228	24.9624	1.21905	0.285763	0.0369793	0.234829
ENSMUSG00000023027	Atf1	25.4662	21.2567	24.1592	23.6954	17.8444	1.13758	0.185965	0.134502	0.454037
ENSMUSG00000104347	Gm37689	23.4827	27.4736	31.6292	23.6583	24.1621	1.15133	0.203299	0.342898	0.682883
ENSMUSG00000069972	Rps13-ps2	30.9366	54.7164	18.9419	23.65	79.3333	0.677099	-0.56256	0.427918	0.740068
ENSMUSG00000035901	Dennd5a	29.3795	32.8797	39.4106	23.5804	21.0968	1.5171	0.601319	0.00117936	0.0276447
ENSMUSG00000039782	Cpeb2	28.3956	31.6245	46.4425	23.5604	22.8516	1.52924	0.612816	0.00295227	0.0508315
ENSMUSG00000071141	Rpl36a-ps3	18.4673	30.7046	14.4722	23.5358	10.8813	1.2328	0.301937	0.352631	0.690329
ENSMUSG00000014470	Rnf166	23.326	24.4554	19.1819	23.509	26.2415	0.897321	-0.156303	0.910382	0.980389
ENSMUSG00000042541	Sem1	22.8862	27.3726	19.2801	23.5089	19.2491	1.08422	0.116664	0.226007	0.569024
ENSMUSG00000068290	Ddrgk1	15.0441	16.3217	12.4082	23.5086	22.1253	0.639495	-0.644995	0.0715085	0.33859
ENSMUSG00000020803	Txndc17	18.0034	19.2538	15.4246	23.5075	25.1048	0.722474	-0.468981	0.303416	0.648216
ENSMUSG00000001418	Glmp	18.5231	16.3435	11.9077	23.4736	22.9132	0.672235	-0.572962	0.106798	0.411386
ENSMUSG00000025337	Sbds	18.7851	23.739	19.3204	23.4444	18.3794	0.985795	-0.0206408	0.529277	0.805429
ENSMUSG00000013846	St3gal1	17.2223	19.2278	31.3311	23.4238	15.6574	1.15624	0.209445	0.185621	0.52255
ENSMUSG00000003038	Hmgn2	28.5075	31.3002	18.1453	23.4164	33.0079	0.921033	-0.118675	0.820977	0.947571
ENSMUSG00000002881	Nab1	31.0593	26.6672	43.9947	23.4066	15.9296	1.72396	0.78573	0.000956767	0.0244892
ENSMUSG00000020272	Stk10	26.4163	26.7329	31.127	23.4051	24.373	1.17594	0.233814	0.0650997	0.320894
ENSMUSG00000056515	Rab31	25.0885	20.0932	19.6744	23.4002	18.3001	1.03686	0.0522215	0.334365	0.676039
ENSMUSG00000028163	Nfkb1	21.8641	20.4372	36.2088	23.374	19.302	1.22645	0.294493	0.0900561	0.379199
ENSMUSG00000014444	Piezo1	15.5468	12.0242	14.4899	23.3188	23.4652	0.599363	-0.738498	0.0154584	0.141272
ENSMUSG00000087412	Gm15501	18.7808	75.2145	50.2668	23.3073	42.9971	1.4505	0.536553	0.118908	0.433014
ENSMUSG00000045980	Tmem104	17.2367	20.2821	17.8059	23.3052	25.4804	0.756023	-0.403498	0.351248	0.68934
ENSMUSG00000028821	Syf2	30.1819	31.7512	28.7581	23.3022	20.5193	1.37971	0.464362	0.00836464	0.0983348
ENSMUSG00000030589	Rasgrp4	28.0312	29.8183	28.9552	23.2947	19.8906	1.34004	0.422273	0.00738042	0.0908594
ENSMUSG00000096255	Dynlt1b	28.9998	30.5445	20.4696	23.2845	20.4863	1.21868	0.28532	0.138847	0.458737
ENSMUSG00000017715	Pgs1	26.0811	21.4626	24.3177	23.2837	17.9591	1.1616	0.216112	0.0926874	0.384476
ENSMUSG00000022436	Sh3bp1	25.9261	27.8473	22.7091	23.282	23.3488	1.09345	0.128884	0.178601	0.514299
ENSMUSG00000110386	Gm42031	18.5419	13.735	16.2069	23.2768	22.2864	0.7094	-0.495329	0.239997	0.584187
ENSMUSG00000022427	Tomm22	22.4591	20.7639	14.9437	23.2722	20.8299	0.879276	-0.185613	0.985802	1
ENSMUSG00000020894	Vamp2	29.3247	37.3909	36.0302	23.2512	27.0931	1.36058	0.444217	0.0095678	0.106641
ENSMUSG00000093989	Rnasek	66.0952	21.6351	12.1033	23.1787	22.0366	1.47198	0.557753	0.174127	0.509561
ENSMUSG00000029538	Srsf9	16.9689	16.1021	12.3116	23.1353	18.5388	0.725993	-0.461972	0.32501	0.66766
ENSMUSG00000089782	Gm3531	18.6391	18.4994	20.25	23.1341	24.1928	0.808399	-0.30686	0.74461	0.915078
ENSMUSG00000061175	Fnip2	25.2872	18.8614	21.2755	23.1313	16.7768	1.09291	0.12818	0.202906	0.542193
ENSMUSG00000044477	Zfand3	28.8603	28.5109	25.0809	23.1309	20.4557	1.26112	0.334709	0.024592	0.187542
ENSMUSG00000007721	Ccdc124	21.793	23.7469	14.4932	23.1164	21.3116	0.900831	-0.150672	0.91872	0.982865
ENSMUSG00000026965	Anapc2	21.3311	19.2232	15.3354	23.1161	26.0574	0.75772	-0.400263	0.364133	0.700227
ENSMUSG00000031311	Nono	17.5373	17.685	16.7016	23.1127	24.4488	0.727815	-0.458356	0.231984	0.574487
ENSMUSG00000032314	Etfa	17.412	17.0013	15.9967	23.0905	27.1498	0.668918	-0.580099	0.119557	0.434207
ENSMUSG00000021062	Rab15	38.8967	30.0575	21.0188	23.0889	17.1676	1.49	0.575309	0.00743168	0.0912635
ENSMUSG00000032353	Tmed3	18.2109	15.5285	10.219	23.0868	26.2275	0.594262	-0.750829	0.0355111	0.229987
ENSMUSG00000039630	Hnrnpu	21.7116	20.153	19.1133	23.0859	21.6819	0.908063	-0.139136	0.827387	0.950044
ENSMUSG00000024587	Nars	19.1543	21.1147	19.3045	23.0849	24.9368	0.827036	-0.273979	0.709148	0.899461
ENSMUSG00000025066	Sfr1	17.3197	15.8241	16.3852	23.0589	29.4664	0.628637	-0.6697	0.0604583	0.306676
ENSMUSG00000040848	Sft2d2	26.5768	24.3186	20.9504	23.0252	20.4797	1.10096	0.138762	0.154603	0.482159
ENSMUSG00000049760	Micos13	17.0686	16.6394	10.4046	22.9645	20.5843	0.675297	-0.566405	0.221006	0.562454
ENSMUSG00000027936	Crtc2	27.8821	26.3696	35.4276	22.9506	25.288	1.23938	0.309622	0.0444104	0.261043
ENSMUSG00000063328	Gm9396	17.3436	19.1247	8.18008	22.9232	12.6651	0.836389	-0.257754	0.84201	0.95599
ENSMUSG00000036835	Psenen	14.4392	21.9043	8.96837	22.8976	18.4454	0.730666	-0.452717	0.446629	0.75386
ENSMUSG00000038812	Trmt112	23.0945	13.9105	14.4333	22.8827	26.7123	0.691444	-0.532315	0.25817	0.601782
ENSMUSG00000070327	Rnf213	23.4918	19.9233	35.2975	22.8505	14.5909	1.40153	0.487	0.0244696	0.186929
ENSMUSG00000095524	Gm15682	12.8318	21.4916	13.3161	22.8465	21.5001	0.71617	-0.481626	0.457207	0.761567
ENSMUSG00000032038	St3gal4	26.2151	29.0077	18.4914	22.8303	17.1729	1.22847	0.296865	0.0740449	0.343751
ENSMUSG00000071650	Ganab	20.2522	18.6638	18.6316	22.829	31.6289	0.704491	-0.505348	0.183286	0.520165
ENSMUSG00000063410	Stk24	26.6563	25.316	20.9528	22.8262	24.12	1.03558	0.0504443	0.29596	0.640798
ENSMUSG00000045055	Rpsa-ps2	18.5502	27.3311	12.6454	22.8111	24.4248	0.826019	-0.275753	0.778633	0.929899
ENSMUSG00000028719	Cmpk1	17.504	19.6322	17.0279	22.7911	25.6746	0.74505	-0.42459	0.308358	0.653439
ENSMUSG00000040813	Tex264	13.4431	11.6417	7.9192	22.7664	19.7339	0.517705	-0.949797	0.00455125	0.0666501
ENSMUSG00000057135	Scimp	26.644	19.7292	13.8123	22.7641	19.1506	0.957269	-0.0630038	0.73457	0.910782
ENSMUSG00000028609	Magoh	20.7703	27.6424	20.3342	22.7597	11.074	1.3546	0.437871	0.102404	0.402666
ENSMUSG00000038633	Degs1	36.9163	20.1407	26.0649	22.7535	23.5647	1.19639	0.258685	0.112147	0.420658
ENSMUSG00000002257	Def6	24.1217	30.0476	33.72	22.7317	20.6492	1.35066	0.433667	0.0146907	0.137048
ENSMUSG00000078700	D030028A08Rik	1.56624	2.67885	3.04119	0.928233	0.716145	2.95402	1.56268	4.38525e-05	0.00341579
ENSMUSG00000041354	Rgl2	21.8671	22.2895	19.339	22.6948	24.7581	0.892052	-0.1648	0.922863	0.983518
ENSMUSG00000031387	Renbp	19.3286	15.4108	8.87663	22.6813	24.9572	0.610376	-0.71223	0.0733793	0.341892
ENSMUSG00000064349	mt-Tc	10.5684	12.2803	17.4296	22.6725	27.7425	0.532622	-0.908816	0.35565	0.693294
ENSMUSG00000106609	Gm43181	11.3087	30.5612	31.2223	22.6462	25.2623	1.01711	0.0244714	0.561473	0.822736
ENSMUSG00000051864	Tbc1d22a	14.8957	14.9072	10.6897	22.6275	21.0277	0.618369	-0.693459	0.0405583	0.247782
ENSMUSG00000017721	Pigt	16.6291	14.4939	10.4566	22.61	28.4113	0.543297	-0.880187	0.00603456	0.0797505
ENSMUSG00000020088	Sar1a	20.6888	12.8127	10.6064	22.5769	14.5655	0.791689	-0.336995	0.599593	0.845624
ENSMUSG00000081684	Rps2-ps13	15.8955	18.9311	11.7743	22.5656	17.88	0.768125	-0.380587	0.549348	0.815714
ENSMUSG00000073490	Ifi207	18.1704	13.8142	20.5407	22.5325	14.2824	0.951159	-0.0722414	0.682725	0.888467
ENSMUSG00000005823	Gpr108	19.0431	19.8845	12.9313	22.5323	29.303	0.66697	-0.584306	0.126408	0.443639
ENSMUSG00000064109	Hcst	23.0385	25.7742	15.5565	22.5246	13.5561	1.18936	0.250183	0.24998	0.592905
ENSMUSG00000098893	Gm17828	46.6026	55.2486	44.2296	22.5141	27.741	1.93786	0.954464	4.39724e-05	0.00341579
ENSMUSG00000040297	Suco	29.2788	38.5316	48.849	22.5125	17.9652	1.92138	0.942142	4.51543e-05	0.00348732
ENSMUSG00000022200	Golph3	25.5779	31.1115	33.6064	22.4952	26.0413	1.24024	0.310624	0.0432273	0.257219
ENSMUSG00000029560	Snx8	16.6478	13.4501	11.5161	22.4882	14.5883	0.748253	-0.418401	0.389175	0.7182
ENSMUSG00000065147	Snora31	23.2664	20.8377	10.6248	22.4875	15.7973	0.953012	-0.0694343	0.885746	0.971968
ENSMUSG00000056413	Adap1	24.6611	18.9367	13.5047	22.4762	20.3184	0.88956	-0.168836	0.972996	0.996788
ENSMUSG00000028382	Ptbp3	26.1289	26.85	34.1528	22.4705	23.8067	1.25521	0.327934	0.0308932	0.212985
ENSMUSG00000059248	Septin9	20.6714	22.6713	18.2001	22.4613	31.1565	0.765205	-0.386082	0.39681	0.722183
ENSMUSG00000010307	Tmem86a	15.1945	14.4199	9.00573	22.4448	23.8423	0.556241	-0.846218	0.0193408	0.162728
ENSMUSG00000064344	mt-Tm	11.4375	6.89187	9.11827	22.4302	27.0075	0.370132	-1.43389	0.116425	0.428173
ENSMUSG00000002741	Ykt6	20.9045	14.9001	16.4258	22.4068	18.6068	0.848993	-0.236176	0.842733	0.956643
ENSMUSG00000021306	Gpr137b	20.303	22.3632	20.0894	22.4017	24.8841	0.884772	-0.176622	0.958555	0.99311
ENSMUSG00000048677	Tpcn2	16.5445	16.2312	17.2687	22.3796	24.1884	0.716435	-0.481093	0.20188	0.540544
ENSMUSG00000025544	Tm9sf2	18.4721	15.5015	15.1874	22.3602	22.2024	0.73546	-0.443281	0.285653	0.630534
ENSMUSG00000020946	Gosr2	21.1146	19.9223	19.3749	22.3508	18.8233	0.978154	-0.0318667	0.51454	0.798556
ENSMUSG00000003585	Sec14l2	0.194151	0.147338	0.112839	0.767218	0.91548	0.18	-2.47393	0.00208428	0.0402429
ENSMUSG00000102869	2900097C17Rik	16.3034	14.9024	18.1716	22.309	24.3462	0.705564	-0.503151	0.186326	0.523624
ENSMUSG00000039886	Tmem120a	27.0144	29.4111	24.3928	22.305	14.7037	1.45584	0.541851	0.00863247	0.0997737
ENSMUSG00000007613	Tgfbr1	17.2944	18.2547	19.9507	22.3007	29.556	0.713502	-0.48701	0.209016	0.549846
ENSMUSG00000038034	Igsf8	16.8041	14.4601	12.0775	22.2897	27.2602	0.583139	-0.778087	0.0126779	0.126034
ENSMUSG00000023075	Akirin1	19.7848	18.113	18.8929	22.2752	20.9948	0.874981	-0.192677	0.985413	1
ENSMUSG00000031422	Morf4l2	15.8707	20.5264	21.8856	22.2734	15.7997	1.02054	0.0293334	0.421829	0.7378
ENSMUSG00000003437	Paf1	20.558	24.2359	25.339	22.2705	22.7639	1.03821	0.0541003	0.305039	0.649969
ENSMUSG00000033047	Eif3l	17.1788	14.8032	13.746	22.2365	21.9583	0.689793	-0.535764	0.13487	0.455012
ENSMUSG00000071659	Hnrnpul2	19.3013	18.8805	20.5797	22.234	22.6463	0.872864	-0.196172	0.979759	0.999432
ENSMUSG00000019726	Lyst	28.6664	30.4035	38.9975	22.2263	15.1539	1.74901	0.806536	0.000185326	0.00832706
ENSMUSG00000117438	Rpsa-ps7	14.654	18.7783	11.7476	22.2156	25.2556	0.634488	-0.656335	0.144516	0.467731
ENSMUSG00000046062	Ppp1r15b	18.7419	19.853	24.4922	22.2062	27.202	0.851237	-0.232368	0.875645	0.968756
ENSMUSG00000024948	Map4k2	25.7092	33.4979	39.2051	22.1877	18.1208	1.62765	0.702792	0.000680751	0.0196655
ENSMUSG00000050552	Lamtor4	18.1887	21.0315	9.67972	22.1844	17.179	0.828179	-0.271986	0.77727	0.929126
ENSMUSG00000078193	Gm2000	21.4776	11.7059	8.64967	22.1818	14.5131	0.760017	-0.395896	0.632107	0.860477
ENSMUSG00000001918	Slc1a5	15.3919	14.6276	14.6118	22.1818	24.72	0.634394	-0.656549	0.0400064	0.245195
ENSMUSG00000021124	Vti1b	19.3687	20.2789	17.5343	22.174	21.3624	0.875619	-0.191625	0.982654	1
ENSMUSG00000032577	Mapkapk3	22.6581	17.0754	21.0742	22.173	24.9801	0.859721	-0.21806	0.905556	0.978711
ENSMUSG00000080205	Gm15526	21.0006	28.9984	8.94444	22.1684	17.1301	0.999926	-0.000106479	0.784488	0.932462
ENSMUSG00000021987	Mtmr6	24.0158	28.588	39.5646	22.1624	21.2271	1.41614	0.50196	0.0104001	0.111731
ENSMUSG00000024937	Ehbp1l1	18.4617	18.2802	20.4386	22.1595	28.9691	0.745578	-0.42357	0.319436	0.66273
ENSMUSG00000024854	Pold4	20.1078	20.5882	17.4722	22.1328	24.2533	0.835999	-0.258426	0.796916	0.937915
ENSMUSG00000013858	Tmem259	19.2841	20.5959	17.4068	22.1273	22.7545	0.850928	-0.232891	0.837775	0.954101
ENSMUSG00000064880	Gm24201	10.6548	24.6411	37.4032	22.1144	13.7033	1.35313	0.436302	0.361961	0.698867
ENSMUSG00000057789	Bak1	31.8306	32.1966	18.7367	22.0685	40.2527	0.885346	-0.175687	0.990522	1
ENSMUSG00000077450	Rab11b	13.951	20.6014	9.69586	22.0541	25.707	0.617632	-0.695181	0.0715833	0.33859
ENSMUSG00000020859	Spag9	23.5461	33.1319	54.9833	22.0404	21.4967	1.70982	0.773848	0.00318044	0.0531838
ENSMUSG00000056917	Sipa1	20.535	14.6778	18.371	22.0275	17.126	0.912372	-0.132306	0.82825	0.950464
ENSMUSG00000060791	Gmfg	38.0265	44.4245	30.424	22.0082	14.7152	2.0491	1.03499	9.07425e-06	0.00124991
ENSMUSG00000063268	Parp10	29.7669	22.471	27.1635	22.0043	18.8492	1.29571	0.373744	0.0217626	0.174114
ENSMUSG00000060438	Rps10-ps1	18.5222	31.0371	13.6984	21.9826	21.5197	0.969414	-0.0448145	0.756241	0.920808
ENSMUSG00000019823	Mical1	24.5604	25.0346	25.4312	21.9799	19.2694	1.21256	0.278061	0.0385553	0.240731
ENSMUSG00000066406	Akap13	22.3606	19.561	24.1969	21.9745	19.0091	1.07553	0.105045	0.200702	0.539227
ENSMUSG00000007817	Zmiz1	18.4144	19.4792	25.5154	21.9722	21.4567	0.973377	-0.0389298	0.522685	0.803067
ENSMUSG00000114540	Gm6421	24.9352	38.2835	25.7528	21.9688	19.6867	1.42393	0.509878	0.0725005	0.34008
ENSMUSG00000045294	Insig1	16.2254	15.3723	15.0766	21.9608	23.3086	0.687355	-0.540872	0.137475	0.456761
ENSMUSG00000046794	Ppp1r3b	29.3559	34.2962	38.4712	21.9366	21.4085	1.5707	0.651408	0.00045965	0.0150524
ENSMUSG00000058126	Tpm3-rs7	26.8773	28.7446	18.8072	21.9132	27.8941	0.996225	-0.0054559	0.506075	0.7931
ENSMUSG00000027523	Gnas	17.9184	17.4508	16.0125	21.9057	26.918	0.701595	-0.51129	0.145138	0.468629
ENSMUSG00000024991	Eif3a	17.4155	16.5619	18.7622	21.8888	22.7681	0.787331	-0.344958	0.490413	0.783218
ENSMUSG00000062082	Cd200r4	23.2536	24.0134	19.7481	21.8624	29.1029	0.876612	-0.18999	0.987688	1
ENSMUSG00000030588	Yif1b	21.9297	17.0763	9.15119	21.8557	30.4064	0.614303	-0.702977	0.130473	0.44929
ENSMUSG00000034216	Vps18	22.1349	16.2081	20.1047	21.8416	14.6924	1.06654	0.0929428	0.290139	0.634772
ENSMUSG00000053898	Ech1	21.2129	18.756	14.1724	21.819	25.5465	0.762034	-0.392072	0.417358	0.734693
ENSMUSG00000032915	Adgre4	3.03397	2.34533	7.28449	1.58135	1.28093	2.94959	1.56051	0.000721288	0.020461
ENSMUSG00000114277	Gm48583	35.6377	15.3284	24.4238	21.8062	29.6199	0.977324	-0.0330906	0.771683	0.926324
ENSMUSG00000036046	5031439G07Rik	13.4476	10.4524	10.57	21.7641	13.0703	0.659694	-0.600132	0.110267	0.417596
ENSMUSG00000033159	Cnppd1	11.816	23.8621	19.8788	21.7626	18.9495	0.909751	-0.136456	0.853376	0.960832
ENSMUSG00000103367	Gm38158	18.2565	20.182	14.1987	21.7604	24.4967	0.75862	-0.39855	0.596452	0.843303
ENSMUSG00000002608	Ccdc97	21.0461	19.7627	21.9665	21.7331	23.2851	0.929628	-0.105274	0.715045	0.901975
ENSMUSG00000026786	Apbb1ip	25.1455	24.7283	21.9119	21.7299	24.4704	1.03586	0.05083	0.283816	0.628547
ENSMUSG00000022026	Olfm4	5.02116	6.46073	7.26875	3.58155	0.658624	2.94809	1.55978	0.00230594	0.0426137
ENSMUSG00000056145	AI504432	14.2214	17.219	19.5767	21.726	27.0306	0.697575	-0.51958	0.192682	0.529885
ENSMUSG00000024740	Ddb1	17.3685	14.8087	14.8959	21.7166	22.8728	0.703802	-0.506759	0.158712	0.487632
ENSMUSG00000068856	Sf3b4	17.6471	15.6594	15.7778	21.7158	19.8964	0.786375	-0.34671	0.52404	0.803593
ENSMUSG00000020091	Eif4ebp2	23.645	23.2367	20.3231	21.702	22.689	1.00929	0.0133348	0.366295	0.701813
ENSMUSG00000078652	Psme3	18.2711	18.324	18.1579	21.6826	22.6019	0.824262	-0.278825	0.703354	0.896206
ENSMUSG00000028879	Stx12	21.7356	24.7269	23.2188	21.6812	21.6177	1.07287	0.101479	0.214114	0.554746
ENSMUSG00000026034	Clk1	25.683	28.2913	32.2971	21.681	16.0458	1.52449	0.608331	0.00140811	0.0310458
ENSMUSG00000062456	Rpl9-ps6	25.7702	30.6246	12.6209	21.6753	17.67	1.1694	0.225769	0.310257	0.655796
ENSMUSG00000040945	Rcc2	16.6086	15.8214	14.2481	21.629	25.9163	0.654505	-0.611524	0.0658265	0.322874
ENSMUSG00000069744	Psmb3	19.3489	17.8579	9.53925	21.5721	17.9389	0.788743	-0.342372	0.583484	0.835239
ENSMUSG00000001962	Fam50a	20.2409	22.11	18.2879	21.5416	16.9151	1.05121	0.0720467	0.314035	0.658204
ENSMUSG00000073940	Hbb-bt	27.2392	48.5003	27.8906	21.5378	78.1892	0.692758	-0.529576	0.437851	0.74779
ENSMUSG00000067203	H2-K2	28.9693	41.2606	35.4232	21.4979	14.8792	1.93626	0.95327	6.88198e-05	0.00442218
ENSMUSG00000020057	Dram1	21.1498	19.2169	19.0415	21.4867	27.2817	0.812112	-0.300249	0.639053	0.863938
ENSMUSG00000010097	Nxf1	17.9284	20.521	24.0132	21.4541	19.2711	1.02251	0.0321095	0.364839	0.700576
ENSMUSG00000113902	Ndufb1-ps	15.5591	19.516	12.1272	21.4454	22.8264	0.710794	-0.492496	0.316953	0.660745
ENSMUSG00000033450	Tagap	30.6765	20.4606	25.5686	21.433	11.4709	1.55414	0.636114	0.00717229	0.0893093
ENSMUSG00000034484	Snx2	14.7257	14.5454	18.6698	21.4249	22.8868	0.721266	-0.471397	0.279275	0.623458
ENSMUSG00000005161	Prdx2	13.6585	14.6712	9.16696	21.3926	21.2816	0.585781	-0.771566	0.0241371	0.185023
ENSMUSG00000031513	Leprotl1	21.5177	21.2427	14.5453	21.368	23.9973	0.842137	-0.247874	0.795504	0.937915
ENSMUSG00000029767	Calu	14.5608	15.3466	14.4343	21.3628	21.3246	0.692502	-0.53011	0.131579	0.449994
ENSMUSG00000076617	Ighm	34.5258	37.4357	24.909	21.3498	19.3679	1.58605	0.665438	0.00138341	0.0306022
ENSMUSG00000027363	Usp8	18.4504	22.4679	28.7589	21.3487	23.5638	1.03427	0.0486074	0.354764	0.692579
ENSMUSG00000024981	Acsl5	19.8944	19.1445	19.521	21.346	22.4258	0.891899	-0.165048	0.915084	0.981728
ENSMUSG00000056116	H2-T22	18.8848	17.7268	15.6438	21.3203	21.0562	0.822081	-0.282648	0.677862	0.885258
ENSMUSG00000030682	Cdipt	20.6055	27.661	20.0663	21.3172	15.9464	1.22251	0.289849	0.0782804	0.353105
ENSMUSG00000049091	Sephs2	27.716	28.354	24.9577	21.3078	18.1206	1.37004	0.454217	0.00974662	0.107535
ENSMUSG00000028070	Naxe	15.79	22.1786	8.773	21.3044	23.3509	0.697813	-0.519087	0.359271	0.6963
ENSMUSG00000019188	H13	16.7854	16.5662	13.168	21.2987	18.7715	0.773969	-0.369652	0.410641	0.730337
ENSMUSG00000006418	Rnf114	28.2766	29.3001	27.9773	21.2907	20.0247	1.3805	0.465192	0.0049898	0.0705398
ENSMUSG00000023830	Igf2r	23.07	21.3862	25.283	21.2816	17.2111	1.20783	0.272422	0.0496978	0.275677
ENSMUSG00000000743	Chmp1a	22.204	19.1118	14.2269	21.2779	18.4583	0.931857	-0.101819	0.762319	0.922753
ENSMUSG00000026003	Acadl	15.4473	16.1432	13.8805	21.2634	25.8998	0.642747	-0.637678	0.0768841	0.350183
ENSMUSG00000031402	Mpp1	20.2961	20.9529	15.5632	21.2583	20.4025	0.909125	-0.13745	0.845108	0.957555
ENSMUSG00000018425	Dhx40	25.4185	24.1126	26.9019	21.2542	15.3374	1.39254	0.477721	0.00773402	0.0942831
ENSMUSG00000061848	Gm5805	19.6169	26.9149	12.7166	21.246	25.5751	0.843615	-0.245343	0.864338	0.965355
ENSMUSG00000000563	Atp5pb	17.2201	16.7385	13.1332	21.2309	18.435	0.791471	-0.337391	0.518925	0.800629
ENSMUSG00000116048	Septin2	20.1923	17.7806	0.281958	21.2224	2.34879	1.08196	0.113653	0.829917	0.950588
ENSMUSG00000026553	Copa	14.6236	14.6761	15.0547	21.2219	23.3383	0.66359	-0.591637	0.0668007	0.325996
ENSMUSG00000000149	Gna12	16.5408	14.4656	10.269	21.2069	23.3602	0.617429	-0.695655	0.0467908	0.267625
ENSMUSG00000025409	Mbd6	18.5388	19.4486	18.7336	21.1946	23.1331	0.853055	-0.22929	0.860425	0.963974
ENSMUSG00000036698	Ago2	23.2848	30.37	47.3769	21.1873	22.2433	1.55085	0.63306	0.00607828	0.0799329
ENSMUSG00000056612	Ppp1r14b	19.5293	17.1196	8.83789	21.184	22.6704	0.691483	-0.532234	0.283527	0.628227
ENSMUSG00000079444	Gm21981	9.06643	16.9786	0.0001	21.1625	5.13487	0.660271	-0.598869	0.696073	0.89422
ENSMUSG00000003039	Fam32a	29.9839	32.9003	25.4246	21.1175	20.0154	1.43127	0.5173	0.00293501	0.0507149
ENSMUSG00000034088	Hdlbp	16.019	15.707	17.9114	21.104	21.7947	0.771389	-0.374469	0.412632	0.731409
ENSMUSG00000029777	Gars	16.4036	12.988	9.12305	21.0918	27.5424	0.52795	-0.921526	0.00723033	0.0894222
ENSMUSG00000111929	Gm48780	29.1881	31.3342	34.452	21.071	12.3225	1.89606	0.923004	0.000659934	0.0194215
ENSMUSG00000016283	H2-M2	11.3089	8.81506	12.9363	21.0585	21.7603	0.514731	-0.958109	0.0109051	0.114367
ENSMUSG00000054520	Sh3bp2	17.3584	15.3954	17.1614	21.0576	19.8374	0.813711	-0.297412	0.64097	0.864527
ENSMUSG00000033352	Map2k4	20.4713	22.6768	33.967	21.0461	13.0375	1.50835	0.592969	0.010551	0.11206
ENSMUSG00000020577	Tspan13	35.2913	37.4913	30.8666	21.0393	18.9558	1.7277	0.788851	5.13807e-05	0.00373096
ENSMUSG00000030842	Lamtor1	22.3504	18.4891	12.8349	21.0384	18.2329	0.911172	-0.134204	0.870085	0.966934
ENSMUSG00000039158	Akna	26.6565	27.6692	26.4485	21.0281	18.2778	1.37001	0.454188	0.00455	0.0666501
ENSMUSG00000043157	Arl11	21.847	26.0088	18.2339	21.025	20.9112	1.05064	0.0712666	0.319258	0.66264
ENSMUSG00000026358	Rgs1	16.4725	19.8627	17.5027	20.9996	20.2288	0.870563	-0.199979	0.960014	0.993246
ENSMUSG00000024939	Fam89b	20.5712	13.3009	10.8678	20.9926	23.1983	0.674949	-0.56715	0.237188	0.580898
ENSMUSG00000110841	Gpx4-ps2	17.944	21.3734	11.3164	20.9625	22.0531	0.784735	-0.349723	0.62536	0.85738
ENSMUSG00000009630	Ppp2cb	20.5317	21.2828	13.9892	20.9625	20.0555	0.90698	-0.140858	0.893853	0.974714
ENSMUSG00000098188	Sowahc	13.9492	14.0656	18.8751	20.9589	26.1745	0.663223	-0.592433	0.120755	0.436661
ENSMUSG00000026672	Optn	27.9195	32.4609	42.2266	20.9465	15.3138	1.88649	0.915705	7.61871e-05	0.00468359
ENSMUSG00000031770	Herpud1	25.3926	19.9369	19.0943	20.9422	26.3524	0.908122	-0.139042	0.857921	0.963332
ENSMUSG00000002981	Clptm1	20.9532	18.9518	15.7904	20.9415	23.167	0.841795	-0.24846	0.779277	0.930217
ENSMUSG00000040842	Szrd1	17.5435	16.1958	16.8581	20.934	24.1889	0.74755	-0.419759	0.331519	0.673678
ENSMUSG00000068798	Rap1a	20.1179	19.7426	17.9283	20.9316	19.3209	0.957105	-0.0632511	0.611982	0.850583
ENSMUSG00000024399	Ltb	34.8637	33.3997	21.4815	20.9298	13.3986	1.74287	0.801462	0.00149453	0.0323637
ENSMUSG00000036246	Gmip	26.9278	24.4552	29.0732	20.9258	20.3393	1.29983	0.37832	0.013471	0.130311
ENSMUSG00000053038	Gm6180	19.1449	21.8282	18.7833	20.8955	22.9306	0.908992	-0.137661	0.898681	0.975964
ENSMUSG00000029817	Tra2a	24.9124	26.042	26.9024	20.8844	14.9005	1.45046	0.53651	0.00293174	0.0507149
ENSMUSG00000003033	Ap1m1	19.4959	20.387	13.5006	20.8562	20.12	0.868529	-0.203354	0.930338	0.98534
ENSMUSG00000034932	Mrpl54	17.0019	20.9738	14.2416	20.8501	16.4923	0.932225	-0.10125	0.815471	0.945852
ENSMUSG00000039220	Ppp1r10	19.6339	17.5173	22.7105	20.8278	14.9024	1.11692	0.159527	0.173212	0.508471
ENSMUSG00000101859	Gm29233	24.1861	55.4271	63.3523	20.8129	24.8349	2.08795	1.06209	0.00708825	0.0884277
ENSMUSG00000021728	Emb	23.0008	18.0109	21.7246	20.8057	16.9696	1.10718	0.146894	0.158149	0.487067
ENSMUSG00000020326	Ccng1	18.8598	20.0594	18.3818	20.8017	26.1219	0.814104	-0.296715	0.64626	0.866848
ENSMUSG00000054693	Adam10	9.90707	18.1738	22.0983	20.7958	25.226	0.726891	-0.460189	0.410379	0.730337
ENSMUSG00000025139	Tollip	22.1559	19.3484	25.102	20.7829	17.9029	1.14782	0.198892	0.111388	0.419462
ENSMUSG00000004054	Map3k11	20.0472	19.4054	21.5773	20.746	19.1178	1.02064	0.0294715	0.34814	0.686882
ENSMUSG00000054766	Set	13.7545	16.379	11.9925	20.7417	20.3751	0.683029	-0.549981	0.127438	0.444841
ENSMUSG00000036372	Tmem258	19.0563	18.2212	14.7543	20.7155	20.9396	0.832741	-0.26406	0.768771	0.92522
ENSMUSG00000024193	Phf1	21.977	29.1768	26.8999	20.7098	22.0305	1.21749	0.283906	0.0533961	0.287788
ENSMUSG00000059040	Eno1b	3.8964	21.7799	12.5552	20.7054	16.1235	0.692057	-0.531037	0.489104	0.782065
ENSMUSG00000026826	Nr4a2	17.9035	13.8238	16.828	20.7022	18.8827	0.817741	-0.290284	0.673255	0.882894
ENSMUSG00000015605	Srf	20.7945	18.0891	21.4572	20.697	21.0975	0.962501	-0.0551401	0.579976	0.833681
ENSMUSG00000015165	Hnrnpl	17.4522	19.6967	17.1488	20.6832	24.1085	0.808153	-0.307299	0.60566	0.847886
ENSMUSG00000041268	Dmxl2	15.0903	21.3524	34.1484	20.6445	18.9649	1.18812	0.248682	0.158467	0.487501
ENSMUSG00000088246	Gm25911	13.2162	21.2418	15.331	20.6442	50.6265	0.465726	-1.10245	0.248914	0.592526
ENSMUSG00000000127	Fer	0.657494	0.511798	0.239562	0.188515	0.138576	2.87148	1.5218	0.0410746	0.249567
ENSMUSG00000002395	Use1	25.5814	21.9095	15.8787	20.6345	20.93	1.01641	0.0234755	0.443125	0.751058
ENSMUSG00000040415	Dtx3	10.5355	13.5311	14.1348	20.6271	22.3845	0.592108	-0.756067	0.030981	0.213214
ENSMUSG00000026104	Stat1	21.3524	20.2712	22.5192	20.625	18.097	1.10433	0.14317	0.142945	0.465711
ENSMUSG00000020211	Sf3a2	22.42	19.1947	19.0789	20.6161	18.9711	1.02211	0.0315478	0.373517	0.707098
ENSMUSG00000019998	Stx7	19.6762	19.5247	16.7806	20.6146	22.0627	0.874493	-0.193482	0.97361	0.996788
ENSMUSG00000039159	Ube2h	23.4519	24.1528	25.7746	20.6136	18.7112	1.24399	0.31497	0.0306528	0.212653
ENSMUSG00000061104	Sap18b	25.4132	21.4728	17.0998	20.6038	15.1048	1.19459	0.256519	0.194311	0.531875
ENSMUSG00000054717	Hmgb2	29.0319	41.896	35.4493	20.6006	17.8223	1.84573	0.884191	3.53514e-05	0.00297063
ENSMUSG00000063902	Gm7964	14.2664	15.3721	13.8479	20.5799	31.1854	0.560046	-0.836382	0.0264417	0.194971
ENSMUSG00000095567	Noc2l	14.2567	14.2052	12.6548	20.5758	21.0663	0.658254	-0.603284	0.0693779	0.333798
ENSMUSG00000026958	Dpp7	17.1331	14.2199	10.3534	20.5745	27.7018	0.57594	-0.79601	0.0220004	0.175282
ENSMUSG00000032388	Spg21	18.9293	16.0324	13.641	20.5568	19.3013	0.812928	-0.2988	0.636668	0.86308
ENSMUSG00000105879	Gm6204	14.2632	24.9562	7.67893	20.5502	15.526	0.866652	-0.206476	0.9396	0.987493
ENSMUSG00000005371	Fbxo11	30.6507	28.4549	46.6177	20.5276	19.8711	1.74466	0.802947	0.000326982	0.0122034
ENSMUSG00000021290	Atp5mpl	14.8574	15.5213	11.4836	20.5258	20.3951	0.682002	-0.552152	0.217359	0.559025
ENSMUSG00000035890	Rnf126	13.4894	12.3042	14.5405	20.5195	18.8185	0.683548	-0.548886	0.197684	0.535962
ENSMUSG00000071074	Yipf3	19.7309	18.5306	13.6325	20.5185	22.0533	0.81265	-0.299293	0.646204	0.866848
ENSMUSG00000027602	Map1lc3a	22.2021	27.105	21.7557	20.507	16.1774	1.29143	0.368966	0.0588988	0.302672
ENSMUSG00000085917	Gm15899	19.0417	15.9512	22.8233	20.4726	14.7363	1.09473	0.130575	0.531805	0.806462
ENSMUSG00000006095	Tbcb	17.7249	16.0173	9.70547	20.4718	20.1177	0.71361	-0.486792	0.319019	0.66264
ENSMUSG00000030795	Fus	23.1551	21.1344	22.9275	20.4707	18.3328	1.15483	0.207678	0.0771344	0.3509
ENSMUSG00000001281	Itgb7	22.518	21.0793	21.9087	20.4655	15.1069	1.22765	0.295903	0.0595703	0.304134
ENSMUSG00000038179	Slamf7	14.2791	12.6893	14.7015	20.4571	20.3455	0.680837	-0.554618	0.116899	0.428814
ENSMUSG00000002668	Dennd1c	20.2666	27.3805	34.7253	20.4322	17.8051	1.43616	0.52222	0.00923202	0.104445
ENSMUSG00000004530	Coro1c	19.8546	18.1578	16.1808	20.427	24.863	0.797723	-0.326041	0.533851	0.80752
ENSMUSG00000030751	Psma1	16.8672	18.0834	14.7263	20.4266	20.1751	0.815676	-0.293931	0.65441	0.871481
ENSMUSG00000078249	Hmga1b	21.7077	23.1983	18.9369	20.4016	23.0985	0.978435	-0.0314523	0.55097	0.816223
ENSMUSG00000002052	Supt6	19.7046	22.8798	29.7861	20.3835	19.1133	1.22154	0.288705	0.0590912	0.303194
ENSMUSG00000038811	Gngt2	23.1301	25.1061	18.0292	20.3734	17.0912	1.17916	0.237765	0.115603	0.42654
ENSMUSG00000028868	Wasf2	16.3397	15.2283	17.3296	20.3731	21.6773	0.775224	-0.367315	0.44201	0.750241
ENSMUSG00000024197	Plin3	15.7892	16.8496	10.6143	20.3727	25.1368	0.633612	-0.658329	0.0645565	0.319223
ENSMUSG00000003528	Slc25a1	12.6707	11.1354	10.1163	20.3535	18.9718	0.575074	-0.798181	0.0190176	0.16139
ENSMUSG00000042289	Hsd3b7	13.8619	12.9494	13.5627	20.3373	26.9414	0.569305	-0.812727	0.012652	0.125921
ENSMUSG00000024730	Ms4a8a	16.0397	14.5487	8.04026	20.3299	24.9396	0.56887	-0.813829	0.0458072	0.265175
ENSMUSG00000094257	Ap3s1-ps2	2.5251	7.64665	4.5719	2.03446	1.39916	2.86261	1.51733	0.0205441	0.168478
ENSMUSG00000025935	Tram1	16.8428	17.7621	15.8662	20.3142	24.119	0.757259	-0.401142	0.37382	0.707452
ENSMUSG00000026385	Dbi	18.1346	16.7074	11.359	20.3065	17.4792	0.815142	-0.294877	0.698603	0.894969
ENSMUSG00000021990	Spata13	27.7673	24.7522	33.6224	20.3002	14.1358	1.66767	0.737835	0.000416648	0.014129
ENSMUSG00000039041	Adrm1	14.2863	12.601	10.0842	20.2977	19.4896	0.619485	-0.690858	0.0343281	0.224722
ENSMUSG00000021133	Susd6	24.5011	24.3462	30.2998	20.2921	20.7281	1.28631	0.36324	0.019007	0.16139
ENSMUSG00000081378	Rps13-ps4	10.7735	18.1472	10.8225	20.2785	16.975	0.71122	-0.491633	0.4697	0.768793
ENSMUSG00000034855	Cxcl10	22.4341	16.3328	19.607	20.2727	13.5895	1.14924	0.200683	0.169863	0.504344
ENSMUSG00000005732	Ranbp1	19.0246	18.7624	12.8909	20.2611	16.6429	0.915492	-0.127381	0.858459	0.963531
ENSMUSG00000072772	Grcc10	24.3647	23.352	15.2439	20.2591	14.3953	1.21121	0.27645	0.118275	0.431769
ENSMUSG00000046691	Chtf8	25.0433	5.53735	17.9882	20.255	19.9253	0.805849	-0.311419	0.768912	0.925285
ENSMUSG00000059518	Znhit1	20.5351	21.604	12.9595	20.2451	23.9772	0.83063	-0.267722	0.75503	0.920266
ENSMUSG00000030657	Xylt1	24.2286	26.9427	35.3912	20.2407	17.1434	1.54366	0.626356	0.0014893	0.0323029
ENSMUSG00000025383	Il23a	29.4807	24.7805	23.2509	20.235	19.5774	1.29796	0.376244	0.0233979	0.181754
ENSMUSG00000064346	mt-Tw	8.38059	6.8832	10.0628	20.2193	17.4146	0.448648	-1.15634	0.24952	0.592685
ENSMUSG00000009293	Ube2g2	15.1088	6.63991	13.6626	20.2066	24.1808	0.531852	-0.910904	0.0311898	0.213516
ENSMUSG00000083619	Gm14414	17.7888	18.181	7.44409	20.1881	6.52562	1.08343	0.115612	0.611629	0.850583
ENSMUSG00000040725	Hnrnpul1	16.4202	18.7354	15.2905	20.1808	18.5305	0.868756	-0.202977	0.941023	0.987955
ENSMUSG00000032661	Oas3	29.5578	29.8346	39.2696	20.1553	17.6833	1.73829	0.797673	8.01186e-05	0.00483463
ENSMUSG00000062515	Fabp4	18.6194	25.2951	12.9611	20.1413	27.8139	0.790676	-0.338841	0.577309	0.832333
ENSMUSG00000037824	Tspan14	19.5447	44.1872	30.8062	20.1128	45.27	0.963945	-0.0529771	0.714515	0.901694
ENSMUSG00000059734	Ndufs8	16.7276	17.5443	8.91614	20.1117	20.0747	0.716463	-0.481036	0.364614	0.700447
ENSMUSG00000098625	Mir6953	25.5729	49.0292	40.7302	20.1103	23.2414	1.77359	0.82667	0.128125	0.445511
ENSMUSG00000003402	Prkcsh	16.0505	12.6407	11.8446	20.0994	23.774	0.61595	-0.699114	0.0323108	0.217703
ENSMUSG00000020143	Dock2	20.8974	22.0149	26.5091	20.0878	22.0928	1.09721	0.133838	0.165129	0.49692
ENSMUSG00000068823	Csde1	18.6191	20.8413	24.5641	20.0868	22.4944	1.00239	0.00344362	0.406637	0.727806
ENSMUSG00000038733	Wdr26	17.8687	11.7099	13.3936	20.0817	17.8727	0.754804	-0.405826	0.364047	0.700227
ENSMUSG00000036533	Cdc42ep3	32.0861	37.3669	34.9696	20.0783	22.7183	1.62665	0.701906	0.000243343	0.010066
ENSMUSG00000034947	Tmem106a	12.8772	9.97106	12.012	20.0682	24.0639	0.526605	-0.925206	0.00344334	0.0556306
ENSMUSG00000095687	Rnaset2a	23.6915	13.1697	19.7623	20.007	19.7044	0.950583	-0.0731153	0.68128	0.887237
ENSMUSG00000006373	Pgrmc1	19.9226	19.0405	15.1127	19.9977	19.7535	0.906904	-0.140978	0.87189	0.96715
[truncated: 53,403 more rows]
